# Supplementary material for: Detecting gene signature activation in breast cancer in an absolute, single-patient manner
Source: Breast Cancer Res. 2017 Mar 21;19:32. doi: 10.1186/s13058-017-0824-7 (PMC5361722; doi:10.1186/s13058-017-0824-7)
Supplement: Supplementary file 3 — Information on the 1733 selected AIPS models. (XLS 3145 kb) [file 13058_2017_824_MOESM3_ESM.xls]

## Sheet: SuppTable.1
Legend
NAME	Name of the gene signature (GS)
SOURCE	Source of the gene signature
GS.SIZE	Size of the gene signature
GS.SIZE.UP	Number of gens UP in the gene signature
GS.SIZE.DOWN	Number of gens DOWN in the gene signature
Fraction low	Fraction of patients associated to the low partition
Fraction random	Fraction of patients associated to the random partition
Fraction high	Fraction of patients associated to the high partition
Informative gene signature	Based on the different low,random and high fractions is it an informative gene signature
GS in Final AIPS	Yes = this gene signature was selected in the final AIPS
										Survival Analyses (logrank FDR)	Survival Analyses (logrank FDR)	Survival Analyses (logrank FDR)	Survival Analyses (logrank FDR)	Survival Analyses (logrank FDR)	Survival Analyses (logrank FDR)	Survival Analyses (logrank FDR)	Survival Analyses (logrank FDR)	Survival Analyses (logrank FDR)	Survival Analyses (logrank FDR)	Survival Analyses (logrank FDR)	Survival Analyses (logrank FDR)	Survival Analyses (logrank FDR)	Survival Analyses (logrank FDR)	Association analyses (Fisher FDR)	Association analyses (Fisher FDR)	Association analyses (Fisher FDR)	Association analyses (Fisher FDR)	Association analyses (Fisher FDR)	Association analyses (Fisher FDR)	Association analyses (Fisher FDR)	Association analyses Kruskal-Wallis FDR)	Fisher's exact test
											Molecular	Molecular	Molecular	Molecular	Molecular	Clinical	Clinical	Clinical	Clinical	Clinical	Clinical	Clinical	Clinical	Molecular	Molecular	Molecular	Molecular	Molecular	Clinical	Clinical	Clinical	Molecular
NAME	SOURCE	GS.SIZE	GS.SIZE.UP	GS.SIZE.DOWN	Fraction low	Fraction random	Fraction high	Informative gene signature	GS in Final AIPS	surv.All	surv.Basal	surv.Her2	surv.LumA	surv.LumB	surv.Normal	surv.ER+	surv.ER-	surv.Her2+	surv.Her2-	surv.ER+/Her2+	surv.ER-/Her2+	surv.ER+/Her2-	surv.ER-/Her2-	sbt.Basal	sbt.Her2	sbt.LumA	sbt.LumB	sbt.Normal	ER	Her2	Prolif	LumA.vs.LumB.FDR
AAAYRNCTG_UNKNOWN	MSigDB:C3.motif.TFT	374	374	0	0.131526	0.719378	0.149096	Yes	Yes	0.0222834	1	0.811694	1	1	1	0.133913	0.266512	0.467155	0.00676908	1	1	0.0444796	0.207432	1.20117e-24	2.08118e-08	1.64607e-21	9.57673e-10	1.98489e-23	1.53373e-16	0.00746328	2.85773e-65	7.91429e-22
AATGTGA,MIR-23A,MIR-23B	MSigDB:C3.motif.microRNA.targets	419	419	0	0.203313	0.5999	0.196787	Yes	Yes	0.308785	1	1	1	1	1	0.0443896	1	1	0.140432	1	1	0.0171676	1	0.00214194	0.00332657	2.18403e-05	9.26688e-05	3.77147e-13	0.176831	0.982317	4.09203e-23	3.02606e-08
Abba.2005.Estrogen_Receptor_Positive	Literature	474	432	42	0.299699	0.258534	0.441767	Yes	Yes	0.000381527	1	0.744537	1	1	1	0.00652349	1	1	0.000308771	1	1	0.0130534	1	5.23792e-41	6.07061e-12	6.00785e-33	2.19043e-08	0.036878	3.32923e-50	7.60528e-06	3.66107e-33	0.00137484
ABRAMSON_INTERACT_WITH_AIRE	MSigDB:C2.curated.gs.CGP	45	45	0	0.235442	0.543173	0.221386	Yes	Yes	0.0768352	0.0535725	1	1	1	1	0.0597245	0.928162	0.966512	0.0217013	1	1	0.0261437	1	2.41213e-30	3.73389e-07	1.00448e-20	4.44597e-12	9.08705e-22	3.67376e-18	0.0125515	2.15164e-64	4.11926e-21
ACEVEDO_FGFR1_TARGETS_IN_PROSTATE_CANCER_MODEL	MSigDB:C2.curated.gs.CGP	597	289	308	0.184739	0.629518	0.185743	Yes	Yes	0.0417291	1	0.0525613	1	1	1	0.0833231	0.162544	0.919183	0.0129035	0.634448	1	0.150405	0.742056	2.18756e-25	1.33499e-09	5.28957e-27	8.90737e-13	6.35575e-30	3.29695e-16	0.0670932	6.21465e-65	1.86705e-26
ACEVEDO_LIVER_TUMOR_VS_NORMAL_ADJACENT_TISSUE	MSigDB:C2.curated.gs.CGP	1137	863	274	0.319779	0.273594	0.406627	Yes	Yes	0.0337097	1	1	0.34868	1	0.84651	0.0914413	0.838441	1	0.0382136	0.983087	1	0.149864	0.682099	1.96118e-12	6.39088e-11	9.02238e-14	2.11814e-05	9.19485e-16	5.36441e-08	0.0390232	2.13818e-52	3.90184e-13
ACOSTA_PROLIFERATION_INDEPENDENT_MYC_TARGETS	MSigDB:C2.curated.gs.CGP	200	84	116	0.159639	0.678213	0.162149	Yes	Yes	0.562731	1	0.296127	1	1	1	0.351457	0.775784	0.282028	1	1	1	0.321067	0.398945	5.90376e-06	1	4.01503e-05	0.0565922	1.58905e-05	0.00686538	1	1.15954e-17	1.62512e-05
ACTIN_CYTOSKELETON	MSigDB:C5.GO.cc	129	129	0	0.135542	0.728414	0.136044	Yes	Yes	1	1	1	0.245356	1	1	0.695781	1	0.672937	0.765802	1	1	0.499609	1	0.176194	0.123677	0.296586	5.9832e-10	1.27461e-11	0.587326	0.391208	7.82936e-12	1.4894e-07
ADAPTIVE_IMMUNE_RESPONSE	MSigDB:C5.GO.bp	25	25	0	0.105422	0.762048	0.13253	Yes	Yes	0.796616	1	1	0.188485	1	1	0.783234	1	1	0.864191	1	1	0.954312	1	0.00244171	0.012825	1.30481e-06	0.108866	0.102137	0.00247652	0.45947	0.000199088	0.446817
ADAPTIVE_IMMUNE_RESPONSE_GO_0002460	MSigDB:C5.GO.bp	24	24	0	0.113454	0.751004	0.135542	Yes	Yes	0.820465	0.00469773	0.107572	0.130179	0.1386	0.910132	0.182006	0.0888754	0.252255	0.199028	1	1	0.258494	0.185743	0.00362205	0.077308	7.80636e-05	0.582453	0.907919	0.0170043	0.910941	0.000407481	0.508205
AFFAR_YY1_TARGETS	MSigDB:C2.curated.gs.CGP	448	214	234	0.25	0.498494	0.251506	Yes	Yes	0.00106134	1	1	1	1	1	0.012031	0.877925	1	0.000457315	1	1	0.0103222	0.609282	7.79106e-36	5.05204e-12	2.50094e-28	7.4153e-10	6.33743e-22	1.89535e-24	0.0191775	6.53719e-72	1.65522e-24
AGCATTA,MIR-155	MSigDB:C3.motif.microRNA.targets	134	134	0	0.141064	0.717871	0.141064	Yes	Yes	0.891317	1	1	1	0.681988	1	1	1	1	1	1	1	1	1	3.52261e-12	0.00895705	1.52203e-06	2.13468e-16	7.2103e-10	1.60154e-15	1	0.447511	7.03379e-06
AIGNER_ZEB1_TARGETS	MSigDB:C2.curated.gs.CGP	35	35	0	0.116968	0.77008	0.112952	Yes	Yes	0.0232255	0.32268	0.32072	0.459744	1	0.441695	0.723045	0.721572	0.503408	0.0704993	0.78658	1	0.852039	1	4.65145e-16	0.00447632	5.75949e-10	1.9932e-05	0.34598	6.36009e-20	0.00090802	7.46597e-12	0.00538005
AKT_UP.V1	MSigDB:C6.onco.signatures	359	172	187	0.153112	0.698293	0.148594	Yes	Yes	0.00426762	1	1	1	1	1	0.00542356	0.400312	0.692059	0.00510069	1	1	0.00252361	0.00365509	7.01381e-22	1.80711e-08	4.77548e-17	3.60485e-07	1.27593e-21	3.92461e-15	0.280322	5.13835e-60	6.27956e-17
ALCALAY_AML_BY_NPM1_LOCALIZATION	MSigDB:C2.curated.gs.CGP	324	140	184	0.207329	0.569779	0.222892	Yes	Yes	1	1	1	1	1	1	1	1	1	1	1	1	1	1	7.45148e-17	1	1.02188e-06	0.511212	0.00101584	5.09391e-08	0.144007	6.49337e-21	0.00181694
ALFANO_MYC_TARGETS	MSigDB:C2.curated.gs.CGP	239	239	0	0.12249	0.745984	0.131526	Yes	Yes	0.136858	1	0.709561	1	1	1	0.682871	1	1	0.208516	1	1	0.919454	1	1.26472e-14	1	6.94699e-07	5.75668e-07	0.000294677	1.30491e-16	0.0402425	0.17402	0.218352
ALTEMEIER_RESPONSE_TO_LPS_WITH_MECHANICAL_VENTILATION	MSigDB:C2.curated.gs.CGP	128	128	0	0.329317	0.353916	0.316767	Yes	Yes	1	1	1	1	1	1	1	1	1	1	1	1	1	1	0.000143392	0.885103	0.00123368	0.00241829	0.00101525	0.000555517	0.473134	0.912714	0.648816
AMIT_EGF_RESPONSE_40_HELA	MSigDB:C2.curated.gs.CGP	42	42	0	0.212851	0.580823	0.206325	Yes	Yes	0.0297719	1	1	0.614678	1	1	0.189135	1	1	0.0286479	1	1	0.149933	1	3.94377e-05	0.000491307	0.00325274	0.0100834	8.32251e-12	0.0319352	0.246371	3.25806e-26	0.000178525
AMIT_EGF_RESPONSE_60_MCF10A	MSigDB:C2.curated.gs.CGP	39	39	0	0.154116	0.685241	0.160643	Yes	Yes	0.379427	1	1	1	1	1	0.301153	1	1	0.399932	1	1	0.277684	1	1.20709e-05	0.000306463	0.000394805	5.16708e-05	9.92439e-18	0.00375385	0.3716	1.86047e-35	1.27719e-07
AMIT_SERUM_RESPONSE_120_MCF10A	MSigDB:C2.curated.gs.CGP	65	65	0	0.12249	0.756024	0.121486	Yes	Yes	0.920043	0.347685	1	1	1	1	0.521066	0.469284	0.757962	1	1	1	0.14396	0.821102	0.000310339	0.0227488	0.00225562	7.96666e-13	9.98675e-19	1.85081e-06	0.941413	2.2152e-06	3.16097e-05
AMIT_SERUM_RESPONSE_40_MCF10A	MSigDB:C2.curated.gs.CGP	32	32	0	0.22741	0.544679	0.227912	Yes	Yes	0.164505	1	1	1	1	1	0.48606	1	1	0.109019	1	1	0.295945	1	0.00176416	0.133308	0.156027	0.0347971	3.28805e-07	0.201756	0.382264	1.1908e-16	0.00384159
AMIT_SERUM_RESPONSE_60_MCF10A	MSigDB:C2.curated.gs.CGP	57	57	0	0.173695	0.651104	0.175201	Yes	Yes	0.188161	0.481265	1	1	1	1	0.751731	0.602011	1	0.14145	1	1	0.387661	0.740467	1.55015e-13	0.000917924	2.43224e-07	5.06386e-08	2.78359e-17	1.40576e-07	0.554442	3.09202e-43	1.14668e-11
AMUNDSON_GAMMA_RADIATION_RESPONSE	MSigDB:C2.curated.gs.CGP	40	40	0	0.342871	0.309237	0.347892	Yes	Yes	0.000544251	1	1	1	1	1	0.000210941	0.954484	0.615369	0.00153418	1	1	9.9677e-05	0.558278	2.05408e-40	5.22256e-11	1.40813e-13	4.99397e-11	1.95331e-18	2.98878e-23	0.0218307	7.54601e-63	1.49015e-12
ANASTASSIOU_CANCER_MESENCHYMAL_TRANSITION_SIGNATURE	MSigDB:C2.curated.gs.CGP	64	64	0	0.393072	0.210341	0.396586	Yes	Yes	0.910132	1	1	1	1	1	0.789681	1	1	0.778392	1	1	0.709615	1	0.154439	1	0.340062	0.100861	3.14262e-08	0.0764512	0.845047	1.51631e-05	0.277359
ANATOMICAL_STRUCTURE_DEVELOPMENT	MSigDB:C5.GO.bp	1013	1013	0	0.260542	0.468876	0.270582	Yes	Yes	1	1	1	0.56893	1	0.344251	0.951711	0.0641335	1	1	1	1	0.369567	0.139235	0.0136128	0.0674327	0.090879	4.86485e-07	4.60973e-16	0.657252	0.675726	8.49226e-21	8.57875e-07
ANATOMICAL_STRUCTURE_MORPHOGENESIS	MSigDB:C5.GO.bp	376	376	0	0.150602	0.707329	0.142068	Yes	Yes	1	1	1	0.644771	1	0.328692	1	0.356049	1	1	1	1	0.880391	0.49449	0.0181396	0.0317252	0.742862	0.00515477	6.56922e-09	0.0968349	0.474622	4.79975e-13	0.0052059
APPEL_IMATINIB_RESPONSE	MSigDB:C2.curated.gs.CGP	33	33	0	0.212349	0.582329	0.205321	Yes	Yes	0.955629	1	1	1	1	1	1	1	1	1	1	1	1	1	0.000295458	0.0509742	3.3263e-08	0.348225	0.182358	0.00145337	0.750729	0.00041298	0.113149
ATAAGCT,MIR-21	MSigDB:C3.motif.microRNA.targets	116	116	0	0.11245	0.77008	0.11747	Yes	Yes	0.0832777	1	1	1	1	1	0.0564541	1	1	0.278117	1	1	1	1	0.00217509	0.000860204	0.000460763	5.10121e-06	1.87088e-13	0.125208	0.419147	2.07568e-22	2.05116e-08
ATF2_S_UP.V1	MSigDB:C6.onco.signatures	380	193	187	0.149598	0.712851	0.13755	Yes	Yes	0.000566642	0.942911	1	1	0.85975	1	0.0043338	1	0.354235	0.00208188	1	1	0.0128473	1	1.04031e-28	0.0289807	6.2969e-17	0.000403223	2.86583e-18	1.28448e-17	1	1.57407e-52	3.59626e-14
ATF2_UP.V1	MSigDB:C6.onco.signatures	379	192	187	0.185241	0.633032	0.181727	Yes	Yes	0.00274731	0.154958	1	1	1	1	0.0712949	0.378917	1	0.00147188	1	1	0.0656334	0.357954	3.85492e-24	0.00153091	8.49009e-17	0.00116999	1.01579e-16	2.17805e-14	0.119002	4.61844e-51	3.38244e-13
AZARE_NEOPLASTIC_TRANSFORMATION_BY_STAT3	MSigDB:C2.curated.gs.CGP	138	17	121	0.276104	0.465361	0.258534	Yes	Yes	1	1	0.423295	0.909272	1	1	1	1	0.501924	1	1	1	1	1	0.467556	0.102728	0.221008	6.23505e-08	3.23355e-16	0.0836317	1	1.23891e-09	0.000110138
BASAKI_YBX1_TARGETS	MSigDB:C2.curated.gs.CGP	674	290	384	0.360442	0.318775	0.320783	Yes	Yes	0.00109372	1	1	1	0.599539	1	0.00509105	0.309429	0.866802	0.00147761	0.657068	1	0.0118019	0.0567355	1.52258e-30	7.86035e-14	3.34027e-31	0.0011293	1.79886e-12	5.82339e-19	0.0059237	2.41846e-63	2.01012e-18
BASEMENT_MEMBRANE	MSigDB:C5.GO.cc	37	37	0	0.139056	0.718876	0.142068	Yes	Yes	1	1	1	1	1	1	0.725687	0.401481	1	0.944383	1	1	0.365092	0.602309	1.68339e-07	0.0126055	9.37245e-06	0.100671	1.2135e-11	2.7144e-05	1	7.93492e-25	8.93609e-05
BASSO_CD40_SIGNALING	MSigDB:C2.curated.gs.CGP	169	101	68	0.182229	0.635542	0.182229	Yes	Yes	0.362479	1	1	0.0750751	1	1	0.298488	1	1	0.20114	1	1	0.576658	1	5.0098e-09	0.00177229	2.46773e-10	0.0632333	0.0906547	2.34976e-08	0.322946	6.44816e-10	0.36301
BASSO_HAIRY_CELL_LEUKEMIA	MSigDB:C2.curated.gs.CGP	86	6	80	0.196787	0.591867	0.211345	Yes	Yes	0.037774	0.662653	1	1	1	1	0.0620202	0.952785	1	0.0712949	1	1	0.0785778	0.868778	4.83154e-16	3.19689e-05	9.82671e-14	5.03686e-07	8.52439e-23	3.9656e-09	0.414754	1.38631e-49	1.45569e-15
Beck.2008.DTF_Fibroblast_Signature	Literature	61	61	0	0.388052	0.229418	0.38253	Yes	Yes	1	1	1	1	1	1	1	1	1	1	1	1	1	1	3.06965e-07	0.0586676	0.00682276	0.0454555	1.35421e-06	0.00442501	1	7.55175e-15	0.00106773
Beck.2009.CSF1_Macrophage_Response	Literature	107	107	0	0.409137	0.191767	0.399096	Yes	Yes	0.1688	1	1	0.478505	0.632518	1	0.527884	1	1	0.244402	1	1	0.666294	1	1.98074e-05	0.352492	6.72584e-09	0.00751785	0.000563499	0.000923662	0.94604	0.0384407	0.227782
BEHAVIOR	MSigDB:C5.GO.bp	153	153	0	0.218373	0.567771	0.213855	Yes	Yes	0.341657	0.287648	0.221037	0.114362	1	1	0.256028	0.572955	0.277652	0.0440778	1	1	0.144721	1	6.95964e-07	0.0646148	3.08843e-09	0.154585	0.089414	3.62675e-06	1	2.5257e-06	0.345485
BENNETT_SYSTEMIC_LUPUS_ERYTHEMATOSUS	MSigDB:C2.curated.gs.CGP	31	31	0	0.303213	0.409137	0.287651	Yes	Yes	0.700414	1	1	0.746834	0.885741	1	0.810789	1	1	0.414636	1	1	0.438802	1	0.000114702	0.174184	0.000150666	0.205424	0.0864028	0.00597547	0.028907	2.49498e-09	0.00832418
BENPORATH_CYCLING_GENES	MSigDB:C2.curated.gs.CGP	648	648	0	0.365964	0.271586	0.36245	Yes	Yes	0.00017282	1	1	1	1	1	0.00475642	0.545335	0.958238	0.000177532	1	1	0.00347991	1	7.03925e-38	2.78715e-13	3.63757e-27	1.25089e-11	5.69122e-25	3.24096e-29	0.0396802	9.60844e-73	3.65784e-23
BENPORATH_ES_1	MSigDB:C2.curated.gs.CGP	379	379	0	0.356426	0.333835	0.309739	Yes	Yes	0.00954792	1	1	1	0.216656	1	0.091934	0.33832	1	0.0042464	1	1	0.0314636	0.0442734	1.85906e-41	1.16743e-11	4.12143e-24	1.94061e-06	3.71649e-17	1.89698e-30	0.00348555	3.32611e-62	7.27271e-15
BENPORATH_ES_2	MSigDB:C2.curated.gs.CGP	40	40	0	0.111948	0.769578	0.118474	Yes	Yes	0.000770444	1	1	1	1	1	5.17219e-07	0.860696	0.178272	0.000891358	1	1	1.05624e-06	0.0682137	1.91658e-50	5.2441e-12	1.41537e-18	2.03253e-14	1.17052e-16	1.17753e-33	0.0408296	2.71598e-63	1.12137e-14
BENPORATH_ES_CORE_NINE_CORRELATED	MSigDB:C2.curated.gs.CGP	100	100	0	0.348394	0.424699	0.226908	Yes	Yes	4.3903e-05	1	1	1	1	1	0.00220855	1	0.592219	0.000131513	0.832756	1	1.34482e-05	1	2.23996e-60	1.20089e-12	7.45582e-30	2.20865e-06	2.46836e-10	3.60954e-50	0.000180387	4.02183e-41	0.00402195
BENPORATH_PROLIFERATION	MSigDB:C2.curated.gs.CGP	147	147	0	0.416667	0.207831	0.375502	Yes	Yes	0.00252721	1	1	1	1	1	0.0133524	0.372934	0.487621	0.00105032	1	1	0.0110753	0.551581	6.55338e-26	1.56837e-12	4.64707e-24	1.98474e-07	1.23355e-19	8.64861e-18	0.0144599	2.32063e-66	1.43232e-20
Bergamaschi.2008.Extracellular_Matrix_ECM1	Literature	44	44	0	0.25251	0.496988	0.250502	Yes	Yes	0.0228322	1	1	0.227386	0.881221	1	0.113568	1	1	0.00185331	1	1	0.126226	1	1.01039e-24	0.00306938	7.00255e-17	0.00030947	0.0056372	1.59477e-21	0.0840619	1.16274e-15	0.166547
Bergamaschi.2008.Extracellular_Matrix_ECM3	Literature	42	42	0	0.358434	0.288655	0.352912	Yes	Yes	0.343735	1	1	1	1	1	0.811886	1	1	0.230963	1	1	0.669495	1	1.70604e-10	0.0378439	0.000729369	0.0345739	1.31118e-09	3.22234e-06	0.829921	3.97704e-21	0.000155635
BERTUCCI_INVASIVE_CARCINOMA_DUCTAL_VS_LOBULAR	MSigDB:C2.curated.gs.CGP	71	25	46	0.26004	0.455321	0.284639	Yes	Yes	1	1	1	1	1	1	1	1	1	1	1	1	1	1	4.42278e-12	2.44437e-07	9.92795e-11	3.57671e-07	1.93492e-17	1.13168e-08	0.160818	2.66723e-42	2.2511e-13
BERTUCCI_MEDULLARY_VS_DUCTAL_BREAST_CANCER	MSigDB:C2.curated.gs.CGP	375	206	169	0.366968	0.326807	0.306225	Yes	Yes	0.0421036	1	0.0483989	0.0503058	1	0.336598	0.117406	1	0.365294	0.000705321	1	1	0.0659779	0.555317	1.58704e-17	9.49815e-08	3.74708e-13	0.000133782	1.14495e-11	3.10613e-12	0.0504566	2.42671e-36	2.597e-08
Bertucci.2006.Ductal_VS_Mudullary_Breast_Cancer	Literature	261	115	146	0.291165	0.35743	0.351406	Yes	Yes	0.156081	1	0.257727	0.514146	0.929332	0.347488	0.202064	0.0930779	0.146795	0.00547293	0.897105	1	0.038116	0.985711	6.18372e-20	4.71413e-05	1.89031e-12	0.00110424	7.96137e-10	7.9772e-14	0.0607496	1.00368e-34	2.05183e-06
BHATTACHARYA_EMBRYONIC_STEM_CELL	MSigDB:C2.curated.gs.CGP	89	89	0	0.2249	0.562751	0.212349	Yes	Yes	0.12696	1	1	1	1	1	0.0986716	1	1	0.310916	1	1	0.167354	1	9.57601e-22	0.330376	4.50646e-15	0.20123	8.41953e-09	7.81744e-12	1	9.49566e-38	9.69218e-10
BIDUS_METASTASIS	MSigDB:C2.curated.gs.CGP	375	214	161	0.360944	0.295181	0.343876	Yes	Yes	0.0403358	0.070624	0.638832	1	0.47303	1	0.00731249	0.0584901	1	0.0222834	1	0.565274	0.00534089	0.114691	8.1289e-15	7.4875e-06	1.5847e-11	0.0413022	2.09424e-14	4.23541e-08	0.0848842	6.24376e-45	6.39623e-09
BILANGES_SERUM_AND_RAPAMYCIN_SENSITIVE_GENES	MSigDB:C2.curated.gs.CGP	68	68	0	0.307731	0.386044	0.306225	Yes	Yes	1	0.698205	0.959403	0.590447	0.368062	0.373762	0.685255	0.901005	0.538772	0.369723	1	1	0.34868	1	0.391523	2.3348e-05	0.0147825	8.01207e-07	6.89525e-09	0.158207	0.0416685	9.99071e-15	4.0512e-07
BILD_HRAS_ONCOGENIC_SIGNATURE	MSigDB:C2.curated.gs.CGP	261	261	0	0.256024	0.508032	0.235944	Yes	Yes	0.0232923	1	1	1	1	1	0.244873	0.893477	0.610035	0.0597564	1	1	0.550887	1	6.59993e-24	0.0100775	1.08201e-09	1.6003e-12	4.14564e-11	8.61614e-23	0.393096	0.00163317	0.00372314
Bild.2006.MYC_Activation	Literature	185	100	85	0.282631	0.46988	0.24749	Yes	Yes	0.00898974	1	0.167746	1	1	1	0.0292502	1	0.601497	0.00682173	1	1	0.00286981	0.626141	2.85125e-36	2.90169e-06	2.70292e-16	4.52594e-07	1.55423e-18	2.52525e-21	0.184803	8.62553e-60	1.36344e-13
Bild.2006.RAS_Activation	Literature	241	169	72	0.162149	0.681727	0.156124	Yes	Yes	0.00406487	1	0.89832	1	1	0.13915	0.29964	0.157413	1	0.000795376	1	1	0.437434	0.0762678	3.30115e-11	0.885103	1.33082e-09	2.55489e-07	7.62367e-06	3.85201e-12	0.366937	0.0566779	0.108497
BIOCARTA_DC_PATHWAY	MSigDB:C2.curated.gs.biocarta	22	22	0	0.168675	0.646586	0.184739	Yes	Yes	0.55599	0.0669588	0.690461	0.199093	1	0.589468	0.14051	0.114008	0.464508	0.102146	1	0.00497962	0.146835	1	1.76935e-10	0.00407875	4.70627e-12	0.021347	0.127216	2.38353e-09	0.580294	8.82908e-11	0.228695
BIOCARTA_IL12_PATHWAY	MSigDB:C2.curated.gs.biocarta	23	23	0	0.221386	0.560743	0.217871	Yes	Yes	0.955859	0.00460312	0.108951	0.033382	0.678879	1	0.295384	0.0549643	0.576658	0.497768	1	1	0.280322	0.113441	0.00205421	0.0260789	1.82587e-05	0.0798428	1	0.0013462	1	0.00155422	0.14836
BIOCARTA_NKT_PATHWAY	MSigDB:C2.curated.gs.biocarta	29	29	0	0.188755	0.616466	0.194779	Yes	Yes	0.880198	0.000182598	0.0227576	0.0159929	0.478508	1	0.183227	0.00606499	0.292305	0.254799	0.906377	1	0.122262	0.0028564	0.00401194	1.99293e-05	2.53422e-07	0.16221	0.0166939	0.00359007	0.175909	4.40196e-06	0.542347
BIOCARTA_PROTEASOME_PATHWAY	MSigDB:C2.curated.gs.biocarta	28	28	0	0.220884	0.555221	0.223896	Yes	Yes	0.0265677	1	1	1	1	1	0.117178	1	0.728357	0.0290182	1	1	0.0946436	0.668551	1.5835e-19	1.84439e-12	1.36113e-28	7.05474e-09	6.17076e-21	9.65502e-14	0.0317252	9.28437e-67	1.91344e-25
BIOCARTA_TCR_PATHWAY	MSigDB:C2.curated.gs.biocarta	49	49	0	0.168173	0.653614	0.178213	Yes	Yes	0.694181	1	1	1	1	1	0.241025	1	1	1	1	1	1	1	0.000357655	0.0365906	2.39675e-05	0.000529524	0.100021	8.55788e-05	1	0.00573653	0.434808
BLUM_RESPONSE_TO_SALIRASIB	MSigDB:C2.curated.gs.CGP	587	245	342	0.318273	0.367972	0.313755	Yes	Yes	0.00442246	1	1	1	1	1	0.0142219	0.56181	1	0.0037616	1	1	0.00973069	0.190048	3.2409e-28	2.53476e-12	1.32097e-28	2.30039e-08	6.10302e-25	2.01634e-17	0.0412118	4.12211e-70	7.49984e-24
BMI1_DN_MEL18_DN.V1	MSigDB:C6.onco.signatures	292	145	147	0.14257	0.693775	0.163655	Yes	Yes	0.0022113	1	1	1	1	1	0.120549	1	0.549708	0.00398949	1	1	0.117952	1	4.69568e-17	0.449656	3.61827e-05	0.0051806	0.0254193	4.37779e-13	1	5.89526e-07	0.360094
BMI1_DN.V1	MSigDB:C6.onco.signatures	291	147	144	0.195281	0.609438	0.195281	Yes	Yes	0.000915122	1	1	1	1	1	0.187868	1	1	0.000206732	1	1	0.128558	1	2.08772e-32	0.150782	9.86941e-11	1.67959e-08	0.00813945	1.52642e-30	0.00879592	2.51753e-12	0.257433
BOHN_PRIMARY_IMMUNODEFICIENCY_SYNDROM	MSigDB:C2.curated.gs.CGP	87	47	40	0.119478	0.75	0.130522	Yes	Yes	0.103008	1	0.945711	1	0.450145	1	0.384458	1	1	0.101579	1	1	0.402874	1	3.04413e-24	3.18965e-08	9.56136e-21	1.39148e-07	2.20694e-18	1.09343e-15	0.00167729	3.13478e-53	1.55371e-17
BONOME_OVARIAN_CANCER_POOR_SURVIVAL	MSigDB:C2.curated.gs.CGP	53	31	22	0.179719	0.638052	0.182229	Yes	Yes	0.0502336	0.401555	1	1	1	1	0.0967834	1	1	0.0258848	1	1	0.0472592	1	1.20153e-20	0.000321045	1.92002e-13	1.27553e-08	9.22714e-19	2.615e-11	0.0735098	2.43785e-50	2.14435e-15
BOQUEST_STEM_CELL	MSigDB:C2.curated.gs.CGP	216	0	216	0.308233	0.366466	0.325301	Yes	Yes	1	1	0.877637	1	1	1	1	1	1	1	1	1	1	1	0.234427	1	0.199393	0.262147	6.43487e-06	0.890508	0.56573	0.000751885	0.934989
BOQUEST_STEM_CELL_CULTURED_VS_FRESH	MSigDB:C2.curated.gs.CGP	456	425	31	0.325803	0.337851	0.336345	Yes	Yes	0.389799	0.230394	0.297984	1	0.968098	1	0.984055	0.342582	0.323202	0.481587	0.530194	0.270753	0.478142	0.675189	0.000275782	0.00411985	0.0174322	1.58887e-09	1.90944e-20	0.135736	1	1.42315e-26	2.14589e-09
BORCZUK_MALIGNANT_MESOTHELIOMA	MSigDB:C2.curated.gs.CGP	409	305	104	0.324297	0.329317	0.346386	Yes	Yes	0.0534476	0.501255	0.959739	0.729079	0.932596	1	0.179879	0.143605	0.670597	0.0234755	1	0.394011	0.113963	0.111438	8.87363e-15	3.26594e-05	2.88118e-13	9.8035e-07	4.30066e-18	6.63171e-08	0.258895	4.90668e-54	4.54291e-15
BOSCO_ALLERGEN_INDUCED_TH2_ASSOCIATED_MODULE	MSigDB:C2.curated.gs.CGP	151	151	0	0.208333	0.591867	0.199799	Yes	Yes	0.746856	0.042443	0.675474	0.33933	1	1	1	0.218195	0.0814174	1	0.53033	1	1	0.5451	0.00154488	0.00177275	2.7193e-07	0.141182	0.000408951	2.90514e-06	0.176954	1.57779e-05	0.554209
BOSCO_INTERFERON_INDUCED_ANTIVIRAL_MODULE	MSigDB:C2.curated.gs.CGP	78	78	0	0.350904	0.336345	0.312751	Yes	Yes	0.115562	0.120481	1	0.145633	0.214938	1	0.137091	0.771663	0.117912	0.00331062	1	0.0308654	0.054449	0.449305	0.0142774	0.00575529	3.07865e-05	1	0.555948	0.125444	0.742621	2.73769e-05	0.0753195
BOSCO_TH1_CYTOTOXIC_MODULE	MSigDB:C2.curated.gs.CGP	114	114	0	0.375502	0.291165	0.333333	Yes	Yes	0.338593	0.079231	0.0350055	0.0535095	0.771663	1	0.097128	0.324431	0.320764	0.102653	1	1	0.0927998	1	0.000393283	0.00209922	3.58946e-09	1	0.49449	0.00190207	1	2.97512e-08	0.0356675
BOYAULT_LIVER_CANCER_SUBCLASS_G1	MSigDB:C2.curated.gs.CGP	153	113	40	0.202811	0.592369	0.204819	Yes	Yes	0.392799	1	1	1	1	1	0.3756	1	1	1	1	1	0.829726	1	0.600388	0.533119	0.143917	0.550093	0.00296795	1	0.977474	0.0691384	0.659695
BOYAULT_LIVER_CANCER_SUBCLASS_G123	MSigDB:C2.curated.gs.CGP	96	45	51	0.167169	0.676205	0.156627	Yes	Yes	0.00681333	1	1	1	1	1	0.14419	0.712626	0.998431	0.00338047	0.907226	1	0.061644	1	2.71144e-32	1.33022e-07	1.26391e-22	1.49499e-08	4.69873e-25	1.80493e-16	0.0733443	3.90913e-70	8.31159e-22
BOYAULT_LIVER_CANCER_SUBCLASS_G23	MSigDB:C2.curated.gs.CGP	62	52	10	0.288655	0.441265	0.27008	Yes	Yes	0.0095996	1	1	1	1	1	0.0014718	0.0637726	1	0.00560692	1	1	0.00171784	0.0167455	5.4135e-25	7.46109e-08	2.98848e-16	1.53495e-06	4.89806e-19	1.06425e-12	0.13049	6.65877e-60	1.32445e-16
BOYAULT_LIVER_CANCER_SUBCLASS_G5	MSigDB:C2.curated.gs.CGP	31	4	27	0.226406	0.547189	0.226406	Yes	Yes	0.0709764	1	1	0.315321	0.52005	1	0.224296	1	1	0.0604646	1	1	0.154907	1	0.0150935	0.0171374	0.00195213	0.000321849	0.0310962	0.00240234	0.555771	0.198286	0.145992
BOYAULT_LIVER_CANCER_SUBCLASS_G5_DN	MSigDB:C2.curated.gs.CGP	27	27	0	0.232932	0.531124	0.235944	Yes	Yes	0.165427	1	1	1	1	1	1	1	1	1	1	1	1	1	0.0420088	0.811033	0.00193641	0.0836384	0.00118424	0.0586608	0.229088	0.845047	0.711192
Boyer.2005.E2F4_Regulated	Literature	589	589	0	0.360944	0.278112	0.360944	Yes	Yes	0.743301	0.000443262	0.859526	1	0.128731	1	0.200243	0.11255	0.958428	0.375228	1	1	0.107221	0.140968	6.55254e-27	0.0001231	2.60538e-20	0.00012735	7.2725e-14	1.172e-16	1	9.40775e-50	9.35777e-15
Breast_Abba04_52genes_DCIS_v_IDC	GeneSigDB	49	49	0	0.27008	0.445783	0.284137	Yes	Yes	0.914746	1	1	1	1	0.937559	1	1	1	0.843588	1	1	1	1	0.000191083	0.00552214	0.0213446	0.181746	6.93213e-05	4.18912e-05	0.446502	3.68612e-12	0.0154401
Breast_Amatschek04_39genes	GeneSigDB	39	39	0	0.235944	0.515562	0.248494	Yes	Yes	1	1	1	1	1	1	1	1	1	1	1	1	1	1	8.87378e-11	0.0724624	1.12256e-07	0.596859	2.25943e-07	1.84464e-05	0.502329	6.1096e-23	6.94236e-05
Breast_Andre09_71genes	GeneSigDB	66	66	0	0.323293	0.314257	0.36245	Yes	Yes	0.0180078	1	1	1	1	1	0.0448287	0.150385	1	0.0205885	0.789432	1	0.0600694	0.0588423	9.83193e-30	2.28076e-11	4.09474e-24	1.41823e-10	4.68448e-25	8.85457e-18	0.103803	5.11026e-72	1.50616e-23
Breast_Bertucci06_527genes	GeneSigDB	341	341	0	0.223896	0.548695	0.22741	Yes	Yes	0.0341949	1	1	0.0585757	0.348073	1	0.0188145	1	1	0.000612957	1	1	0.00867682	1	3.5335e-07	0.00154297	2.47111e-08	0.0319631	0.00287722	2.56348e-05	1	2.50091e-12	0.0187279
Breast_Bertucci08_75genes	GeneSigDB	67	24	43	0.253012	0.471386	0.275602	Yes	Yes	1	1	1	1	1	1	1	1	1	1	1	1	1	1	4.42278e-12	2.44437e-07	9.92795e-11	3.57671e-07	1.93492e-17	1.13168e-08	0.160818	2.66723e-42	2.2511e-13
Breast_Bonnefoi07_202genes	GeneSigDB	174	174	0	0.175703	0.659639	0.164659	Yes	Yes	0.0557423	1	1	0.82256	1	1	0.940372	1	0.706545	0.10163	1	1	1	1	2.37703e-08	0.0837711	0.000750117	7.90299e-12	1.4678e-08	2.38681e-09	0.0400433	0.253358	0.000220034
Breast_Cicatiello04_344genes	GeneSigDB	321	321	0	0.310241	0.362952	0.326807	Yes	Yes	0.0419003	1	0.496118	1	0.71021	1	0.152201	0.18409	0.810944	0.0129397	1	1	0.0556104	0.511627	8.22605e-32	6.41166e-09	2.37465e-19	0.00595891	1.08387e-18	1.7055e-19	0.00469781	1.81332e-58	4.22538e-13
Breast_Cicatiello04_51genes_ER	GeneSigDB	39	39	0	0.291165	0.427209	0.281627	Yes	Yes	0.0116452	1	0.363678	0.117814	1	1	0.0906136	0.00348615	0.145424	0.00652349	1	1	0.0247947	0.0354169	1.52541e-19	6.34147e-09	3.46465e-17	0.000675532	3.63448e-18	9.65058e-12	0.0160857	2.60602e-52	2.35814e-13
Breast_Cicatiello04_52genes	GeneSigDB	51	51	0	0.194277	0.61496	0.190763	Yes	Yes	0.0025182	1	1	1	1	1	0.00110662	0.595469	1	0.0011931	1	1	0.000901841	0.274833	5.32785e-31	1.32122e-11	5.81175e-18	3.96393e-10	2.47507e-18	2.04824e-18	0.00297516	4.08912e-67	1.45896e-17
Breast_Crawford08_187genes	GeneSigDB	139	139	0	0.387048	0.208333	0.404618	Yes	Yes	0.00913676	1	1	1	1	1	0.0666721	0.366937	0.976095	0.00460312	1	1	0.0578709	0.447036	5.73622e-32	2.03657e-12	7.51923e-30	1.33925e-08	2.04011e-21	1.88122e-20	0.0844324	1.43708e-71	4.40388e-24
Breast_Crawford08_971genes	GeneSigDB	356	356	0	0.394076	0.223394	0.38253	Yes	Yes	0.00220647	1	1	1	1	1	0.0232783	0.644955	0.74743	0.00137566	1	1	0.0273704	1	1.4482e-33	2.9496e-13	9.4197e-31	2.31108e-10	9.78044e-22	3.56278e-24	0.0111992	4.19703e-73	3.95768e-25
Breast_Creighton07_30genes_ERnegHormoneIndependent	GeneSigDB	81	51	30	0.386044	0.332831	0.281124	Yes	Yes	0.0324662	1	1	1	1	1	0.376702	1	1	0.00704246	1	1	0.274763	1	4.29605e-34	0.000857141	1.16055e-28	2.21801e-11	0.00266159	2.19987e-40	9.44286e-05	6.0497e-12	0.579706
Breast_Creighton07_34genes_RADinsensitive	GeneSigDB	33	33	0	0.199799	0.596888	0.203313	Yes	Yes	0.706152	1	1	0.631449	1	1	0.919562	0.298581	0.317781	1	0.718681	1	0.815858	1	8.26622e-19	4.44711e-09	3.71376e-05	4.7802e-09	6.36545e-12	5.74034e-11	0.00814036	0.00039575	0.000598644
Breast_Creighton08_584genes	GeneSigDB	462	462	0	0.315763	0.318775	0.365462	Yes	Yes	0.000235746	1	0.795624	1	1	1	0.000726366	1	0.542695	0.000166848	1	0.401399	0.000819363	0.374256	1.57967e-61	2.15734e-15	5.22131e-26	4.87152e-05	3.24205e-11	1.65104e-41	0.00222545	2.43394e-53	1.54409e-07
Breast_Creighton08_952genes	GeneSigDB	126	126	0	0.26255	0.5	0.23745	Yes	Yes	7.67982e-05	1	1	1	0.852261	0.134856	0.00182044	1	0.972703	6.98201e-05	1	1	0.00207257	1	3.18886e-40	3.44428e-13	7.1741e-35	1.29725e-06	3.72942e-07	6.64725e-32	0.00109088	9.21954e-59	3.19859e-15
Breast_Creighton09_594genes	GeneSigDB	428	428	0	0.340361	0.138052	0.521586	Yes	Yes	1	1	1	1	1	1	1	1	1	1	1	1	1	1	6.49461e-46	0.00379904	7.42139e-26	4.27905e-10	0.246079	6.47041e-59	0.00793603	5.20008e-25	0.374157
Breast_Creighton09_90genes	GeneSigDB	75	75	0	0.321787	0.285643	0.39257	Yes	Yes	0.000123339	1	1	1	1	1	1.11157e-05	1	0.890902	4.77858e-05	0.536581	1	6.02605e-07	1	3.11058e-42	1.24505e-15	4.1735e-23	0.00125536	1.6176e-08	4.58081e-35	9.237e-08	1.68797e-47	0.000155673
Breast_Creighton09_92genes	GeneSigDB	76	76	0	0.387048	0.263052	0.3499	Yes	Yes	0.000556379	1	1	1	1	1	0.000903617	1	0.529052	9.57523e-06	0.821964	1	0.000326016	0.849076	3.86996e-36	1.6491e-12	5.94266e-24	9.51313e-06	5.16628e-22	6.08585e-26	0.0162056	1.18649e-62	1.29462e-12
Breast_Dairkee04_202genes	GeneSigDB	137	137	0	0.264056	0.478916	0.257028	Yes	Yes	1	1	1	1	1	1	0.795006	0.393854	0.336115	0.763558	0.661088	1	0.206375	0.712351	5.36229e-06	0.012005	2.00566e-07	6.92847e-07	9.14233e-18	0.00245314	1	8.18796e-34	2.90333e-11
Breast_Dairkee04_479genes	GeneSigDB	356	356	0	0.393072	0.228916	0.378012	Yes	Yes	0.0288918	1	0.919072	1	0.438453	1	0.0826612	0.0103173	0.629463	0.0164876	1	1	0.0283047	0.0708302	2.23191e-28	2.38175e-08	3.70909e-17	0.00390898	2.5572e-17	7.03098e-19	0.028304	1.12313e-54	2.29874e-10
Breast_Dairkee04_681genes	GeneSigDB	493	493	0	0.365964	0.310743	0.323293	Yes	Yes	0.0044872	1	1	1	1	1	0.027694	0.0416685	1	0.00123014	1	1	0.015519	0.000604592	1.1411e-44	2.02e-15	1.99562e-26	5.53756e-14	2.90053e-18	2.97054e-31	6.52954e-06	4.06845e-69	7.847e-21
Breast_Deeb07_61genesHumanGeneList	GeneSigDB	59	55	4	0.370482	0.266566	0.362952	Yes	Yes	0.0181537	1	0.338093	0.00252599	1	1	0.055585	1	0.490105	0.00794109	1	1	0.0314503	1	2.57332e-22	2.18433e-08	2.43108e-19	3.21901e-06	1.07356e-21	5.11082e-14	0.116257	6.38148e-61	6.79643e-17
Breast_Desmedt08_28genes_ERBB2_Module	GeneSigDB	27	27	0	0.105422	0.792671	0.101908	Yes	Yes	0.0632883	1	0.21236	1	1	1	1	0.744846	1	0.0480831	1	1	0.906364	1	9.31208e-44	1.19148e-08	8.54237e-11	5.41953e-05	0.00626173	1.57582e-28	2.36236e-10	1.0251e-20	0.523754
Breast_Desmedt08_469genes_ESR1_Module	GeneSigDB	442	442	0	0.225904	0.550703	0.223394	Yes	Yes	0.000111221	1	1	1	1	1	0.00936926	1	1	8.33966e-05	1	1	0.00676474	1	7.17986e-42	1.04466e-09	5.26851e-32	5.33015e-08	0.00658365	8.45086e-45	0.000422362	1.02528e-30	0.0170424
Breast_Desmedt08_68genes_PLAU_Module	GeneSigDB	65	65	0	0.276606	0.439759	0.283635	Yes	Yes	0.460992	1	0.830007	1	1	0.000621851	0.581989	1	0.432771	0.895021	1	1	0.400312	1	0.00283883	1	0.192702	0.00386151	9.69303e-07	6.10124e-05	0.111842	0.0004456	0.162533
Breast_Desmedt08_95genes_STAT1_Module	GeneSigDB	91	91	0	0.403614	0.233434	0.362952	Yes	Yes	0.335898	0.000844893	1	1	1	1	0.0332828	0.00200317	1	0.0877734	1	1	0.0247067	0.101894	1.34971e-05	1.29212e-05	4.45484e-07	0.161657	1	4.70282e-06	0.0171171	1.23956e-07	0.542347
Breast_Einav05_34genes	GeneSigDB	32	32	0	0.330823	0.363956	0.305221	Yes	Yes	0.425794	0.0882296	0.00568951	0.0346368	0.200913	1	0.0654179	0.770444	0.114553	0.0642589	0.892368	0.115912	0.0127418	0.968995	0.000846129	0.00485202	0.0283525	0.217572	0.000687917	0.0187047	0.892117	3.86668e-12	0.0438818
Breast_Farmer05_269genes__basal_apocrine_luminal	GeneSigDB	251	251	0	0.192771	0.598394	0.208835	Yes	Yes	0.000160978	1	1	1	1	1	0.000469897	1	1	1.38384e-05	1	1	7.37303e-06	1	1.49602e-56	1.3112e-17	1.81749e-31	1.13725e-11	4.69742e-08	6.67419e-53	3.10929e-05	2.2265e-51	9.19249e-12
Breast_Feng07	GeneSigDB	72	20	52	0.307229	0.386546	0.306225	Yes	Yes	0.542555	1	1	1	1	1	0.802308	1	1	0.323971	1	1	0.355513	1	2.30983e-07	0.0271259	1.22203e-06	0.00411033	8.45919e-07	9.78117e-05	0.876618	2.84815e-19	5.73725e-07
Breast_Finak08_164genes	GeneSigDB	146	146	0	0.278614	0.439759	0.281627	Yes	Yes	0.0180635	1	1	0.0380707	1	1	0.0500545	1	1	0.00202249	1	1	0.0410739	1	5.40901e-16	7.88708e-07	1.17096e-17	0.0347493	0.357551	2.27092e-17	0.133282	1.36605e-17	0.0838699
Breast_Hall06_276genes_HRT	GeneSigDB	225	102	123	0.342369	0.377008	0.280622	Yes	Yes	1	0.279374	1	0.668551	1	1	0.142822	0.126255	0.793002	1	1	0.0701733	0.163973	0.758829	4.44842e-08	3.74534e-13	7.36092e-06	5.68212e-20	6.83869e-20	7.77347e-05	0.0322661	2.56082e-11	5.20553e-15
Breast_Harvell08_Endocrine_Responders	GeneSigDB	481	294	187	0.440763	0.213855	0.345382	Yes	Yes	0.0158066	1	1	0.80056	1	0.164612	0.0550333	0.00253969	1	0.00988005	1	1	0.049763	0.00532193	4.04635e-16	5.32252e-07	1.78759e-16	4.1968e-10	4.89648e-20	8.85526e-10	0.146731	3.30374e-53	4.21812e-19
Breast_Hedenfalk01_176genes_BRCA	GeneSigDB	141	141	0	0.195281	0.607932	0.196787	Yes	Yes	3.8442e-05	1	1	1	1	1	0.00029865	1	0.653811	2.59851e-05	0.375734	1	0.000112619	1	7.33362e-52	2.41644e-12	1.27893e-29	7.70176e-15	5.44081e-14	9.43156e-41	0.000722483	9.03917e-70	2.85193e-19
Breast_Hernandez09_81genes	GeneSigDB	61	61	0	0.14006	0.726406	0.133534	Yes	Yes	0.27714	1	0.0439051	0.000453152	1	1	0.0499912	1	0.631212	0.0447476	0.150185	1	0.0519479	1	4.06243e-08	0.324077	2.71258e-07	0.00169661	0.0170241	2.62135e-06	1	0.000205669	0.643616
Breast_Huang03_176genes_LNmetastasis	GeneSigDB	150	150	0	0.305723	0.386044	0.308233	Yes	Yes	1	0.0241274	0.0586608	1	0.469066	1	0.778574	0.491044	0.416025	0.62258	0.995843	1	0.294044	0.740318	7.31353e-07	0.00147544	2.15832e-06	1	0.00102995	6.06961e-06	0.958973	2.71542e-14	0.0226277
Breast_Kapp06_30genes	GeneSigDB	25	25	0	0.164659	0.724398	0.110944	Yes	Yes	0.00017569	1	1	1	1	1	0.00675913	1	0.972839	0.000222701	1	1	0.00882721	1	6.26247e-49	6.11792e-09	1.52203e-30	5.27052e-09	0.00189106	6.71389e-54	1.81762e-05	1.39259e-30	0.00106096
Breast_Karlsson08_PoorPrognosis	GeneSigDB	48	30	18	0.215361	0.573795	0.210843	Yes	Yes	0.000637413	1	1	1	1	1	0.00308223	1	1	0.000117018	1	1	0.00164433	1	1.97571e-36	0.00450001	6.55059e-22	0.0156351	3.37246e-05	2.46198e-28	0.461677	5.96556e-26	0.00586092
Breast_Klein07_63genes_human_Mouse	GeneSigDB	63	63	0	0.197791	0.577309	0.2249	Yes	Yes	2.36938e-05	1	1	1	1	1	0.000522955	1	1	2.81486e-05	1	1	0.000406423	1	1.63381e-50	2.28004e-09	8.8408e-31	2.5539e-07	3.01041e-12	7.00097e-39	8.65092e-05	6.01836e-53	8.54717e-10
Breast_Korkola07_63genes_SAMGeneList	GeneSigDB	43	43	0	0.158133	0.671185	0.170683	Yes	Yes	0.000205779	1	1	1	1	1	0.000635323	1	0.295868	0.000222839	0.441313	1	7.28304e-05	1	1.04148e-37	3.75005e-06	2.71772e-23	4.33663e-05	3.91221e-14	1.36912e-23	0.0842535	3.19084e-66	3.45505e-14
Breast_Kote_Jarai04_79genes	GeneSigDB	58	58	0	0.183233	0.644578	0.172189	Yes	Yes	0.00990887	1	1	0.198047	1	1	0.0317499	1	1	0.0197916	1	1	0.0601863	1	5.59631e-22	5.32445e-06	3.85791e-22	4.41323e-07	1.06629e-18	1.27026e-12	0.0805614	5.48459e-59	1.0584e-19
Breast_Laere08_205genes	GeneSigDB	191	51	140	0.171185	0.624498	0.204317	Yes	Yes	1.43911e-05	1	1	1	1	1	0.00151323	1	0.158375	8.4632e-05	0.175525	1	0.00116441	1	2.42056e-57	1.57904e-12	1.59108e-25	1.04746e-08	0.00180189	5.27668e-54	2.12744e-06	2.33934e-28	0.273532
Breast_Laere08_263genes	GeneSigDB	196	57	139	0.447289	0.196285	0.356426	Yes	Yes	0.00177747	1	1	1	0.993634	1	0.0200319	1	1	0.00221035	1	1	0.0304709	1	2.84499e-33	1.3718e-10	2.81398e-27	7.6892e-07	3.19638e-05	3.78996e-39	0.000286695	7.54177e-25	0.183351
Breast_Lauss08_25genes	GeneSigDB	24	24	0	0.261546	0.463855	0.274598	Yes	Yes	0.00443308	1	1	0.158563	1	1	0.050002	1	1	0.0033754	1	1	0.0405181	1	2.25788e-20	6.39873e-10	5.22441e-20	0.00407427	4.29792e-17	4.40886e-13	0.00906695	4.25155e-52	3.26274e-12
Breast_Lauss08_374genes	GeneSigDB	351	351	0	0.369478	0.265562	0.36496	Yes	Yes	0.00524365	1	1	1	1	1	0.0441306	1	1	0.000305661	0.780671	1	0.0131522	1	2.14592e-36	1.84908e-10	4.02698e-33	1.95243e-08	5.52863e-09	3.91036e-32	0.00724675	1.20276e-59	5.51254e-19
Breast_Lien07_213genes	GeneSigDB	184	80	104	0.432731	0.286647	0.280622	Yes	Yes	0.0802918	1	1	1	0.713166	1	0.705774	1	1	0.102079	1	1	0.871069	1	3.70886e-29	3.61253e-06	8.89653e-25	3.3804e-11	0.000185942	4.07363e-35	2.55462e-05	4.2554e-08	0.712143
Breast_Loi08_239genes	GeneSigDB	174	174	0	0.346888	0.288655	0.364458	Yes	Yes	0.000382598	1	1	1	1	1	0.00019231	0.0928747	1	0.00022564	0.222799	1	0.000215592	0.110464	3.42651e-36	4.69672e-17	2.40858e-28	8.26376e-13	7.68895e-17	4.437e-26	2.97352e-05	2.6354e-72	1.34991e-22
Breast_Loi10_278genes	GeneSigDB	219	133	86	0.301707	0.404116	0.294177	Yes	Yes	0.00772873	1	1	0.367862	1	0.501924	0.0300746	1	0.366937	0.0134227	0.613964	1	0.0525472	1	1.8172e-21	0.00347122	2.74542e-16	0.00220293	4.50751e-07	1.18055e-11	0.14054	4.77291e-35	1.72925e-10
Breast_Ma02_200genes_grade	GeneSigDB	166	166	0	0.207831	0.584839	0.207329	Yes	Yes	0.0103446	1	0.614406	0.205054	1	1	0.0822925	1	1	0.00305561	1	1	0.0398634	1	4.79654e-22	1.82711e-09	9.98227e-19	9.36215e-05	1.0632e-22	3.88427e-14	0.0447428	6.16834e-60	5.24644e-15
Breast_Ma02_29genes_IDCvDCIS_up	GeneSigDB	28	28	0	0.335843	0.311245	0.352912	Yes	Yes	0.000919748	1	1	1	1	1	0.00380508	0.744015	0.787253	0.00100737	0.56338	1	0.00452161	0.109952	6.41357e-40	2.44203e-16	6.4113e-27	7.60008e-14	4.00377e-22	3.26142e-26	5.55323e-05	2.65731e-73	9.20456e-24
Breast_Ma02_85genes_IDCvDCIS_up	GeneSigDB	78	78	0	0.344378	0.311245	0.344378	Yes	Yes	0.002897	1	1	1	1	1	0.0129898	1	0.968917	0.00268167	1	1	0.011069	1	8.4315e-35	3.19863e-15	1.55261e-28	1.16833e-08	7.67839e-25	7.33734e-25	0.034327	1.47065e-70	2.28517e-23
Breast_Martin09_485genes_AAvsEA	GeneSigDB	397	397	0	0.269076	0.478916	0.252008	Yes	Yes	0.000125808	1	1	1	1	1	0.00126982	0.96117	1	2.23238e-05	0.825791	1	0.000451737	0.877637	4.48137e-47	1.21648e-11	3.67854e-26	5.90132e-13	2.0031e-19	5.42174e-38	0.00386473	1.04913e-72	2.94486e-18
Breast_Miller05_p53_wildtype	GeneSigDB	800	231	569	0.383534	0.111446	0.50502	Yes	Yes	0.0063598	1	0.163418	1	1	1	0.00677501	1	0.414456	0.000102577	0.990726	1	0.00195154	1	9.24733e-33	4.93839e-13	6.54664e-30	1.19766e-10	9.16313e-17	8.97651e-26	0.0854859	7.21486e-61	5.98656e-19
Breast_Miller07	GeneSigDB	75	30	45	0.315763	0.404116	0.28012	Yes	Yes	0.216844	1	0.254116	1	1	1	0.448973	0.866389	1	0.167814	1	1	0.431532	0.97408	4.33739e-16	4.13288e-07	2.81463e-11	3.54585e-08	4.9811e-24	1.54018e-08	0.0961377	1.42844e-53	3.25575e-15
Breast_Miller07_Table4	GeneSigDB	43	17	26	0.268072	0.484438	0.24749	Yes	Yes	0.137859	1	1	1	1	1	0.0530917	1	1	0.0999875	1	1	1	1	2.16512e-13	0.0237973	1.90384e-12	1.52387e-07	2.63516e-17	1.25691e-05	0.969876	1.1687e-42	1.12888e-15
Breast_Miller07_Table5	GeneSigDB	58	6	52	0.340361	0.349398	0.310241	Yes	Yes	0.0440315	1	1	1	1	1	1	1	1	0.0101305	1	1	1	1	1.91951e-19	5.17046e-11	2.53302e-19	1.71414e-05	1.54855e-20	6.57464e-13	0.00643735	1.14997e-57	2.32326e-16
Breast_Mutarelli08_1488genes	GeneSigDB	1136	1136	0	0.350904	0.265562	0.383534	Yes	Yes	0.0299673	0.29687	1	1	0.221063	1	0.436141	0.0129703	0.808737	0.034738	1	1	0.0932752	0.0379792	1.03716e-29	0.000132016	3.9728e-25	5.36977e-07	4.55027e-17	5.8038e-21	0.0544126	4.3864e-58	3.36069e-21
Breast_Natowicz08_30genes_Table2	GeneSigDB	26	26	0	0.199799	0.6501	0.1501	Yes	Yes	0.000401808	1	1	1	1	1	0.000523881	1	1	7.62454e-05	1	1	1.10346e-05	1	9.77789e-56	1.89084e-08	3.46265e-25	5.42582e-09	0.000293293	3.26458e-66	0.000702582	1.61323e-27	0.137624
Breast_OBrien07_PoorPrognosisGenes	GeneSigDB	158	75	83	0.445783	0.235944	0.318273	Yes	Yes	2.63427e-07	1	1	1	0.0508253	0.0472615	1.34971e-07	1	0.9974	6.53717e-08	0.239601	1	4.71782e-07	1	4.10672e-42	1.22349e-15	1.81844e-33	0.000608003	4.15239e-08	2.04947e-38	6.67152e-05	2.98985e-46	9.0486e-07
Breast_Parker09_412genes_IntrinsicGenes_Perou2000	GeneSigDB	377	377	0	0.225402	0.532129	0.24247	Yes	Yes	0.00123482	1	1	1	0.50753	1	0.0356294	0.793668	0.747765	0.00220226	1	1	0.0472431	1	1.85818e-39	2.11006e-10	2.66954e-21	4.38654e-11	3.62648e-25	5.42209e-27	0.0279242	3.80532e-64	6.043e-20
Breast_Parker09_50genes_IntrinsicGenes_PAM50	GeneSigDB	46	46	0	0.180723	0.629016	0.190261	Yes	Yes	0.128222	0.0450252	0.712626	1	1	1	0.0197511	0.60297	0.402048	0.100032	1	1	0.0400433	0.29795	8.80641e-22	1.09787e-05	2.3621e-17	2.46977e-09	2.96255e-17	2.49811e-14	0.199112	2.32521e-57	1.1491e-16
Breast_Pawitan05_64genes_prognosisGenes	GeneSigDB	51	28	23	0.314257	0.320783	0.36496	Yes	Yes	0.623865	1.19927e-05	0.733176	1	0.473773	1	0.0831104	0.00923487	0.417279	0.147337	0.959428	1	0.077443	0.444258	5.12006e-20	3.05399e-07	4.02412e-26	4.15834e-07	1.58704e-17	2.04396e-13	0.0551197	7.01704e-55	1.43357e-22
Breast_Pusztai07_49genes	GeneSigDB	40	40	0	0.111446	0.787651	0.100904	Yes	Yes	0.00645612	1	1	1	1	0.0102253	7.63682e-05	1	1	0.00325237	1	1	0.000222822	1	9.67919e-27	2.76756e-07	8.82783e-21	5.4729e-06	0.271449	3.57228e-28	3.074e-05	2.59958e-19	0.235416
Breast_Reyal08_159genes	GeneSigDB	154	154	0	0.356928	0.300201	0.342871	Yes	Yes	0.35968	1	1	1	1	1	1	1	1	1	1	1	1	1	0.000104827	3.42919e-06	1.2369e-07	0.0479585	1	0.000274992	0.410437	1.4908e-05	0.527166
Breast_Reyal08_41genes	GeneSigDB	36	36	0	0.183735	0.636546	0.179719	Yes	Yes	0.00201579	1	1	1	1	1	0.034327	0.0541432	0.60143	0.00145452	1	1	0.0112018	0.0367229	4.9069e-19	7.17585e-12	2.66683e-16	5.96891e-11	4.58022e-19	2.50023e-10	0.00364648	1.22246e-63	2.6809e-20
Breast_Reyal08_72genes	GeneSigDB	62	62	0	0.381526	0.206325	0.412149	Yes	Yes	0.0330747	1	1	1	1	1	0.0847251	1	1	0.00960893	1	1	0.0439937	1	1.77739e-27	1.29024e-10	1.56613e-26	2.03674e-08	6.87744e-26	1.1335e-16	0.224535	9.76893e-67	5.62369e-24
Breast_Rodningen08_355genes_risk	GeneSigDB	225	225	0	0.289659	0.423193	0.287149	Yes	Yes	0.940889	1	0.656596	0.508726	0.642305	1	1	1	0.402602	0.873674	0.812213	1	0.969936	1	0.00244171	0.00931886	0.0257602	2.03671e-09	1.97842e-18	0.168973	1	1.35199e-23	8.81067e-09
Breast_Rodningen08_61genes	GeneSigDB	55	55	0	0.193775	0.607932	0.198293	Yes	Yes	1	1	0.970875	1	1	1	1	1	1	0.83752	1	1	0.805358	1	0.186561	0.156145	0.13577	2.55374e-09	1.0621e-17	1	1	3.84681e-14	5.1779e-06
Breast_Rouzier05_298genes_4classes	GeneSigDB	271	271	0	0.253012	0.446787	0.300201	Yes	Yes	2.42133e-05	1	1	1	1	0.951626	0.00148444	1	0.876674	9.89363e-06	0.9568	1	0.000823433	1	2.09455e-37	3.36106e-15	7.05371e-32	9.63677e-06	0.00108515	2.47271e-39	4.72061e-08	1.88244e-29	0.00287654
Breast_Shen04_90genes	GeneSigDB	75	38	37	0.27761	0.467369	0.25502	Yes	Yes	0.000210048	1	1	1	1	1	0.00301809	0.475318	0.753063	0.000141897	1	1	0.017074	0.684817	5.26574e-53	2.29504e-12	6.10322e-22	6.42776e-08	2.62877e-16	8.67819e-35	0.0170179	1.46458e-58	4.4003e-13
Breast_Sorlie06_54genes_Luminal_v_Basal	GeneSigDB	53	30	23	0.357932	0.375502	0.266566	Yes	Yes	0.0196196	1	0.930724	1	1	0.956942	1	1	0.938592	0.0294932	1	1	1	1	1.34073e-41	3.24906e-05	4.60493e-21	4.78534e-13	0.221386	1.23907e-45	0.011847	1.30451e-10	0.264243
Breast_Sotiriou03_137	GeneSigDB	102	102	0	0.175703	0.65261	0.171687	Yes	Yes	2.42708e-05	1	1	1	1	1	0.000246061	0.794932	1	1.2044e-05	0.954484	1	7.81656e-06	1	9.64474e-53	1.75919e-13	1.09978e-23	1.25955e-11	3.0625e-16	2.90679e-37	0.00169293	2.36516e-71	1.50078e-15
Breast_Sotiriou03_137genes_Grade	GeneSigDB	102	102	0	0.175703	0.65261	0.171687	Yes	Yes	2.42708e-05	1	1	1	1	1	0.000246061	0.794932	1	1.2044e-05	0.954484	1	7.81656e-06	1	9.64474e-53	1.75919e-13	1.09978e-23	1.25955e-11	3.0625e-16	2.90679e-37	0.00169293	2.36516e-71	1.50078e-15
Breast_Sotiriou03_606genes_ER	GeneSigDB	452	452	0	0.231426	0.519578	0.248996	Yes	Yes	1	1	1	1	1	1	1	1	1	1	1	1	1	1	0.000973535	0.194317	0.000186299	0.00115506	0.432563	0.000192182	1	0.0108175	0.232517
Breast_Takahashi08_33genes_TP53	GeneSigDB	31	22	9	0.341867	0.34739	0.310743	Yes	Yes	5.12251e-07	1	1	1	1	1	1.30466e-05	0.552098	0.452056	9.7993e-07	0.881298	1	1.47745e-06	0.977732	2.22258e-34	8.35395e-15	6.73621e-28	9.5259e-14	4.65271e-17	3.63138e-21	0.00231052	2.86268e-65	2.4351e-22
Breast_Troester06_134genes_up_DoxTreated_HME_CC	GeneSigDB	100	100	0	0.369478	0.258032	0.37249	Yes	Yes	0.000614871	1	1	0.112304	1	1	0.00471154	1	1	0.000411896	1	1	0.00454151	1	1.51808e-15	2.41402e-14	1.83497e-18	5.34392e-08	1.95482e-16	3.62446e-11	0.00153171	2.82518e-55	3.6644e-16
Breast_Troester06_52genes	GeneSigDB	22	22	0	0.197791	0.610944	0.191265	Yes	Yes	0.00536987	1	1	1	1	1	1	1	1	0.00444329	1	1	1	1	1.47442e-12	1.21346e-10	3.91257e-07	1.52951e-08	1.83641e-19	3.44755e-07	0.0878339	1.40374e-52	6.7014e-13
Breast_Troester06_DOX_MCF7	GeneSigDB	307	266	41	0.398092	0.202309	0.399598	Yes	Yes	0.0939558	0.0555018	0.494292	1	0.341331	1	5.4867e-05	0.448604	1	0.0372337	1	1	7.32107e-05	0.637209	1.19143e-22	0.34868	2.13915e-14	0.0445291	5.11178e-09	1.38471e-17	1	4.90908e-38	3.08033e-10
Breast_Troester06_DOX_ZR75_1	GeneSigDB	406	323	83	0.409137	0.205823	0.38504	Yes	Yes	0.0439513	1	0.959538	1	1	1	0.104136	0.00145019	1	0.0276746	0.280905	1	0.152263	0.0534534	3.17834e-28	7.09684e-09	2.14096e-22	0.0164287	6.57594e-20	7.94753e-19	0.00954338	1.17832e-59	2.95442e-14
Breast_Troester06_sham_HME_CC	GeneSigDB	81	67	14	0.358434	0.292169	0.349398	Yes	Yes	0.000672137	1	1	1	1	1	0.0112935	0.877925	1	0.00028937	1	1	0.0103138	0.609282	3.30016e-37	8.59538e-16	2.03288e-32	2.64443e-09	1.95859e-21	4.46562e-26	0.00129988	1.87934e-71	2.77722e-25
Breast_VandenEynden07_269genes_hypoxia_angiogenesis	GeneSigDB	261	261	0	0.25753	0.485442	0.257028	Yes	Yes	0.439264	1	1	1	0.970939	1	1	0.224642	1	0.669243	1	1	1	1	0.000168922	0.168742	0.000433897	2.98963e-09	6.49192e-11	6.88279e-05	0.211304	0.0472431	0.000660689
Breast_vantVeer02_231genes_PoorPrognosis	GeneSigDB	176	60	116	0.340863	0.2249	0.434237	Yes	Yes	0.000132195	1	0.323663	1	1	1	0.000816494	1	1	1.64884e-05	1	1	0.00236348	0.642725	1.33568e-60	6.09575e-20	7.96864e-34	3.12403e-10	8.20651e-14	3.42483e-44	5.34044e-05	4.02085e-63	3.95137e-20
Breast_vantVeer02_430genes_ERgenes	GeneSigDB	343	146	197	0.459839	0.274598	0.265562	Yes	Yes	0.000412151	1	1	1	1	0.866752	0.00253162	1	1	0.000119863	1	1	0.000335542	1	4.86219e-57	1.61803e-13	7.61375e-33	8.61141e-08	4.10233e-06	4.55681e-49	0.000314531	7.58656e-38	5.63244e-05
Breast_Vincent_Salomon08_1001genes	GeneSigDB	757	206	551	0.483936	0.130522	0.385542	Yes	Yes	1.48221e-05	1	1	0.106992	0.271328	0.657793	0.000116583	1	0.43182	5.92581e-06	0.448527	1	7.11325e-05	1	2.23105e-25	1.37592e-14	3.74491e-26	0.00211802	0.00283014	3.03658e-30	9.66722e-07	1.21396e-25	0.0143605
Breast_Wang05_BT_BAF57cells	GeneSigDB	608	266	342	0.2751	0.430221	0.294679	Yes	Yes	0.0911127	1	1	1	1	1	0.0536242	0.405667	1	0.0517472	1	1	0.0212089	0.395652	9.5523e-15	3.55777e-07	4.3542e-13	0.00047032	1.00805e-13	1.40927e-08	0.577756	5.50363e-45	1.54567e-12
Breast_Watson07_67genes	GeneSigDB	63	63	0	0.151606	0.702309	0.146084	Yes	Yes	0.355698	0.37253	1	1	1	1	0.480255	0.966512	1	0.506774	1	1	0.37636	0.525554	2.56495e-09	0.0171689	0.00239821	4.39324e-05	4.1272e-18	2.09221e-05	0.623743	2.7765e-30	6.9137e-07
Breast_West01_100genes	GeneSigDB	70	70	0	0.220382	0.614458	0.165161	Yes	Yes	0.00017084	1	1	1	1	0.475674	0.00473575	1	1	2.33605e-05	1	1	2.43339e-05	1	1.92184e-54	4.67559e-15	3.42545e-27	3.25197e-10	0.000410348	1.21973e-59	5.12523e-05	5.97946e-32	0.227782
Breast_Williams09_302genes	GeneSigDB	235	58	177	0.38504	0.257028	0.357932	Yes	Yes	0.0295688	1	1	0.441695	1	1	0.166348	1	1	0.00592316	1	1	0.0595455	1	2.79503e-17	4.88642e-09	8.00102e-13	4.91738e-06	4.05482e-23	3.48324e-10	0.0421036	1.38265e-55	1.85847e-13
Breast_Winter07_Hypoxia	GeneSigDB	133	84	49	0.27259	0.457329	0.27008	Yes	Yes	0.0777736	0.748876	0.175566	1	1	1	0.122909	0.907919	0.0132299	0.415964	1	1	0.128943	0.642565	9.72929e-08	0.0530817	1.65589e-05	3.09252e-07	1.14545e-13	1.39022e-05	0.238789	1.32747e-33	3.46458e-10
Breast_Wirapati08_288genes_ESR1_Module	GeneSigDB	269	269	0	0.291165	0.354418	0.354418	Yes	Yes	4.39324e-05	1	1	1	1	1	0.000689661	1	0.567555	1.30833e-05	0.540135	1	0.000227607	1	6.90491e-35	1.64608e-16	5.76271e-36	1.02916e-07	8.02146e-06	5.11117e-42	6.55979e-08	3.61186e-29	0.0201862
Breast_Wirapati08_355genes_AURKA_Module	GeneSigDB	335	335	0	0.415663	0.168173	0.416165	Yes	Yes	0.00340581	1	1	1	1	1	0.0172978	1	0.201119	0.0038084	0.78658	0.181075	0.017196	0.918618	1.58387e-38	1.15565e-07	8.8608e-23	7.07253e-12	1.09692e-18	3.89115e-24	0.160737	2.78998e-65	1.49113e-20
Breast_Xu08_112genes	GeneSigDB	101	101	0	0.178715	0.659639	0.161647	Yes	Yes	0.00480897	1	1	1	1	1	0.00802422	0.538464	0.945618	0.00028736	0.795787	1	0.00492435	1	5.66752e-23	7.40985e-12	1.78735e-30	2.07544e-09	9.49604e-22	3.68452e-17	0.00422758	1.73634e-69	1.3589e-26
Breast_Yu07_298genes	GeneSigDB	202	89	113	0.264056	0.452309	0.283635	Yes	Yes	0.478475	1	1	1	1	1	0.532042	1	1	0.281956	1	1	0.330183	1	2.20526e-11	0.0316795	1.33807e-05	3.23422e-06	1.50491e-15	7.34013e-05	1	6.11572e-31	2.57821e-08
Breast_Yu07_400genes	GeneSigDB	233	108	125	0.344378	0.334839	0.320783	Yes	Yes	0.301555	1	1	1	1	1	0.127216	0.991456	1	0.22068	0.7845	1	0.0817034	0.56573	3.24452e-12	0.0586416	5.43874e-13	0.000796332	8.06843e-15	7.64403e-08	0.969431	4.30959e-38	2.13029e-11
Breast_Yu08_73genes_W2GeneList_outcome	GeneSigDB	64	64	0	0.245984	0.494478	0.259538	Yes	Yes	0.00931562	0.0202991	1	1	0.345009	1	0.0653643	0.0493776	0.345635	0.0125915	1	0.00739789	0.0237597	0.45141	4.35082e-32	0.0012438	2.35984e-21	1.07633e-05	1.17085e-18	1.08748e-19	0.00912716	5.89572e-58	2.29303e-16
Breast_Zhang07_60genes	GeneSigDB	53	14	39	0.301707	0.345382	0.352912	Yes	Yes	0.000220813	1	0.365081	1	1	1	0.000804808	1	0.82745	2.70536e-05	1	1	0.001987	1	2.784e-56	3.87494e-17	2.35245e-24	5.01554e-11	1.76718e-14	1.18079e-44	0.00533467	1.35991e-59	6.00143e-14
BROWN_MYELOID_CELL_DEVELOPMENT	MSigDB:C2.curated.gs.CGP	294	165	129	0.222892	0.565261	0.211847	Yes	Yes	1	1	1	1	1	1	1	1	1	1	1	1	1	1	0.18742	0.848996	0.0718174	0.00149639	5.61161e-06	0.127998	0.674791	2.20067e-09	0.000593916
BROWNE_HCMV_INFECTION_16HR	MSigDB:C2.curated.gs.CGP	311	225	86	0.157631	0.669177	0.173193	Yes	Yes	0.0539051	1	1	0.956188	1	1	0.178062	1	1	0.0332053	1	1	0.147555	0.500454	1.18367e-26	2.05476e-06	5.45973e-19	9.5823e-10	2.18845e-24	1.66051e-14	0.13527	1.2839e-60	4.03201e-21
BROWNE_HCMV_INFECTION_18HR	MSigDB:C2.curated.gs.CGP	356	178	178	0.239458	0.524096	0.236446	Yes	Yes	0.033189	0.119871	0.569705	1	0.264086	1	0.359109	0.21509	0.644955	0.0182937	1	1	0.210626	0.367517	2.32969e-20	0.00860449	2.76023e-15	1.55439e-06	8.35501e-15	3.28666e-10	0.636365	2.30362e-47	7.77803e-16
BROWNE_HCMV_INFECTION_24HR	MSigDB:C2.curated.gs.CGP	296	148	148	0.229418	0.524096	0.246486	Yes	Yes	0.0528527	0.643378	0.379482	1	0.460564	1	0.0769578	1	0.887646	0.022279	1	0.333372	0.0717913	0.641974	2.81554e-20	9.67893e-09	5.57272e-18	0.000125521	5.61717e-20	5.66201e-12	0.00577479	1.25619e-53	3.66859e-15
BROWNE_HCMV_INFECTION_2HR	MSigDB:C2.curated.gs.CGP	88	39	49	0.123494	0.729418	0.147088	Yes	Yes	0.00972256	1	1	1	1	1	0.00672874	1	1	0.00716654	1	1	0.00782729	0.989319	1.62005e-19	3.0947e-08	3.75658e-11	3.34907e-10	5.39813e-24	2.4238e-10	0.0557521	2.06432e-58	3.61135e-16
BROWNE_HCMV_INFECTION_48HR	MSigDB:C2.curated.gs.CGP	684	180	504	0.216365	0.565261	0.218373	Yes	Yes	0.897905	1	1	1	1	1	0.789888	1	1	0.428334	1	1	0.385554	1	6.99285e-13	0.362082	1.55822e-09	0.00906754	1.42558e-11	6.45574e-07	0.757485	5.73622e-32	4.25881e-09
BROWNE_INTERFERON_RESPONSIVE_GENES	MSigDB:C2.curated.gs.CGP	68	68	0	0.378514	0.274096	0.34739	Yes	Yes	0.0187752	1	1	0.706283	0.653478	1	0.0797587	1	1	0.0276238	1	1	0.148818	1	0.000398207	0.00148957	2.01437e-06	0.188316	1	0.000192136	0.16885	3.07872e-08	0.136785
BRUINS_UVC_RESPONSE_VIA_TP53_GROUP_B	MSigDB:C2.curated.gs.CGP	549	549	0	0.171687	0.666667	0.161647	Yes	Yes	0.944004	0.0615786	0.68308	1	1	1	1	1	1	0.705374	0.921733	1	1	0.400312	3.67829e-08	0.0744262	5.6518e-05	2.97318e-06	2.59659e-15	0.00339631	0.0247418	1.95414e-30	3.70089e-09
BURTON_ADIPOGENESIS_3	MSigDB:C2.curated.gs.CGP	101	101	0	0.366466	0.266064	0.36747	Yes	Yes	0.000614871	1	1	0.112304	1	1	0.00471154	1	1	0.000411896	1	1	0.00454151	1	1.51808e-15	2.41402e-14	1.83497e-18	5.34392e-08	1.95482e-16	3.62446e-11	0.00153171	2.82518e-55	3.6644e-16
BURTON_ADIPOGENESIS_8	MSigDB:C2.curated.gs.CGP	86	86	0	0.198795	0.615462	0.185743	Yes	Yes	1	1	1	1	1	1	1	1	1	1	1	1	1	0.839661	0.0566614	0.252793	0.133141	3.2603e-07	1.33537e-10	0.37186	0.315219	6.31056e-13	5.68535e-06
BURTON_ADIPOGENESIS_9	MSigDB:C2.curated.gs.CGP	92	92	0	0.211847	0.59488	0.193273	Yes	Yes	0.0609068	1	0.532152	1	1	1	0.428297	0.395238	1	0.0669614	1	1	0.388759	0.554451	2.02896e-15	2.09726e-05	1.23832e-09	6.08817e-09	1.8125e-29	4.74449e-08	0.0577955	7.95508e-51	8.84073e-15
BURTON_ADIPOGENESIS_PEAK_AT_0HR	MSigDB:C2.curated.gs.CGP	63	63	0	0.2249	0.534639	0.240462	Yes	Yes	0.36489	1	1	1	1	1	0.711203	1	0.60264	0.408105	1	1	1	1	8.13963e-15	0.00033291	8.85233e-10	0.0016123	1.95737e-12	4.83451e-09	0.181921	1.6486e-34	2.34907e-09
BURTON_ADIPOGENESIS_PEAK_AT_16HR	MSigDB:C2.curated.gs.CGP	40	40	0	0.234438	0.532631	0.232932	Yes	Yes	0.0217879	1	0.414636	1	1	1	0.0362691	0.503412	1	0.00375787	1	1	0.0173276	0.194125	2.3591e-24	1.05693e-10	6.19248e-17	4.35476e-15	3.64263e-28	4.22986e-12	0.0094427	1.13114e-66	3.60758e-22
BURTON_ADIPOGENESIS_PEAK_AT_2HR	MSigDB:C2.curated.gs.CGP	51	51	0	0.25502	0.503514	0.241466	Yes	Yes	0.0761317	1	0.654363	1	1	1	0.614083	0.165618	1	0.0402832	1	1	0.310332	0.334065	1.52912e-09	0.000558213	0.0020537	2.66751e-05	2.75151e-18	2.58011e-05	0.118641	5.18637e-37	2.70185e-07
CAGTATT,MIR-200B,MIR-200C,MIR-429	MSigDB:C3.motif.microRNA.targets	469	469	0	0.242972	0.51255	0.244478	Yes	Yes	0.263909	0.701275	0.787794	0.523321	0.285385	1	0.114008	0.793602	1	0.165899	0.613739	1	0.011793	0.38173	9.14706e-08	0.0253809	3.64177e-07	0.000714448	1.64114e-12	9.26721e-05	0.72788	8.05957e-28	2.03799e-08
CAHOY_ASTROGLIAL	MSigDB:C6.onco.signatures	100	100	0	0.215361	0.572791	0.211847	Yes	Yes	1	1	0.998476	1	1	1	1	1	1	1	1	1	1	1	0.00897132	0.028442	0.0224812	2.33153e-07	5.24738e-19	0.70235	1	2.45198e-20	7.63019e-07
CAIRO_HEPATOBLASTOMA	MSigDB:C2.curated.gs.CGP	474	207	267	0.190763	0.612952	0.196285	Yes	Yes	0.880728	1	0.0717675	1	1	1	1	0.986279	0.511949	1	0.818459	1	0.711634	0.50085	8.95638e-08	1	0.00208899	9.32631e-08	5.43064e-20	0.000725944	1	5.01774e-27	1.75803e-07
CAIRO_HEPATOBLASTOMA_CLASSES	MSigDB:C2.curated.gs.CGP	815	605	210	0.405622	0.201807	0.39257	Yes	Yes	1	1	1	1	1	1	1	1	1	1	1	1	1	1	4.08855e-18	7.22695e-07	3.90814e-10	0.0132491	1.78827e-17	8.45713e-11	0.39361	2.60585e-45	1.39179e-07
CAMP_UP.V1	MSigDB:C6.onco.signatures	400	200	200	0.217369	0.552209	0.230422	Yes	Yes	1	1	1	1	1	1	1	1	1	1	1	1	1	1	6.25447e-15	7.72075e-07	7.00014e-10	1.95805e-06	5.48153e-22	1.85861e-07	0.405655	1.69246e-43	3.00958e-12
Carter.2006.Chromosomal_Instability_25	Literature	23	23	0	0.332831	0.322289	0.34488	Yes	Yes	0.000378624	1	1	1	1	1	0.00102831	0.552215	0.886047	0.000301702	1	1	0.000421346	0.0502734	2.29012e-39	9.44991e-13	3.5293e-23	5.89566e-13	4.09154e-26	2.75496e-24	0.0659576	1.33194e-73	2.96181e-22
Carter.2006.Chromosomal_Instability_70	Literature	66	66	0	0.367972	0.241968	0.39006	Yes	Yes	0.00194383	1	1	1	1	1	0.00269123	0.723524	0.750729	0.00247732	1	1	4.53447e-05	0.107348	3.46184e-38	2.36752e-15	7.53085e-20	2.06503e-11	4.97553e-25	7.18849e-24	0.012669	4.43411e-71	4.82791e-19
CASORELLI_ACUTE_PROMYELOCYTIC_LEUKEMIA	MSigDB:C2.curated.gs.CGP	840	177	663	0.351908	0.311747	0.336345	Yes	Yes	1	1	1	1	1	1	1	1	1	1	1	1	1	1	1.85103e-19	2.20144e-09	9.72463e-18	2.4327e-05	1.54643e-16	1.33601e-11	0.0543342	3.41726e-51	1.84683e-14
CCAWWNAAGG_V$SRF_Q4	MSigDB:C3.motif.TFT	87	87	0	0.177209	0.657129	0.165663	Yes	Yes	0.455426	1	0.603079	1	1	1	0.871866	1	0.819564	0.654646	1	1	1	1	0.0601471	0.0939432	0.0430343	3.55665e-10	4.09016e-20	0.125802	1	3.14374e-12	7.23202e-05
CELL_ACTIVATION	MSigDB:C5.GO.bp	77	77	0	0.230924	0.542169	0.226908	Yes	Yes	0.173027	1	1	0.00187709	0.675726	1	0.0311771	1	1	0.0444611	1	1	0.0443427	1	1.20443e-06	0.00441759	4.05767e-08	0.0374196	0.53519	9.71626e-06	0.615326	9.52249e-08	0.223598
CELL_CYCLE_CHECKPOINT_GO_0000075	MSigDB:C5.GO.bp	48	48	0	0.190261	0.62249	0.187249	Yes	Yes	0.00503013	1	1	0.229479	1	0.754789	0.0233012	0.761766	1	0.00322474	1	1	0.0100837	0.778299	1.71452e-13	2.36622e-12	3.70974e-10	4.21738e-05	2.21218e-18	6.97258e-08	0.0134905	1.4609e-48	1.71831e-10
CELL_CYCLE_GO_0007049	MSigDB:C5.GO.bp	315	315	0	0.297691	0.417671	0.284639	Yes	Yes	0.00463685	1	0.0918796	1	0.861737	1	0.000673519	0.496181	1	0.00125508	1	1	0.000501977	0.446578	7.25234e-31	4.34145e-10	2.17122e-16	1.14229e-06	5.61301e-20	9.22669e-19	0.0094427	5.34123e-62	4.66291e-13
CELL_CYCLE_PHASE	MSigDB:C5.GO.bp	170	170	0	0.311747	0.393574	0.294679	Yes	Yes	0.0560995	1	1	1	0.620808	1	0.0707456	0.19305	0.909828	0.0272475	1	1	0.0374849	0.433344	8.59378e-33	1.53836e-11	1.12902e-17	9.76823e-08	1.14193e-21	1.84834e-20	0.0548688	8.97585e-63	1.23803e-14
CELL_CYCLE_PROCESS	MSigDB:C5.GO.bp	193	193	0	0.323795	0.366466	0.309739	Yes	Yes	0.0334273	1	0.883854	1	0.390557	1	0.102055	0.0640285	0.629463	0.0166731	1	1	0.0372337	0.347839	1.43612e-28	1.26217e-08	2.06348e-17	0.00900835	2.23192e-17	3.52015e-18	0.0225183	1.86317e-54	5.42916e-11
CELL_MIGRATION	MSigDB:C5.GO.bp	96	96	0	0.166165	0.676205	0.157631	Yes	Yes	1	1	1	0.22158	1	1	0.818047	1	0.528422	0.598834	0.812653	1	0.317405	1	0.208847	0.162407	0.146639	1.57922e-07	1.28949e-08	0.669698	1	2.45824e-10	1.74777e-06
CELL_PROLIFERATION_GO_0008283	MSigDB:C5.GO.bp	513	513	0	0.236446	0.524096	0.239458	Yes	Yes	0.00271231	1	1	0.15742	1	1	0.0284367	1	1	0.00167516	1	1	0.0300046	1	6.68563e-27	2.20638e-05	1.92073e-17	0.000345779	0.024982	1.04855e-21	0.0904334	3.45642e-19	0.209024
CELL_SURFACE_RECEPTOR_LINKED_SIGNAL_TRANSDUCTION_GO_0007166	MSigDB:C5.GO.bp	641	641	0	0.225402	0.549197	0.225402	Yes	Yes	1	0.540893	1	0.275641	1	1	0.909007	1	1	0.88143	1	0.322084	0.705998	1	1	0.723905	0.000225198	5.17077e-05	1.63887e-11	0.0668473	0.713656	5.85383e-05	0.0438915
CELLULAR_CATION_HOMEOSTASIS	MSigDB:C5.GO.bp	106	106	0	0.100904	0.798695	0.100402	Yes	Yes	0.547109	0.131131	1	0.0334646	0.54133	1	0.165954	0.500301	0.187099	0.0568831	1	0.0674793	0.0964006	1	2.79946e-05	0.140959	1.6276e-05	0.00815067	0.0320877	0.000122615	0.823666	1.09774e-05	0.528202
CELLULAR_DEFENSE_RESPONSE	MSigDB:C5.GO.bp	58	58	0	0.192269	0.606928	0.200803	Yes	Yes	0.161123	1	1	0.0770815	0.670914	1	0.187337	1	1	0.0906603	1	1	0.183326	1	9.72694e-05	0.00860443	6.47565e-05	0.00148094	0.0636042	0.000127277	0.813905	0.000246165	0.28621
CHANDRAN_METASTASIS	MSigDB:C2.curated.gs.CGP	527	221	306	0.273594	0.427711	0.298695	Yes	Yes	0.00565084	1	1	1	1	1	0.110106	1	1	0.00192543	1	1	1	1	8.8566e-18	6.1883e-06	1.65696e-13	1.03109e-11	6.60998e-24	4.71229e-10	0.192256	3.3093e-53	1.47413e-19
CHANG_CORE_SERUM_RESPONSE	MSigDB:C2.curated.gs.CGP	421	212	209	0.321787	0.36747	0.310743	Yes	Yes	0.00788587	1	1	1	1	1	0.00827431	0.234772	0.843647	0.00165516	0.927685	1	0.00859145	0.39987	7.01648e-23	2.96812e-12	7.63299e-28	1.37724e-07	6.78977e-25	1.03319e-15	0.116796	2.47553e-66	2.45301e-23
CHANG_CYCLING_GENES	MSigDB:C2.curated.gs.CGP	148	148	0	0.392068	0.207831	0.4001	Yes	Yes	0.0203538	1	1	0.161534	1	1	0.0888443	1	1	0.00382354	1	1	0.026688	1	6.76577e-18	2.97527e-08	1.16375e-11	1.45531e-05	6.44681e-23	4.02911e-10	0.112936	1.18571e-55	3.8333e-12
Chang.2004.Core_Serum_Response	Literature	377	195	182	0.335843	0.343876	0.320281	Yes	Yes	0.00310353	1	1	1	1	1	0.000989392	0.0215334	0.944258	0.000941196	1	1	0.000232513	0.027154	6.55243e-19	7.43024e-14	8.34113e-22	4.09539e-09	5.88393e-22	1.76468e-11	0.00910898	2.10132e-65	3.74986e-21
CHARAFE_BREAST_CANCER_BASAL_VS_MESENCHYMAL	MSigDB:C2.curated.gs.CGP	171	121	50	0.186245	0.604418	0.209337	Yes	Yes	0.196917	0.236906	0.0675374	1	0.275851	1	0.406331	0.717494	0.414331	0.0484705	0.781001	1	0.0678923	1	1.8769e-14	0.00383064	5.07604e-07	0.0087785	8.47319e-13	8.48271e-14	0.116539	1.09179e-25	0.00665488
CHARAFE_BREAST_CANCER_LUMINAL_VS_BASAL	MSigDB:C2.curated.gs.CGP	835	380	455	0.38755	0.162149	0.450301	Yes	Yes	1	1	1	1	1	1	1	1	1	1	1	1	1	1	6.76422e-11	0.000934725	2.32958e-05	4.57103e-14	6.6959e-05	1.01471e-11	0.0146906	0.214938	0.00104765
CHARAFE_BREAST_CANCER_LUMINAL_VS_MESENCHYMAL	MSigDB:C2.curated.gs.CGP	910	450	460	0.397088	0.151606	0.451305	Yes	Yes	1	1	1	1	1	1	1	1	1	1	1	1	1	1	5.20943e-23	5.55124e-06	4.84141e-06	2.87977e-06	4.04753e-07	1.7201e-13	0.126167	0.489869	0.192029
CHEMNITZ_RESPONSE_TO_PROSTAGLANDIN_E2	MSigDB:C2.curated.gs.CGP	537	146	391	0.323293	0.356426	0.320281	Yes	Yes	0.00661556	1	1	1	1	1	0.0204521	1	0.167354	0.00912726	0.997174	1	0.0349858	0.678378	2.46658e-30	5.36371e-16	4.64955e-24	1.50372e-07	4.31558e-18	2.14621e-18	0.00196892	8.70749e-64	2.67489e-18
CHEMOKINE_ACTIVITY	MSigDB:C5.GO.mf	42	42	0	0.220382	0.573293	0.206325	Yes	Yes	0.411213	0.0384033	0.016676	0.0237126	0.415964	0.961463	0.103813	0.230963	0.414979	0.0955106	1	1	0.104643	0.825878	2.42426e-08	0.00136916	6.59545e-12	0.142561	0.150256	1.08294e-07	0.912714	1.00353e-10	0.118102
CHEMOKINE_RECEPTOR_BINDING	MSigDB:C5.GO.mf	43	43	0	0.220382	0.573293	0.206325	Yes	Yes	0.411213	0.0384033	0.016676	0.0237126	0.415964	0.961463	0.103813	0.230963	0.414979	0.0955106	1	1	0.104643	0.825878	2.42426e-08	0.00136916	6.59545e-12	0.142561	0.150256	1.08294e-07	0.912714	1.00353e-10	0.118102
CHEN_HOXA5_TARGETS_9HR	MSigDB:C2.curated.gs.CGP	264	223	41	0.223896	0.564257	0.211847	Yes	Yes	1	1	1	1	1	1	1	1	1	1	1	1	1	1	0.0885356	1.82631e-05	0.0506427	0.0239535	8.47871e-05	0.198217	0.0175914	2.59829e-08	0.000759209
CHEN_LIVER_METABOLISM_QTL_CIS	MSigDB:C2.curated.gs.CGP	93	93	0	0.192269	0.623996	0.183735	Yes	Yes	0.550361	1	1	1	1	1	0.854734	1	1	1	1	1	1	1	0.0182774	0.751647	2.59976e-05	0.472916	0.0223448	0.0154455	0.99961	0.00440228	0.265953
CHEN_LVAD_SUPPORT_OF_FAILING_HEART	MSigDB:C2.curated.gs.CGP	145	103	42	0.136044	0.713855	0.1501	Yes	Yes	0.00436841	1	1	1	1	1	0.0213754	1	0.626287	0.00664365	0.7381	1	0.0328494	1	6.4712e-17	5.27382e-11	6.19568e-17	5.15204e-06	3.97467e-22	1.16555e-12	0.00687621	7.96333e-52	9.55655e-15
CHEN_METABOLIC_SYNDROM_NETWORK	MSigDB:C2.curated.gs.CGP	1210	1210	0	0.370482	0.251506	0.378012	Yes	Yes	1	1	0.244278	1	1	1	1	1	0.964399	0.785198	1	0.405523	1	1	0.0133486	0.438037	7.59026e-05	0.0170747	4.46815e-05	0.0093315	1	0.50654	0.917327
CHIANG_LIVER_CANCER_SUBCLASS_CTNNB1	MSigDB:C2.curated.gs.CGP	346	176	170	0.219378	0.563755	0.216867	Yes	Yes	0.0432861	1	1	1	1	1	0.283263	1	1	0.00203503	1	1	0.200231	1	3.67859e-25	0.0648265	5.70948e-12	5.46742e-07	0.00741049	2.62567e-24	0.232927	4.52467e-12	0.794448
CHIANG_LIVER_CANCER_SUBCLASS_PROLIFERATION	MSigDB:C2.curated.gs.CGP	357	178	179	0.38002	0.266064	0.353916	Yes	Yes	1.31994e-06	1	1	1	1	1	1.88852e-06	0.78658	0.331855	3.28442e-06	0.36977	1	1.50083e-07	0.58659	4.3008e-53	7.70573e-16	8.66964e-29	1.06353e-20	1.19187e-18	4.85359e-38	2.98542e-05	2.65731e-73	2.35398e-24
CHIANG_LIVER_CANCER_SUBCLASS_UNANNOTATED	MSigDB:C2.curated.gs.CGP	278	85	193	0.331827	0.368474	0.299699	Yes	Yes	0.0077982	1	1	1	1	1	0.0341594	1	1	0.00481249	1	1	0.0213469	0.422851	9.84796e-26	3.37357e-11	3.20072e-26	1.94137e-09	2.83271e-21	7.35522e-15	0.00180652	1.62632e-69	3.44206e-24
CHIARADONNA_NEOPLASTIC_TRANSFORMATION_KRAS	MSigDB:C2.curated.gs.CGP	268	126	142	0.222892	0.559739	0.217369	Yes	Yes	0.016359	1	1	1	1	1	0.00450037	0.032131	1	0.00933837	0.285624	1	0.00936997	0.0175338	3.91913e-23	4.96858e-08	5.05553e-20	1.25241e-06	4.10296e-20	5.50608e-15	0.502509	6.84207e-64	1.69244e-18
CHICAS_RB1_TARGETS_CONFLUENT	MSigDB:C2.curated.gs.CGP	567	567	0	0.346888	0.289659	0.363454	Yes	Yes	0.112578	1	0.467342	1	1	1	0.172173	1	0.690461	0.212695	0.425499	1	0.447902	1	7.8933e-09	0.00365617	0.0403086	8.85791e-07	1.74344e-13	3.29011e-05	0.313906	6.10322e-22	6.15728e-05
CHICAS_RB1_TARGETS_GROWING	MSigDB:C2.curated.gs.CGP	243	243	0	0.287149	0.420683	0.292169	Yes	Yes	0.000750012	1	1	1	1	1	0.0111619	0.559712	1	8.53331e-05	1	1	0.00194976	0.58659	2.93371e-43	1.0983e-11	1.66546e-28	3.26448e-09	2.91381e-18	2.11287e-32	0.00337729	4.02342e-72	1.84196e-19
CHICAS_RB1_TARGETS_LOW_SERUM	MSigDB:C2.curated.gs.CGP	100	100	0	0.206827	0.585843	0.207329	Yes	Yes	0.0037898	1	1	1	1	1	0.000274667	0.0279037	1	0.00239461	0.137701	1	0.000503744	0.016549	2.91886e-27	3.12459e-10	1.21803e-15	4.38027e-09	3.11794e-19	2.35891e-16	0.0546017	5.83079e-62	2.22128e-15
CHNG_MULTIPLE_MYELOMA_HYPERPLOID	MSigDB:C2.curated.gs.CGP	80	52	28	0.241466	0.513554	0.24498	Yes	Yes	0.0416293	1	1	0.269771	1	0.523514	0.0161562	1	1	0.0112445	1	1	0.01917	1	6.9638e-13	6.63136e-08	2.15546e-15	1.36659e-05	7.60848e-15	5.467e-13	0.0170529	4.40981e-43	1.16701e-13
chr10q22	MSigDB:C1.positional	142	142	0	0.134036	0.749498	0.116466	Yes	Yes	0.0347754	1	1	1	1	1	1	1	1	1	1	1	1	1	3.61341e-09	2.16725e-08	2.13784e-10	8.50534e-08	1.18578e-07	1.98114e-06	0.0105503	4.08905e-33	6.09462e-13
chr11p15	MSigDB:C1.positional	456	456	0	0.192269	0.61496	0.192771	Yes	Yes	0.000447774	1	1	0.955687	1	0.617376	0.00699617	0.869698	0.862295	0.000657261	0.669259	1	0.0192773	1	6.30079e-24	1.02109e-10	6.21571e-17	2.13073e-06	4.50456e-12	2.50088e-19	0.00330567	2.99191e-46	1.51442e-11
chr11q22	MSigDB:C1.positional	71	71	0	0.177711	0.669679	0.15261	Yes	Yes	0.0342299	1	1	1	1	1	0.753063	1	1	0.0392817	1	1	0.769711	1	1.37418e-29	0.0622568	5.09925e-11	5.53384e-16	0.00133968	1.54547e-26	0.987662	1.70362e-05	9.89248e-06
chr11q23	MSigDB:C1.positional	163	163	0	0.254518	0.467369	0.278112	Yes	Yes	0.00154488	1	0.389082	0.642459	0.421262	1	0.0782768	1	0.236921	0.0126098	0.33015	1	0.364565	1	1.15943e-25	1	8.03588e-14	6.24142e-14	8.62694e-06	4.52472e-24	0.0187126	3.44047e-07	5.43515e-05
chr12q13	MSigDB:C1.positional	311	311	0	0.205321	0.584337	0.210341	Yes	Yes	3.76063e-05	1	0.742056	1	1	1	0.000108419	1	1	4.9507e-06	1	1	1.40852e-05	1	4.17636e-45	0.00954229	1.37065e-27	1.35892e-12	0.000169759	6.60276e-51	0.118949	2.04657e-28	4.83077e-05
chr12q24	MSigDB:C1.positional	285	285	0	0.221386	0.544177	0.234438	Yes	Yes	1	1	1	1	1	1	0.958376	1	1	1	1	1	1	1	0.0079724	0.000145356	1.19376e-08	5.15149e-06	2.67029e-06	0.000634936	0.467552	2.07172e-13	5.27212e-08
chr16p13	MSigDB:C1.positional	338	338	0	0.389558	0.283133	0.327309	Yes	Yes	1	1	1	1	1	1	1	1	1	1	1	1	1	1	4.95157e-11	0.233248	0.000308981	1.86323e-07	3.649e-08	9.93586e-10	1	1	0.0434898
chr16q22	MSigDB:C1.positional	168	168	0	0.362952	0.296185	0.340863	Yes	Yes	0.000673658	1	1	1	1	1	0.00260915	1	0.476165	0.000991597	1	1	0.0398608	1	6.11732e-19	6.39346e-10	3.36314e-18	8.22493e-05	0.0271053	2.48132e-20	7.15762e-06	9.75682e-17	0.392879
chr16q24	MSigDB:C1.positional	123	123	0	0.298193	0.421687	0.28012	Yes	Yes	0.000650609	1	1	1	1	1	0.00269259	1	1	0.000138598	1	1	0.00300672	1	6.63907e-26	7.05934e-08	1.90346e-18	0.026788	0.00715859	2.08147e-24	4.08522e-06	8.97265e-29	0.00476295
chr17q11	MSigDB:C1.positional	149	149	0	0.192269	0.60743	0.200301	Yes	Yes	0.00574773	1	0.0547078	1	1	1	0.0761037	1	1	0.00583547	1	1	0.133263	1	7.54806e-36	1.44517e-15	7.10624e-24	3.13621e-06	9.25959e-18	3.0401e-23	7.92853e-12	3.99569e-57	2.80855e-16
chr17q21	MSigDB:C1.positional	339	339	0	0.261546	0.483434	0.25502	Yes	Yes	5.83275e-06	1	1	1	0.199293	1	5.24226e-05	1	1	5.57467e-06	1	1	0.000195634	1	1.41998e-36	9.34421e-06	7.96513e-26	8.55454e-07	0.000338629	3.73754e-33	0.00529136	9.42848e-34	4.48221e-07
chr17q23	MSigDB:C1.positional	96	96	0	0.140562	0.689759	0.169679	Yes	Yes	0.0295945	1	0.555347	0.890701	0.234148	0.466621	0.204529	0.725565	0.145948	0.0149365	1	1	0.12084	0.951847	6.28993e-11	5.26481e-09	3.50883e-17	0.00206461	9.78884e-10	4.23783e-07	0.000800204	5.27938e-37	1.26704e-12
chr17q24	MSigDB:C1.positional	56	56	0	0.113454	0.739458	0.147088	Yes	Yes	0.000137122	1	1	1	1	1	0.00542991	0.357681	1	0.00320491	1	1	0.0292018	1	7.41106e-11	0.00329241	9.20566e-07	1.23664e-12	0.000189629	3.64434e-08	0.531534	4.43933e-12	4.69851e-12
chr18q11	MSigDB:C1.positional	55	55	0	0.113454	0.76757	0.118976	Yes	Yes	0.268083	1	0.306239	1	1	1	1	0.454472	0.388879	0.467929	0.859332	1	0.58779	1	1.20694e-14	1.71917e-10	3.84158e-05	0.00773185	0.0517041	0.0038316	2.92114e-10	4.32147e-12	8.48206e-06
chr1p34	MSigDB:C1.positional	195	195	0	0.21988	0.563253	0.216867	Yes	Yes	0.00061351	1	1	1	1	1	0.103548	1	0.619826	0.00123421	1	1	0.0402479	1	2.16439e-53	0.218908	8.88551e-20	1.39697e-05	1.12764e-13	2.76262e-34	0.330966	1.39104e-51	1.37511e-07
chr1q21	MSigDB:C1.positional	358	358	0	0.328313	0.361948	0.309739	Yes	Yes	0.0340236	1	1	0.106964	0.967045	1	0.032131	0.554951	1	0.0194211	1	1	0.023673	0.424412	1.08074e-06	0.00334954	0.000728987	0.58586	4.08661e-06	0.0153581	0.363474	4.58088e-11	0.428688
chr1q32	MSigDB:C1.positional	199	199	0	0.218876	0.568775	0.212349	Yes	Yes	0.917482	1	0.942452	1	0.943045	1	1	0.572175	1	1	0.791435	1	1	0.754671	5.65374e-05	0.391048	1.39651e-05	0.0627431	0.0164997	0.000631252	0.659384	0.090693	0.743543
chr1q41	MSigDB:C1.positional	61	61	0	0.172189	0.660141	0.167671	Yes	Yes	1	1	1	0.00601324	1	0.931	0.882954	1	1	0.964399	1	1	0.437886	1	0.0325647	0.475223	0.0342335	0.0857163	0.000837065	0.115562	1	0.00021883	0.265953
chr1q42	MSigDB:C1.positional	153	153	0	0.307229	0.413153	0.279618	Yes	Yes	0.298794	1	1	0.871344	1	1	0.448244	1	0.241629	0.792779	0.206453	1	0.846266	1	5.23168e-07	0.000930772	0.00297608	0.00828856	4.97807e-10	0.00628756	0.207391	1.25367e-23	0.000122889
chr20q13	MSigDB:C1.positional	244	244	0	0.305221	0.438755	0.256024	Yes	Yes	0.000858842	1	1	0.267475	1	1	0.0151885	1	0.664889	0.00206773	0.97943	1	0.0237022	1	3.83055e-15	1.57801e-08	2.14802e-19	0.00022054	1.70824e-11	3.12619e-12	0.00278072	2.41971e-45	3.07111e-14
chr22q11	MSigDB:C1.positional	369	369	0	0.243976	0.512048	0.243976	Yes	Yes	0.115445	1	1	1	1	1	0.384507	1	1	0.0119422	1	1	0.117503	1	9.78311e-07	0.0186752	0.000698255	0.117123	0.00624957	1.09752e-06	0.484037	1.36907e-12	0.226865
chr22q12	MSigDB:C1.positional	143	143	0	0.248494	0.51004	0.241466	Yes	Yes	1	1	1	1	1	1	1	1	1	1	1	1	1	1	9.55088e-31	0.146883	3.15931e-08	0.00751671	0.0233881	6.34422e-25	0.415572	5.15e-19	0.421572
chr22q13	MSigDB:C1.positional	235	235	0	0.286647	0.396586	0.316767	Yes	Yes	0.00992648	1	0.632933	1	1	1	0.252317	1	0.634824	0.000216865	1	1	0.0551757	0.793165	5.79044e-24	0.0513765	4.04353e-07	0.00209513	0.00272244	2.88733e-20	0.731206	1.3251e-21	1
chr3p21	MSigDB:C1.positional	271	271	0	0.281124	0.36998	0.348896	Yes	Yes	0.000809417	1	1	1	0.395422	1	0.013111	1	1	0.00103479	1	1	0.0204759	1	1.15814e-20	1.49804e-15	9.68333e-26	6.19668e-08	3.00779e-08	1.08172e-16	3.05471e-06	2.27963e-49	4.7537e-16
chr5q35	MSigDB:C1.positional	179	179	0	0.196787	0.601406	0.201807	Yes	Yes	0.00457962	1	0.986046	1	1	1	0.132934	1	1	0.000999963	1	1	0.030258	1	1.52361e-31	1.72158e-05	1.20809e-25	1.53917e-14	0.00496437	4.08905e-33	0.000185116	1.95949e-22	2.53038e-09
chr6p21	MSigDB:C1.positional	544	544	0	0.286145	0.442269	0.271586	Yes	Yes	0.000888963	1	0.870031	1	1	1	0.00589566	1	1	0.000135431	1	1	0.00334844	0.958238	5.21195e-47	4.13505e-07	3.84545e-21	0.000486395	6.31155e-13	9.51461e-35	0.00306603	1.0283e-50	5.3511e-05
chr6q21	MSigDB:C1.positional	88	88	0	0.173193	0.668675	0.158133	Yes	Yes	0.0203657	1	1	1	0.258183	1	0.147523	1	1	0.0387077	1	1	0.326448	1	1.01315e-12	2.72613e-10	1.15508e-17	2.71371e-05	0.0138214	7.37863e-15	0.000858566	2.80627e-11	0.0221139
chr7q22	MSigDB:C1.positional	149	149	0	0.154116	0.662149	0.183735	Yes	Yes	1	1	1	1	1	1	1	1	1	1	1	1	1	1	0.00797725	1	0.114094	0.48464	0.189912	0.078832	0.727896	4.2973e-05	0.0585464
chr8p11	MSigDB:C1.positional	55	55	0	0.162149	0.655622	0.182229	Yes	Yes	0.619371	1	0.558005	1	0.447066	1	0.188864	1	0.049606	1	0.0919691	1	0.480403	1	1.03247e-19	0.0800986	5.76601e-15	0.138143	2.52921e-06	3.18982e-14	0.346659	4.96827e-27	8.96881e-09
chr8p21	MSigDB:C1.positional	105	105	0	0.232932	0.541165	0.225904	Yes	Yes	0.00233797	1	1	1	1	1	0.0254048	0.889487	0.738373	0.00294986	0.840821	1	0.0410204	1	1.43185e-16	3.50845e-10	4.31147e-22	9.4568e-06	6.31458e-16	9.06665e-11	0.0234949	1.04324e-54	6.56822e-18
chr8q22	MSigDB:C1.positional	102	102	0	0.261044	0.490462	0.248494	Yes	Yes	1	1	1	1	1	1	1	1	1	1	1	1	1	1	4.86173e-09	0.091422	1.29358e-09	0.0117634	1.62814e-09	0.00252618	0.203186	5.09615e-27	1.19502e-08
chr8q24	MSigDB:C1.positional	214	214	0	0.403614	0.288655	0.307731	Yes	Yes	0.0224542	1	1	0.575079	1	0.627996	0.0184894	1	0.0314264	0.0148739	1	1	0.015463	1	1.80024e-08	2.9997e-09	2.84193e-11	1	9.51879e-06	2.89889e-06	0.0273026	1.37867e-25	0.000157499
CHROMOSOMAL_PART	MSigDB:C5.GO.cc	96	96	0	0.258032	0.49498	0.246988	Yes	Yes	0.50138	0.0210824	1	1	0.446502	1	0.0431831	0.241895	0.657263	0.0950666	1	1	0.0323505	0.389435	3.15551e-16	0.000142097	3.0349e-18	0.0135339	1.74111e-12	3.33977e-11	0.569852	2.08462e-43	2.93908e-14
CHROMOSOME	MSigDB:C5.GO.cc	124	124	0	0.269076	0.467871	0.263052	Yes	Yes	0.0544126	1	0.673824	1	1	1	0.0134227	0.0190455	1	0.0105367	1	0.513946	0.00657884	0.0105351	2.18713e-32	3.23996e-06	1.79036e-18	4.57677e-10	1.1e-20	2.3579e-19	0.0261202	3.85727e-63	4.41488e-17
CHROMOSOME_SEGREGATION	MSigDB:C5.GO.bp	32	32	0	0.194779	0.615462	0.189759	Yes	Yes	0.00305888	1	1	1	1	1	0.0200168	0.949165	1	0.00103365	1	1	0.00853222	0.883671	1.23136e-33	6.94588e-10	8.40331e-24	7.57375e-10	1.07802e-25	5.60525e-21	0.263714	8.16763e-69	9.38103e-22
CHROMOSOMEPERICENTRIC_REGION	MSigDB:C5.GO.cc	31	31	0	0.209337	0.595884	0.194779	Yes	Yes	0.00899951	1	0.192208	1	0.692055	1	0.0110755	0.0849903	0.733091	0.000553177	0.451524	1	0.00420475	0.00176197	1.48749e-27	5.96682e-05	1.22648e-21	1.93015e-07	5.50288e-19	9.28565e-16	0.0121664	4.37875e-63	1.87107e-20
CHYLA_CBFA2T3_TARGETS	MSigDB:C2.curated.gs.CGP	629	387	242	0.241466	0.526104	0.23243	Yes	Yes	0.427549	1	1	1	1	1	1	1	1	0.565475	1	1	1	1	0.738946	1	0.0321016	0.000551934	6.90656e-07	0.812358	0.441431	0.000444319	0.0125365
COLDREN_GEFITINIB_RESISTANCE	MSigDB:C2.curated.gs.CGP	315	85	230	0.240964	0.546687	0.212349	Yes	Yes	0.00182571	1	1	0.00220736	1	1	0.0711523	1	1	0.00480461	1	1	0.139753	1	2.83539e-31	0.232927	1.75385e-18	2.77596e-05	9.09251e-06	2.60047e-20	1	7.23462e-06	0.292535
COLLAGEN	MSigDB:C5.GO.cc	23	23	0	0.230422	0.521586	0.247992	Yes	Yes	1	1	1	1	1	1	1	1	1	1	1	1	1	1	0.000226404	0.00548041	0.00900586	0.42953	9.7109e-05	6.29804e-05	1	1.89608e-10	0.0109972
COLLER_MYC_TARGETS	MSigDB:C2.curated.gs.CGP	34	25	9	0.135542	0.718876	0.145582	Yes	Yes	0.0239359	1	0.108238	1	0.672383	1	0.234332	1	0.603928	0.0153238	1	1	0.166848	0.942157	2.2972e-39	2.33561e-08	4.20954e-26	7.92422e-07	3.4903e-17	2.77621e-25	0.0170128	5.06799e-63	2.46072e-18
CONDENSED_CHROMOSOME	MSigDB:C5.GO.cc	34	34	0	0.173695	0.659639	0.166667	Yes	Yes	0.00276346	1	1	0.00988888	1	1	0.0436451	0.289611	1	0.00285616	1	1	0.0399475	0.389557	3.31661e-29	3.56475e-12	6.97287e-19	4.49746e-10	5.78422e-30	1.6373e-15	0.0176167	3.11761e-66	3.82034e-20
CORDENONSI_YAP_CONSERVED_SIGNATURE	MSigDB:C6.onco.signatures	57	57	0	0.174197	0.661647	0.164157	Yes	Yes	0.258349	1	0.902403	0.7326	0.80093	1	1	1	1	0.76868	1	1	1	1	6.55549e-11	0.453517	7.69419e-05	6.83256e-09	3.71237e-06	6.93953e-12	0.0682697	0.967819	0.0272123
Coutant.2011.TP53_Mutant_ER_Negative	Literature	29	23	6	0.281627	0.457329	0.261044	Yes	Yes	0.000180421	1	1	1	1	1	0.000611234	0.958428	1	6.17209e-05	1	1	7.2662e-05	0.787931	4.7332e-46	3.77535e-12	1.22727e-18	1.36954e-12	8.40594e-19	5.5833e-30	0.00367509	2.08055e-66	4.62008e-16
Coutant.2011.TP53_Mutant_ER_Positive	Literature	30	24	6	0.307731	0.383032	0.309237	Yes	Yes	0.00636105	1	1	1	1	1	0.0246395	0.713825	1	0.000933921	1	1	0.000906086	0.715207	3.09631e-33	2.92164e-13	9.84343e-27	9.22431e-11	5.86836e-17	3.81124e-25	0.0132875	1.19295e-66	1.00289e-20
COWLING_MYCN_TARGETS	MSigDB:C2.curated.gs.CGP	43	43	0	0.204819	0.596386	0.198795	Yes	Yes	0.641287	0.0439954	0.860361	1	1	1	1	0.161041	0.500321	0.425859	1	1	0.66298	0.147555	3.65779e-08	0.491044	1.09939e-06	5.86772e-06	5.51614e-14	0.000153003	0.935348	1.35452e-26	9.61915e-10
CREIGHTON_ENDOCRINE_THERAPY_RESISTANCE_4	MSigDB:C2.curated.gs.CGP	307	307	0	0.211847	0.572791	0.215361	Yes	Yes	0.00114514	1	1	1	1	0.685386	0.0148979	1	1	0.000328236	1	1	0.00762604	1	1.6481e-40	9.66563e-11	4.62445e-26	2.83822e-09	0.025524	1.19562e-47	3.28984e-06	8.36748e-24	0.326694
CREIGHTON_ENDOCRINE_THERAPY_RESISTANCE_5	MSigDB:C2.curated.gs.CGP	482	482	0	0.271084	0.435241	0.293675	Yes	Yes	0.000399668	1	0.884787	1	1	1	0.0629481	1	1	0.00162753	1	1	0.00379704	1	1.41865e-56	0.352548	8.88586e-17	8.9366e-05	1.80712e-08	8.4391e-34	0.499596	3.75784e-44	9.94812e-06
Creighton.2006.EGFR_Activation	Literature	248	161	87	0.22992	0.529618	0.240462	Yes	Yes	0.209245	1	1	1	0.884812	1	0.608782	1	1	0.252545	1	1	0.942452	1	2.1813e-06	0.537834	3.41245e-09	1.30474e-08	2.82029e-09	1.42365e-08	0.653784	0.029084	0.00127898
Creighton.2006.ERBB2_Activation	Literature	303	194	109	0.26004	0.448795	0.291165	Yes	Yes	0.000241146	1	1	1	1	1	0.00187409	1	0.920412	0.000138945	0.621829	1	0.000988657	1	3.97379e-36	4.09713e-09	3.91263e-27	0.000332632	1.45423e-12	3.42301e-25	0.172149	3.0322e-62	6.05989e-16
Creighton.2006.ESR1_Induced_ClusterBF	Literature	661	443	218	0.280622	0.460843	0.258534	Yes	Yes	0.0164784	1	1	1	1	1	0.141333	0.958347	0.677784	0.0145867	0.555096	1	0.109764	1	5.80094e-34	3.91021e-06	1.64345e-27	4.96876e-09	6.99574e-19	2.82694e-21	0.153497	3.78959e-69	4.88624e-25
Creighton.2006.ESR1_Induced_ClusterCG	Literature	328	219	109	0.337851	0.350402	0.311747	Yes	Yes	0.00202438	1	1	1	1	1	1	1	1	0.0025609	1	1	1	1	1.14277e-25	5.69319e-07	2.69782e-24	6.74401e-05	2.79338e-19	1.34861e-16	0.135145	1.33597e-56	6.11709e-19
Creighton.2006.ESR1_Induced_ClusterDH	Literature	599	257	342	0.319779	0.391566	0.288655	Yes	Yes	0.0398148	0.100567	1	1	1	1	0.00315421	1	1	0.00603925	1	1	2.07073e-06	0.784034	4.13913e-23	0.000748047	4.1893e-15	0.1674	5.60017e-11	1.00282e-13	0.236916	1.50802e-41	9.06218e-08
Creighton.2006.MAPK_Activation	Literature	367	119	248	0.306727	0.402108	0.291165	Yes	Yes	0.00649744	1	1	1	1	0.482422	0.0160328	1	0.318193	0.000828198	1	1	0.0172233	1	4.04838e-41	7.59321e-05	2.44584e-19	6.97308e-10	2.3585e-05	3.79898e-44	3.97617e-05	7.04517e-18	0.452349
Creighton.2009.CD44_Positive_CD29_Negative	Literature	328	101	227	0.334337	0.403614	0.262048	Yes	Yes	1	0.0378231	1	1	1	1	0.778392	0.618429	0.9974	1	1	1	0.381082	0.341038	0.342457	0.128491	0.00165002	1.99126e-08	1.05234e-15	0.150458	0.921469	3.48507e-11	3.84119e-06
CROMER_TUMORIGENESIS	MSigDB:C2.curated.gs.CGP	114	63	51	0.218373	0.538153	0.243474	Yes	Yes	1	1	1	1	1	1	1	1	1	1	1	1	1	1	0.0128473	0.513689	1	6.21533e-05	0.0966773	6.13792e-05	0.290484	0.775579	0.00206738
CROONQUIST_IL6_DEPRIVATION	MSigDB:C2.curated.gs.CGP	118	20	98	0.370482	0.261546	0.367972	Yes	Yes	0.0203538	1	1	0.161534	1	1	0.0888443	1	1	0.00382354	1	1	0.026688	1	6.76577e-18	2.97527e-08	1.16375e-11	1.45531e-05	6.44681e-23	4.02911e-10	0.112936	1.18571e-55	3.8333e-12
CROONQUIST_NRAS_SIGNALING	MSigDB:C2.curated.gs.CGP	113	41	72	0.351406	0.297691	0.350904	Yes	Yes	0.108679	1	1	1	1	1	1	1	1	0.0557891	1	1	1	1	1.78996e-17	1.75646e-09	8.61617e-15	1.99145e-11	1.35659e-22	1.00764e-09	0.0126427	5.50591e-59	1.08867e-19
CROONQUIST_STROMAL_STIMULATION	MSigDB:C2.curated.gs.CGP	73	60	13	0.273594	0.459839	0.266566	Yes	Yes	0.195572	1	1	1	1	1	0.316999	0.250135	0.815251	0.0945853	1	1	0.123683	0.175578	1.08995e-11	2.88832e-05	3.71842e-10	2.46894e-05	9.00187e-10	4.27184e-08	0.0626262	1.36885e-33	3.3249e-11
CSR_EARLY_UP.V1	MSigDB:C6.onco.signatures	318	164	154	0.215863	0.552209	0.231928	Yes	Yes	4.46114e-07	1	1	1	1	1	1.54719e-05	1	1	4.48182e-06	1	1	0.000163055	1	5.91408e-44	3.81422e-08	2.41379e-30	5.44406e-05	7.48324e-09	3.91113e-39	0.0186752	2.62281e-55	8.86476e-10
CSR_LATE_UP.V1	MSigDB:C6.onco.signatures	342	172	170	0.289157	0.433735	0.277108	Yes	Yes	0.0216792	1	1	1	1	1	1	1	1	0.00728974	1	1	1	1	2.81133e-19	1.10362e-10	7.95995e-18	1.85672e-07	4.55204e-22	2.48679e-12	0.0502696	3.34467e-56	1.52529e-17
CTACTGT,MIR-199A	MSigDB:C3.motif.microRNA.targets	183	183	0	0.131024	0.7249	0.144076	Yes	Yes	0.121525	0.595704	1	0.102123	1	1	0.0346822	0.994478	0.148559	0.125428	0.475318	0.373475	0.00806097	0.684467	3.96704e-07	0.00105917	1.19797e-07	1.57117e-05	2.87195e-15	0.00240689	1	5.46936e-33	1.5625e-10
CTGCAGY_UNKNOWN	MSigDB:C3.motif.TFT	765	765	0	0.165663	0.648594	0.185743	Yes	Yes	0.0030868	1	1	0.180997	1	1	0.0167211	1	0.862728	0.00388756	1	1	0.0179379	0.270479	1.17014e-27	1.9223e-09	9.24851e-19	2.95354e-09	1.47565e-28	3.39763e-15	0.141755	1.1459e-63	9.39873e-19
CTTTGA_V$LEF1_Q2	MSigDB:C3.motif.TFT	1232	1232	0	0.195783	0.619478	0.184739	Yes	Yes	0.0213268	0.368937	1	0.705025	0.955317	1	0.0566518	0.630189	0.167908	0.0979961	0.473973	0.557273	0.082693	0.609686	8.13963e-15	0.00430128	2.0013e-11	6.13343e-07	1.31136e-17	1.01821e-07	0.90848	4.03913e-43	3.10246e-13
CYTOKINE_ACTIVITY	MSigDB:C5.GO.mf	113	113	0	0.173193	0.654116	0.172691	Yes	Yes	0.417738	0.0251581	1	0.0237478	0.701492	1	0.113042	0.0809649	0.344012	0.0654461	1	1	0.138411	1	2.93287e-06	0.00264004	1.27252e-10	0.0736052	0.00481397	4.56353e-06	1	1.23436e-07	0.280013
CYTOKINE_BINDING	MSigDB:C5.GO.mf	48	48	0	0.247992	0.519076	0.232932	Yes	Yes	0.543124	0.146122	0.13179	0.0376143	1	1	0.52005	1	0.392135	0.116914	1	1	0.312772	1	0.00868574	0.696626	9.46875e-07	0.016627	1.2143e-05	0.0339799	1	0.62867	0.914777
CYTOKINE_PRODUCTION	MSigDB:C5.GO.bp	73	73	0	0.12249	0.72992	0.14759	Yes	Yes	0.217579	1	1	0.486312	0.907491	1	0.595197	0.0179116	1	0.346726	1	1	0.688359	1	0.0353527	0.502999	2.22995e-05	0.00564222	0.000504006	0.0226644	0.805501	0.0271241	0.28621
DACOSTA_UV_RESPONSE_VIA_ERCC3_TTD	MSigDB:C2.curated.gs.CGP	148	64	84	0.138554	0.729418	0.132028	Yes	Yes	0.145415	1	0.464708	0.404818	0.882671	1	0.202128	0.538145	0.426259	0.0486899	0.859628	0.638208	0.0222249	0.962289	2.13349e-08	7.2392e-07	1.35204e-07	0.00913893	3.93558e-12	0.00021057	0.0100526	6.65723e-32	4.45977e-07
DANG_MYC_TARGETS	MSigDB:C2.curated.gs.CGP	174	143	31	0.285141	0.454819	0.26004	Yes	Yes	0.000155323	1	1	1	1	1	0.00285417	0.792638	0.489519	0.000266436	0.716711	1	0.00153656	0.5718	8.1993e-39	2.96196e-11	3.75103e-22	5.55255e-09	1.43654e-21	1.12408e-22	0.0574999	4.6707e-72	4.9259e-20
DANG_REGULATED_BY_MYC	MSigDB:C2.curated.gs.CGP	325	72	253	0.256526	0.473896	0.269578	Yes	Yes	0.0408777	0.103983	1	1	1	1	0.424255	0.247393	1	0.167362	1	1	0.409979	0.57495	9.55782e-15	0.462721	3.37915e-08	0.0171946	8.64017e-12	2.76872e-07	0.277354	7.77325e-30	4.89294e-08
DAUER_STAT3_TARGETS	MSigDB:C2.curated.gs.CGP	99	49	50	0.23243	0.535141	0.23243	Yes	Yes	0.460607	1	1	0.0394011	1	1	0.154107	0.357149	0.14192	0.108146	1	1	0.0148564	1	0.00229764	0.0215535	0.0363295	0.272803	2.36286e-06	0.0876155	1	3.13787e-16	0.0194621
DAVICIONI_MOLECULAR_ARMS_VS_ERMS	MSigDB:C2.curated.gs.CGP	514	332	182	0.194779	0.61496	0.190261	Yes	Yes	0.257683	1	1	1	1	0.825878	1	1	1	0.637875	1	1	1	1	0.492397	0.312386	0.0878115	5.25417e-06	4.4329e-06	0.508549	0.838441	7.99434e-10	1.79061e-06
DAVICIONI_TARGETS_OF_PAX_FOXO1_FUSIONS	MSigDB:C2.curated.gs.CGP	323	255	68	0.256526	0.5	0.243474	Yes	Yes	0.251988	0.694755	1	1	0.57931	1	0.45793	1	1	0.416163	1	1	0.543254	1	7.0163e-06	0.136477	0.000158913	1.06225e-08	1.57776e-13	0.0639691	0.0847151	5.16385e-27	3.30117e-11
DEFENSE_RESPONSE	MSigDB:C5.GO.bp	270	270	0	0.324799	0.36747	0.307731	Yes	Yes	0.174315	0.598426	0.410409	0.237978	1	1	0.65253	0.231054	0.599071	0.291372	1	1	0.357454	0.883403	4.40061e-05	0.0881933	5.64842e-06	0.000788356	0.0010227	0.000231122	0.582821	0.0267534	0.647217
DELACROIX_RARG_BOUND_MEF	MSigDB:C2.curated.gs.CGP	367	367	0	0.158635	0.699297	0.142068	Yes	Yes	1	1	1	0.687597	1	0.128731	1	0.586549	1	1	0.918016	1	0.689719	0.259925	3.8776e-08	0.0249196	5.1983e-05	0.000344111	3.31185e-13	0.00206498	0.267795	3.76689e-27	2.51537e-07
DELPUECH_FOXO3_TARGETS	MSigDB:C2.curated.gs.CGP	109	68	41	0.196787	0.618474	0.184739	Yes	Yes	0.213006	1	0.143627	1	1	1	0.202661	0.284071	1	0.16005	1	1	0.170265	0.410493	8.81218e-17	1.34249e-05	7.49941e-11	3.36359e-10	2.36425e-16	1.87661e-09	0.128472	7.12368e-53	4.62008e-16
DELYS_THYROID_CANCER	MSigDB:C2.curated.gs.CGP	675	443	232	0.268072	0.453313	0.278614	Yes	Yes	0.00492477	1	1	1	0.879595	0.082338	0.0579478	1	1	0.00462503	1	1	0.128943	1	1.19737e-18	1.57207e-06	3.12755e-13	7.37637e-05	0.0262169	1.19792e-20	1.77577e-05	2.41355e-20	0.0309252
DER_IFN_ALPHA_RESPONSE	MSigDB:C2.curated.gs.CGP	81	74	7	0.290663	0.426205	0.283133	Yes	Yes	0.890239	1	1	1	1	1	1	1	1	0.886569	1	1	1	1	0.517612	0.303185	0.0254405	0.00883151	0.0599615	0.0442315	0.949544	0.704033	0.389048
DER_IFN_BETA_RESPONSE	MSigDB:C2.curated.gs.CGP	110	102	8	0.270582	0.461847	0.26757	Yes	Yes	1	1	1	1	1	1	1	1	1	1	1	1	1	1	1.20121e-10	0.0901036	1.09046e-06	0.211181	0.010685	5.34027e-07	1	2.93458e-14	0.0131738
DER_IFN_GAMMA_RESPONSE	MSigDB:C2.curated.gs.CGP	82	71	11	0.239458	0.51255	0.247992	Yes	Yes	0.339603	0.609263	0.0801924	0.316093	0.421557	1	0.503777	0.288604	0.206141	0.0394873	1	0.0445316	0.298488	0.598165	0.0112498	0.00457415	2.57445e-06	0.228681	0.516345	0.00177159	0.575908	0.000216865	0.442393
Der.1998.Interferon_Induced	Literature	74	61	13	0.207329	0.595884	0.196787	Yes	Yes	0.439808	0.27149	0.0386462	0.429858	0.367985	1	0.349148	0.607531	0.160743	0.0853034	0.235342	1	0.167725	1	0.00856348	0.000792145	1.77847e-07	1	1	0.00298273	0.433318	4.07751e-07	0.0858089
DING_LUNG_CANCER_EXPRESSION_BY_COPY_NUMBER	MSigDB:C2.curated.gs.CGP	100	100	0	0.206325	0.590361	0.203313	Yes	Yes	0.984236	1	1	0.456419	1	0.969153	1	1	1	1	1	1	1	1	0.0128356	0.00375385	0.314225	0.00180858	2.44301e-10	0.897488	0.506607	1.35015e-13	0.00204701
DIRMEIER_LMP1_RESPONSE_EARLY	MSigDB:C2.curated.gs.CGP	66	66	0	0.221888	0.559237	0.218876	Yes	Yes	1	0.0244232	8.32441e-06	0.0632933	1	1	0.637087	0.00424487	0.000843833	0.213723	1	1	0.298229	1	0.00387837	0.602922	0.000174592	0.0156318	0.00247057	0.00642265	0.838368	0.16184	0.916186
DNA_METABOLIC_PROCESS	MSigDB:C5.GO.bp	257	257	0	0.269076	0.478414	0.25251	Yes	Yes	0.0678633	0.0159721	1	1	0.454563	1	0.408139	0.0264495	0.538516	0.0415277	1	1	0.22202	0.0700464	1.95256e-30	0.081057	1.30485e-18	0.105882	6.58289e-12	5.16987e-20	1	6.98308e-49	2.87792e-11
DNA_REPLICATION	MSigDB:C5.GO.bp	102	102	0	0.21988	0.569277	0.210843	Yes	Yes	0.0354542	1	1	1	1	1	0.275887	0.0530025	1	0.00606253	1	1	0.0742337	0.0258424	4.93036e-25	7.71339e-09	3.35746e-15	1.01761e-11	1.53261e-22	2.54009e-15	0.00195906	4.15095e-62	1.61601e-18
DOANE_BREAST_CANCER_CLASSES	MSigDB:C2.curated.gs.CGP	106	72	34	0.217369	0.450803	0.331827	Yes	Yes	6.88327e-09	1	1	1	1	1	7.66484e-06	1	0.00275085	4.82561e-06	1	1	0.000687849	1	1.53828e-50	6.68759e-06	5.47854e-15	2.22687e-05	0.00184499	3.04667e-32	0.000857313	3.26275e-26	0.00420943
DOANE_BREAST_CANCER_ESR1	MSigDB:C2.curated.gs.CGP	160	112	48	0.300703	0.205823	0.493474	Yes	Yes	0.00226019	1	0.573182	1	1	1	0.0384474	1	1	0.000593204	1	1	0.0125915	1	4.57569e-44	8.59409e-05	7.95866e-30	9.04566e-10	0.0240899	1.67318e-54	0.000198731	1.93797e-23	0.173732
Dontu.2003.Undifferentiated_Cells	Literature	147	77	70	0.321787	0.371486	0.306727	Yes	Yes	0.0310226	1	1	1	1	1	0.0213025	0.437308	1	0.0177526	1	1	0.0100913	0.186203	1.48863e-19	1.66852e-08	1.02192e-16	1.00999e-05	2.05702e-19	4.90168e-10	0.833777	1.36261e-55	4.26223e-16
DOUGLAS_BMI1_TARGETS	MSigDB:C2.curated.gs.CGP	880	566	314	0.220884	0.564257	0.214859	Yes	Yes	0.016547	0.35992	1	1	1	1	1	0.328085	1	0.089414	1	1	1	0.869305	3.60723e-17	0.229131	1.46687e-05	0.000395508	0.0836071	4.85124e-19	0.102076	0.000416931	0.386
DUNNE_TARGETS_OF_AML1_MTG8_FUSION	MSigDB:C2.curated.gs.CGP	71	52	19	0.150602	0.683233	0.166165	Yes	Yes	0.209011	0.0971426	1	0.00110651	1	1	0.0201291	0.276218	1	0.0530817	1	1	0.0599964	1	5.04676e-09	0.0332264	3.37018e-09	0.177432	0.358625	1.08563e-07	1	1.0592e-08	0.29411
DURAND_STROMA_MAX	MSigDB:C2.curated.gs.CGP	449	296	153	0.204317	0.593876	0.201807	Yes	Yes	0.434952	1	1	1	1	1	0.142388	1	1	0.575175	1	1	0.0888443	1	0.0111678	0.0886884	0.000280243	8.49765e-10	1.05927e-18	0.755801	1	3.75631e-26	7.79953e-11
DUTERTRE_ESTRADIOL_RESPONSE_24HR	MSigDB:C2.curated.gs.CGP	829	324	505	0.382028	0.22992	0.388052	Yes	Yes	0.480663	0.0446873	0.9117	1	1	1	0.562626	0.173246	1	0.112209	1	1	0.13889	0.37739	5.84158e-06	2.40548e-06	1.22891e-12	4.68184e-07	2.55765e-15	0.000125631	0.885103	6.98287e-41	2.40667e-15
DUTERTRE_ESTRADIOL_RESPONSE_6HR	MSigDB:C2.curated.gs.CGP	320	229	91	0.251004	0.485944	0.263052	Yes	Yes	0.0019462	1	1	1	1	1	0.0423894	1	1	0.00277739	1	1	0.0277877	1	7.78162e-26	0.000922563	1.30808e-21	1.20684e-07	3.42858e-18	6.71389e-15	0.901326	9.87966e-58	1.28172e-20
EGFR_UP.V1	MSigDB:C6.onco.signatures	389	193	196	0.258032	0.481928	0.26004	Yes	Yes	0.00287469	1	1	1	1	1	0.084916	1	1	0.00164609	1	1	0.212517	1	2.96577e-32	0.0211704	1.75178e-19	1.1022e-13	7.39049e-06	7.22559e-40	0.00271652	5.2635e-13	0.0529826
EGUCHI_CELL_CYCLE_RB1_TARGETS	MSigDB:C2.curated.gs.CGP	23	23	0	0.34739	0.302711	0.3499	Yes	Yes	0.0254686	1	1	1	0.795623	1	0.108582	0.0857594	0.715764	0.0242871	1	1	0.0799493	0.147135	2.81538e-21	1.36218e-10	4.47309e-24	2.44432e-07	4.09203e-23	2.68404e-13	0.0819978	6.86052e-65	1.29971e-21
EINAV_INTERFERON_SIGNATURE_IN_CANCER	MSigDB:C2.curated.gs.CGP	27	27	0	0.315261	0.389558	0.295181	Yes	Yes	0.429647	0.0031291	0.00949797	0.47268	0.281476	0.13959	0.936302	0.0807203	0.0132677	0.775591	0.110135	1	0.744015	0.109599	0.798948	0.230627	0.628844	0.198276	0.0224902	0.939604	0.938151	0.00140231	0.348031
ELVIDGE_HIF1A_AND_HIF2A_TARGETS	MSigDB:C2.curated.gs.CGP	145	41	104	0.223896	0.545683	0.230422	Yes	Yes	0.0933982	1	1	1	1	1	0.372691	0.0037591	0.49018	0.0883273	1	1	0.0856074	0.0119873	1.17188e-08	0.000198739	2.59829e-08	1.16653e-07	1.14856e-19	2.93021e-05	0.369835	1.31658e-44	3.41132e-13
ELVIDGE_HIF1A_TARGETS	MSigDB:C2.curated.gs.CGP	158	67	91	0.193273	0.601406	0.205321	Yes	Yes	0.0541439	0.0804151	0.639374	1	0.930124	1	0.207598	0.206158	0.750351	0.0279589	1	1	0.125149	0.147455	3.79927e-12	2.34707e-06	2.65725e-12	1.95081e-08	2.67292e-24	2.89775e-07	0.0243646	3.96855e-50	7.77637e-17
ELVIDGE_HYPOXIA	MSigDB:C2.curated.gs.CGP	317	171	146	0.282129	0.451807	0.266064	Yes	Yes	1	1	1	1	1	1	1	1	1	1	1	1	1	1	1.08424e-18	5.99687e-05	1.11997e-13	6.1005e-08	5.75693e-18	5.04998e-12	0.19033	1.8734e-46	2.6213e-15
ELVIDGE_HYPOXIA_BY_DMOG	MSigDB:C2.curated.gs.CGP	189	130	59	0.25502	0.50251	0.24247	Yes	Yes	0.561225	0.0383449	1	0.750803	1	1	0.582289	0.0344595	0.480562	0.27455	1	1	0.192219	0.0424294	0.589917	0.00339364	0.471167	1.91021e-08	4.28535e-17	1	1	3.06367e-17	7.89215e-07
ENK_UV_RESPONSE_EPIDERMIS	MSigDB:C2.curated.gs.CGP	801	293	508	0.197791	0.595884	0.206325	Yes	Yes	0.0930934	1	0.695649	1	1	1	0.0661644	1	1	0.0522218	1	1	1	1	6.36238e-14	4.85599e-06	1.23748e-12	9.60899e-09	1.29093e-22	5.2442e-07	0.270584	4.26955e-51	1.9337e-16
EPIDERMIS_DEVELOPMENT	MSigDB:C5.GO.bp	71	71	0	0.146084	0.701807	0.152108	Yes	Yes	0.0138706	1	1	1	1	1	1	0.0143249	0.665892	0.0319631	1	0.0529173	0.847982	0.0847059	6.06165e-12	9.89687e-05	1.23679e-05	2.47728e-18	1.01124e-18	3.22878e-08	1	0.251261	9.46776e-08
ERB2_UP.V1	MSigDB:C6.onco.signatures	388	191	197	0.255522	0.475402	0.269076	Yes	Yes	0.195944	1	1	0.759221	1	1	0.386775	1	1	0.299313	1	1	0.677574	1	1.3786e-17	0.00030916	1.38849e-10	1.35067e-07	8.41708e-17	5.63248e-09	0.862438	1.33259e-46	1.21623e-13
ESC_V6.5_UP_EARLY.V1	MSigDB:C6.onco.signatures	342	170	172	0.238956	0.529618	0.231426	Yes	Yes	0.465165	0.228176	1	0.256393	1	1	0.716416	0.192337	1	0.400827	1	1	0.706545	0.0802925	1	0.367259	0.949901	1.25108e-05	2.62402e-08	0.352856	0.079379	1.14742e-08	0.000915179
EXTRACELLULAR_MATRIX	MSigDB:C5.GO.cc	100	100	0	0.300201	0.4001	0.299699	Yes	Yes	1	1	1	1	1	1	1	1	1	1	1	1	1	1	1	1	0.944944	1	0.332128	0.934217	0.893221	0.00585416	0.5855
EXTRACELLULAR_MATRIX_PART	MSigDB:C5.GO.cc	57	57	0	0.260542	0.478414	0.261044	Yes	Yes	0.803389	1	1	0.574465	1	0.421338	0.391703	1	0.770178	0.424255	1	1	0.368605	1	0.000232	0.00291788	3.7267e-05	0.0152686	2.84816e-08	0.012511	0.703707	1.0375e-19	1.31327e-05
EXTRACELLULAR_MATRIX_STRUCTURAL_CONSTITUENT	MSigDB:C5.GO.mf	27	27	0	0.176205	0.631024	0.192771	Yes	Yes	0.770178	0.787931	1	1	1	1	1	0.773713	1	0.945367	1	1	0.862783	1	0.000940019	0.0328006	0.0161481	0.000519028	3.6821e-11	0.229721	0.766408	1.98263e-19	1.80479e-05
EXTRACELLULAR_REGION	MSigDB:C5.GO.cc	447	447	0	0.293675	0.393574	0.312751	Yes	Yes	1	1	1	0.624574	1	1	1	1	1	0.85499	0.834708	1	0.624151	0.849024	5.58553e-06	0.611174	0.0639152	6.60703e-09	5.7348e-19	0.026195	0.980903	4.61448e-25	2.56476e-08
EXTRACELLULAR_REGION_PART	MSigDB:C5.GO.cc	338	338	0	0.283133	0.431727	0.285141	Yes	Yes	1	1	1	0.758325	1	1	0.419344	0.347559	1	1	1	1	0.188747	0.194135	0.000163585	0.112415	0.0169397	9.9584e-07	2.41456e-18	0.0607053	1	1.80116e-23	2.86365e-07
EXTRACELLULAR_SPACE	MSigDB:C5.GO.cc	245	245	0	0.207329	0.578815	0.213855	Yes	Yes	0.221617	1	1	0.875171	1	1	0.332802	1	0.613303	0.462295	1	1	0.639609	1	0.00786699	0.189815	0.326051	2.51045e-09	1.76883e-19	0.0328325	0.675524	4.80907e-13	0.000562848
FARMER_BREAST_CANCER_CLUSTER_1	MSigDB:C2.curated.gs.CGP	44	44	0	0.336345	0.328313	0.335341	Yes	Yes	1	1	1	0.820475	1	1	0.47665	0.0575597	0.256564	0.556	1	1	0.396756	1	0.241298	0.0381909	5.79419e-06	0.0189311	0.386219	0.175799	0.650354	0.00437642	0.00288596
FARMER_BREAST_CANCER_CLUSTER_2	MSigDB:C2.curated.gs.CGP	33	33	0	0.35994	0.279116	0.360944	Yes	Yes	0.0156043	1	1	1	1	1	0.131496	0.808553	1	0.00906446	0.657252	1	0.104299	1	2.08594e-38	1.18238e-10	1.32852e-23	1.26277e-07	4.38358e-22	3.94286e-25	0.146733	2.92318e-66	3.65579e-17
FERRANDO_T_ALL_WITH_MLL_ENL_FUSION	MSigDB:C2.curated.gs.CGP	174	87	87	0.163153	0.680221	0.156627	Yes	Yes	0.1252	1	1	1	1	1	0.0488415	1	1	0.0580549	1	1	0.0198753	0.537804	4.7823e-09	0.0989559	6.94695e-11	0.000366107	9.23033e-14	0.000190721	1	1.57272e-31	1.79957e-11
FERREIRA_EWINGS_SARCOMA_UNSTABLE_VS_STABLE	MSigDB:C2.curated.gs.CGP	265	167	98	0.346888	0.327309	0.325803	Yes	Yes	0.000742872	1	1	1	0.95277	1	0.0564939	0.647067	1	0.00054436	0.777915	1	0.0943695	0.610791	2.21115e-38	8.51172e-14	3.57154e-28	1.96541e-11	2.70603e-26	2.52366e-24	0.00145496	1.91913e-69	6.46761e-24
FINAK_BREAST_CANCER_SDPP_SIGNATURE	MSigDB:C2.curated.gs.CGP	26	26	0	0.208835	0.593876	0.197289	Yes	Yes	1	0.208765	0.0372382	0.52005	0.843549	1	1	0.452493	0.0587425	0.813936	0.886047	1	0.972251	0.678097	1	0.639152	0.0699448	0.00345739	7.78308e-05	1	0.736385	0.0510833	0.239091
Finak.2008.Stroma_Derived_Prognostic_Predictor	Literature	24	5	19	0.201305	0.60241	0.196285	Yes	Yes	0.700037	1	0.065607	0.535073	1	1	1	1	0.380061	1	0.668964	1	1	1	3.6143e-05	0.39832	0.0553437	3.89593e-05	2.61296e-13	0.00755169	0.137198	2.11275e-23	7.01523e-06
Finak.NA.Stroma_Subtype_ER	Literature	68	68	0	0.26506	0.422189	0.312751	Yes	Yes	0.000307078	1	0.104247	1	1	0.223493	0.00776246	1	1	0.000106609	1	1	0.000800216	1	2.60678e-47	2.56043e-05	5.54025e-31	2.63836e-07	0.000209136	3.80471e-47	0.00144246	7.81348e-23	0.0252078
Finak.NA.Stroma_Subtype_Hypoxic	Literature	78	78	0	0.25251	0.52008	0.22741	Yes	Yes	7.39751e-05	1	1	1	1	0.060448	0.000642052	1	0.881226	4.65384e-05	0.413509	1	0.00231052	1	7.95508e-51	5.07487e-11	5.47224e-32	2.72288e-07	1.61095e-06	3.15522e-49	0.000574238	6.24106e-42	3.02464e-05
Finak.NA.Stroma_Subtype_Immune	Literature	76	76	0	0.360944	0.298695	0.340361	Yes	Yes	1	1	1	1	1	1	1	1	1	1	1	1	1	1	0.776384	1	0.160435	0.0745476	8.27951e-06	1	0.652397	0.0250146	0.556593
Finak.NA.Stroma_Subtype_Matrix_Remodeling	Literature	85	85	0	0.28012	0.505522	0.214357	Yes	Yes	0.00200484	1	1	1	1	1	0.0714717	1	1	0.00291788	1	1	0.179203	1	3.77938e-51	2.99492e-07	3.2753e-30	5.38857e-09	1.94327e-05	1.99198e-53	0.00157319	3.53605e-27	0.118631
FLECHNER_BIOPSY_KIDNEY_TRANSPLANT_REJECTED_VS_OK	MSigDB:C2.curated.gs.CGP	633	87	546	0.342369	0.361446	0.296185	Yes	Yes	0.259752	0.0943943	0.0496977	0.00204638	1	1	0.106101	0.232695	0.257683	0.0236972	0.266488	1	0.0760586	1	7.78937e-09	0.00258201	7.31198e-11	0.102425	0.755955	1.57988e-08	0.757604	1.17724e-08	0.252061
FOSTER_TOLERANT_MACROPHAGE	MSigDB:C2.curated.gs.CGP	565	156	409	0.143072	0.697289	0.159639	Yes	Yes	1	1	1	0.254818	1	1	0.729079	1	1	0.977622	1	1	0.647788	1	0.00123939	0.0739301	0.00319204	2.10572e-11	4.14253e-14	6.6918e-05	0.96507	8.22677e-05	1.40165e-05
FOURNIER_ACINAR_DEVELOPMENT_LATE	MSigDB:C2.curated.gs.CGP	32	11	21	0.177711	0.639558	0.182731	Yes	Yes	0.0117782	1	1	1	0.169473	1	0.00403659	0.147944	1	0.0050717	1	1	0.00081436	0.0501865	7.603e-26	1.83103e-14	1.85482e-24	7.66891e-06	5.14773e-23	1.94202e-15	0.00409115	1.94266e-65	6.98215e-20
FOURNIER_ACINAR_DEVELOPMENT_LATE_2	MSigDB:C2.curated.gs.CGP	277	277	0	0.376004	0.277108	0.346888	Yes	Yes	0.00530021	1	1	1	1	1	0.0219542	0.178383	1	0.00369121	0.490198	1	0.0239885	0.0141552	1.53786e-42	2.24048e-12	2.87292e-22	8.6295e-09	4.40786e-19	3.19377e-29	0.00827728	8.79239e-67	1.76084e-16
FRASOR_RESPONSE_TO_SERM_OR_FULVESTRANT	MSigDB:C2.curated.gs.CGP	74	24	50	0.284137	0.411145	0.304719	Yes	Yes	0.00606787	1	1	1	1	1	0.0676659	0.583441	0.0206436	0.000482784	1	1	0.0261717	0.0365881	1.70497e-35	5.6571e-14	4.65333e-21	8.55633e-17	1.80992e-23	3.51618e-20	0.0782844	5.12792e-69	2.11382e-23
FRIDMAN_IMMORTALIZATION	MSigDB:C2.curated.gs.CGP	33	0	33	0.202811	0.589859	0.207329	Yes	Yes	0.492381	1	1	1	0.901279	1	0.86915	1	1	0.498625	1	1	0.46969	1	5.45068e-06	0.00500302	4.6094e-05	2.06965e-06	1.86385e-13	0.0130619	0.911158	2.53782e-25	1.59252e-09
FRIDMAN_IMMORTALIZATION_DN	MSigDB:C2.curated.gs.CGP	34	34	0	0.206827	0.586345	0.206827	Yes	Yes	1	0.173023	0.967495	1	0.774916	1	0.249498	0.501662	1	1	1	1	0.239128	0.054864	0.0162835	0.201672	0.00689818	1.6417e-06	5.96891e-11	0.474539	0.950517	8.49442e-19	9.47847e-08
FUJII_YBX1_TARGETS	MSigDB:C2.curated.gs.CGP	245	43	202	0.347892	0.290161	0.361948	Yes	Yes	0.0359221	1	0.277999	1	0.588325	1	0.169486	0.025696	0.28602	0.0213045	1	1	0.0933788	0.130675	3.22176e-26	2.1448e-09	2.11034e-21	0.000110542	3.19289e-20	1.02549e-18	0.00800439	3.67327e-60	1.21065e-16
FURUKAWA_DUSP6_TARGETS_PCI35	MSigDB:C2.curated.gs.CGP	148	74	74	0.268574	0.447791	0.283635	Yes	Yes	0.0128749	1	1	0.634267	1	1	0.061683	0.744015	1	0.00678124	1	1	0.0451719	1	8.99017e-25	1.50974e-11	3.68129e-26	2.57372e-08	2.62047e-23	5.32495e-16	0.0702398	4.08237e-70	3.97138e-22
GAL_LEUKEMIC_STEM_CELL	MSigDB:C2.curated.gs.CGP	377	133	244	0.266566	0.466867	0.266566	Yes	Yes	0.0463548	1	1	0.0666721	1	1	0.0947831	1	1	0.00441903	1	1	0.098488	1	5.24897e-13	2.72429e-08	2.65712e-16	0.187837	1.10001e-05	7.38612e-12	0.161534	4.50086e-27	2.75309e-05
GALINDO_IMMUNE_RESPONSE_TO_ENTEROTOXIN	MSigDB:C2.curated.gs.CGP	85	85	0	0.221888	0.564257	0.213855	Yes	Yes	0.047893	0.144739	1	1	1	1	1	0.13596	1	0.00536618	1	1	1	0.0917087	1.66018e-06	0.514639	2.58242e-05	1.36871e-05	2.29601e-08	7.81333e-08	1	0.639475	0.133813
GARCIA_TARGETS_OF_FLI1_AND_DAX1	MSigDB:C2.curated.gs.CGP	233	57	176	0.273594	0.417671	0.308735	Yes	Yes	0.0127714	1	0.952969	1	0.982605	1	0.0272796	0.00674871	0.907316	0.0102608	0.274552	1	0.0567355	0.207908	3.93254e-29	1.33012e-10	2.94196e-27	5.25982e-05	5.59072e-17	4.0108e-20	0.00320199	5.44073e-64	3.51943e-19
GARGALOVIC_RESPONSE_TO_OXIDIZED_PHOSPHOLIPIDS_TURQUOISE	MSigDB:C2.curated.gs.CGP	132	79	53	0.220382	0.566265	0.213353	Yes	Yes	0.00483668	0.294812	1	1	1	1	0.100268	0.589112	1	0.00150303	0.920227	1	0.0391225	0.795288	3.20578e-24	8.05326e-05	4.7417e-21	6.74971e-05	2.51547e-19	3.82913e-16	0.167385	3.18835e-57	9.49221e-18
GARY_CD5_TARGETS	MSigDB:C2.curated.gs.CGP	904	473	431	0.273092	0.434237	0.292671	Yes	Yes	0.238516	1	1	0.345274	1	0.656541	0.260918	0.512417	1	0.228077	1	1	0.269065	0.132593	7.75563e-14	5.06119e-06	1.03487e-10	4.29657e-05	3.31544e-15	6.36742e-10	0.185455	6.05436e-45	9.82818e-11
GAURNIER_PSMD4_TARGETS	MSigDB:C2.curated.gs.CGP	73	73	0	0.345382	0.335341	0.319277	Yes	Yes	1	1	1	0.33083	1	1	0.112607	1	1	1	1	1	0.389082	1	0.0400433	0.01972	5.74647e-05	1	0.918829	0.173803	1	0.00270576	0.195559
GAUSSMANN_MLL_AF4_FUSION_TARGETS_F	MSigDB:C2.curated.gs.CGP	218	185	33	0.217871	0.571285	0.210843	Yes	Yes	0.163925	0.0427986	1	1	0.890902	1	0.179985	0.422799	0.478181	0.411985	1	0.108121	0.0220583	0.18293	0.00338811	0.00602847	5.76545e-05	1.98856e-05	5.28592e-12	0.146037	0.722007	8.12228e-24	1.23172e-08
GAVIN_FOXP3_TARGETS_CLUSTER_P3	MSigDB:C2.curated.gs.CGP	160	160	0	0.175703	0.664659	0.159639	Yes	Yes	1	0.0623846	1	0.985976	1	1	1	0.404344	0.0995275	1	1	1	1	1	0.17981	1	0.0347072	7.19137e-07	2.06562e-06	0.0332264	1	6.23352e-05	0.00104164
GAVIN_FOXP3_TARGETS_CLUSTER_P4	MSigDB:C2.curated.gs.CGP	100	100	0	0.188253	0.641566	0.170181	Yes	Yes	0.902984	1	1	0.367851	0.998227	1	0.625338	1	1	0.508812	1	1	0.741078	1	1.09498e-08	0.680354	2.90451e-09	8.21954e-05	0.00391791	9.54712e-08	0.333074	0.000964156	0.178944
GAVIN_FOXP3_TARGETS_CLUSTER_P7	MSigDB:C2.curated.gs.CGP	90	90	0	0.193775	0.610442	0.195783	Yes	Yes	0.108186	1	0.772278	0.943526	0.221486	1	0.133104	1	1	0.192268	1	1	0.0646501	1	1	0.140266	0.329954	2.18047e-07	9.65727e-12	0.481001	0.606013	1.87146e-07	9.70382e-05
GCAAAAA,MIR-129	MSigDB:C3.motif.microRNA.targets	183	183	0	0.150602	0.694779	0.154618	Yes	Yes	1	1	1	1	1	1	1	1	1	1	1	1	1	1	0.000129519	0.000145796	3.40494e-07	0.000144457	7.56296e-13	0.0214297	0.21236	1.95161e-27	7.97321e-09
GCM_ACTG1	MSigDB:C4.cancer.exp.neighborhoods	124	124	0	0.297189	0.410643	0.292169	Yes	Yes	0.0155178	1	1	0.199293	1	0.799993	0.117912	1	1	0.00472291	1	1	0.0667403	1	1.02963e-17	0.00192564	4.04655e-14	3.18161e-05	2.15224e-13	4.34202e-08	0.581879	6.33311e-49	2.75009e-13
GCM_ANP32B	MSigDB:C4.cancer.exp.neighborhoods	36	36	0	0.186245	0.626004	0.187751	Yes	Yes	0.00435522	1	1	1	1	1	0.00791183	0.0567115	1	0.00274386	1	1	0.00473575	0.0307848	2.28182e-25	3.08961e-11	2.4948e-15	6.71163e-09	1.36771e-19	2.9449e-14	0.0233473	2.17257e-65	4.05562e-17
GCM_APEX1	MSigDB:C4.cancer.exp.neighborhoods	114	114	0	0.300201	0.410643	0.289157	Yes	Yes	0.0145171	1	1	1	1	1	0.100708	0.210263	1	0.0080715	0.925321	1	0.0500849	0.119333	3.06322e-28	6.27553e-10	2.53627e-28	1.98996e-08	3.22875e-24	2.83581e-16	0.164025	1.85549e-72	8.83265e-26
GCM_CBFB	MSigDB:C4.cancer.exp.neighborhoods	70	70	0	0.231426	0.534137	0.234438	Yes	Yes	0.0133793	1	1	0.221197	1	1	0.110528	0.789205	1	0.00879474	1	1	0.0704297	0.61053	1.14388e-27	3.85966e-09	9.46735e-23	1.23763e-07	7.60891e-25	1.60337e-16	0.109073	2.15938e-69	3.98719e-21
GCM_PFN1	MSigDB:C4.cancer.exp.neighborhoods	51	51	0	0.194779	0.602912	0.202309	Yes	Yes	1.10147e-05	1	1	1	1	1	0.000355036	0.688359	0.399649	1.87033e-05	0.317181	1	0.000174273	1	3.87527e-48	4.1216e-09	1.20073e-26	1.39862e-08	3.62662e-17	2.11462e-31	0.0478919	2.7907e-71	5.30787e-18
GCM_PPP1CC	MSigDB:C4.cancer.exp.neighborhoods	56	56	0	0.21988	0.548193	0.231928	Yes	Yes	0.00956746	1	1	1	1	1	0.0669805	0.43612	1	0.0031396	1	1	0.0366909	1	4.70407e-29	3.46754e-10	1.48749e-27	2.88494e-09	8.17928e-27	4.26681e-20	0.124688	2.35242e-72	1.22235e-24
GCM_PSME1	MSigDB:C4.cancer.exp.neighborhoods	85	85	0	0.274096	0.458835	0.267068	Yes	Yes	0.00280812	1	1	1	1	1	0.0376934	0.985559	1	0.00377849	1	1	0.0355499	1	1.29415e-30	3.1543e-05	3.72799e-27	1.29246e-05	3.56479e-21	2.47507e-18	0.229798	1.66434e-64	5.99926e-22
GCM_TPT1	MSigDB:C4.cancer.exp.neighborhoods	70	70	0	0.334839	0.345382	0.319779	Yes	Yes	0.624257	0.768727	0.974581	0.365589	0.96325	0.58852	0.166709	1	0.596197	0.194573	1	0.00529558	0.157809	0.902935	0.535872	0.000896538	0.913288	0.000200827	3.18864e-06	1	0.00661326	2.88832e-05	0.000606396
GCNP_SHH_UP_EARLY.V1	MSigDB:C6.onco.signatures	343	174	169	0.185241	0.64508	0.169679	Yes	Yes	0.0478571	1	1	1	1	1	0.21346	1	0.639897	0.0961243	1	1	0.147436	1	2.96534e-21	7.92308e-05	1.06417e-13	1.85276e-06	1.57775e-17	1.47158e-10	1	9.48094e-47	1.25506e-15
GCNP_SHH_UP_LATE.V1	MSigDB:C6.onco.signatures	363	183	180	0.178213	0.648092	0.173695	Yes	Yes	0.108539	1	1	1	1	1	0.310474	0.981556	1	0.108121	1	1	0.244044	0.705143	5.86577e-19	2.96919e-06	8.0047e-17	5.81407e-08	3.80391e-22	1.53215e-09	0.193081	1.10424e-58	9.45965e-19
GENTILE_UV_HIGH_DOSE	MSigDB:C2.curated.gs.CGP	337	25	312	0.233434	0.549197	0.217369	Yes	Yes	0.341815	1	0.660455	1	0.646828	1	0.886588	1	1	0.799993	1	1	1	1	0.00305349	0.226499	0.710961	9.13867e-07	9.97195e-05	0.00508332	0.621377	0.0867165	0.00299549
GEORGANTAS_HSC_MARKERS	MSigDB:C2.curated.gs.CGP	71	71	0	0.163655	0.683735	0.15261	Yes	Yes	0.0305364	1	1	1	1	1	0.0481579	1	1	0.0156238	1	1	0.0017934	0.613613	1.2462e-22	0.000212277	9.32853e-10	8.60767e-07	1.75178e-19	6.36473e-14	0.246872	2.2371e-53	5.07588e-12
GEORGES_CELL_CYCLE_MIR192_TARGETS	MSigDB:C2.curated.gs.CGP	62	62	0	0.159639	0.667169	0.173193	Yes	Yes	0.00101067	1	0.248157	1	0.562731	1	0.00862951	1	1	0.000568169	0.149343	1	0.0620207	1	2.77369e-42	8.2644e-08	3.18529e-23	0.00211084	2.20057e-17	1.21845e-27	0.0135901	6.15005e-62	6.803e-14
GEORGES_TARGETS_OF_MIR192_AND_MIR215	MSigDB:C2.curated.gs.CGP	893	893	0	0.301707	0.413655	0.284639	Yes	Yes	0.0016321	1	1	0.619371	1	1	0.0179888	1	0.657455	0.00273982	0.761308	1	0.0228541	1	2.15018e-17	4.38789e-13	3.18722e-20	6.5654e-09	1.88518e-14	3.05825e-12	0.0244987	1.33592e-55	7.01052e-19
GESERICK_TERT_TARGETS_DN	MSigDB:C2.curated.gs.CGP	21	21	0	0.183735	0.624498	0.191767	Yes	Yes	0.000457315	1	1	1	1	0.101561	0.0306701	0.400522	1	0.000228015	1	1	0.0287586	1	1.5826e-14	2.09453e-05	3.76863e-11	0.120991	6.17293e-11	2.71315e-11	0.0907114	3.00857e-37	8.57875e-07
GGGNNTTTCC_V$NFKB_Q6_01	MSigDB:C3.motif.TFT	134	134	0	0.183233	0.625502	0.191265	Yes	Yes	0.208085	1	1	1	1	1	1	0.793534	1	1	1	1	1	1	0.0015848	0.974819	0.434038	0.0510084	0.0742042	0.00062395	1	0.157005	0.20234
GILDEA_METASTASIS	MSigDB:C2.curated.gs.CGP	30	30	0	0.14508	0.720382	0.134538	Yes	Yes	0.906442	1	1	1	1	1	1	1	1	0.545445	1	1	0.961463	1	6.8083e-05	1	0.0297205	0.0151518	1.2722e-08	0.0086534	0.241991	3.34224e-17	0.000596813
GINESTIER_BREAST_CANCER_20Q13_AMPLIFICATION	MSigDB:C2.curated.gs.CGP	299	119	180	0.27008	0.409639	0.320281	Yes	Yes	0.000122137	1	1	1	1	1	1.00806e-05	1	0.0929154	0.00208288	1	1	1	1	3.52799e-62	5.1335e-09	1.84496e-17	7.66614e-05	2.32007e-06	1.2719e-41	0.00287671	2.00713e-34	0.00831269
GNF2_ANP32B	MSigDB:C4.cancer.exp.neighborhoods	37	37	0	0.192771	0.60241	0.204819	Yes	Yes	0.00074921	1	1	1	1	1	0.0141446	0.774802	0.395746	0.00207332	0.56338	1	0.0178643	0.0958091	5.90705e-41	9.12988e-10	3.45344e-25	4.56314e-09	2.88379e-21	1.07444e-25	0.119784	1.87342e-73	2.4428e-22
GNF2_APEX1	MSigDB:C4.cancer.exp.neighborhoods	92	92	0	0.258534	0.477912	0.263554	Yes	Yes	0.00302417	1	1	1	1	1	0.0574929	0.64833	0.8504	0.00373321	0.81626	1	0.0416781	0.566472	8.39255e-33	5.73827e-08	1.53002e-26	1.2475e-08	1.89187e-24	2.16383e-19	0.294823	1.59268e-69	5.45281e-24
GNF2_ATM	MSigDB:C4.cancer.exp.neighborhoods	30	30	0	0.194277	0.617972	0.187751	Yes	Yes	1	0.757962	0.00414196	0.669628	1	0.708124	1	1	0.391588	0.929228	0.466635	1	1	1	0.0429827	0.0608406	0.00333672	0.0153289	0.0201435	0.0237171	1	0.0263192	0.143208
GNF2_BUB1	MSigDB:C4.cancer.exp.neighborhoods	26	26	0	0.34488	0.305221	0.3499	Yes	Yes	0.000457254	1	1	1	1	1	0.00014824	0.955727	0.615369	0.00121476	1	1	6.3961e-05	0.537804	1.7468e-40	9.20016e-10	1.35203e-12	1.2609e-09	4.7782e-17	9.74654e-23	0.0898154	3.62983e-58	9.9959e-11
GNF2_BUB1B	MSigDB:C4.cancer.exp.neighborhoods	49	49	0	0.373494	0.252008	0.374498	Yes	Yes	0.00167965	1	1	1	1	1	0.0145533	1	0.893477	0.00226491	1	1	0.01144	0.21236	1.67022e-35	1.89152e-15	1.1237e-25	2.50709e-11	1.03666e-24	4.13126e-21	0.0136006	3.64652e-73	1.03575e-23
GNF2_BUB3	MSigDB:C4.cancer.exp.neighborhoods	28	28	0	0.190763	0.620984	0.188253	Yes	Yes	0.0161391	1	1	1	1	1	0.0260154	0.110863	0.977679	0.00631092	1	1	0.00640913	0.0484348	1.14304e-23	5.30975e-09	2.5333e-15	2.29392e-07	1.21574e-19	3.84274e-12	0.00932203	4.5213e-64	5.26409e-17
GNF2_CARD15	MSigDB:C4.cancer.exp.neighborhoods	70	70	0	0.348896	0.321285	0.329819	Yes	Yes	0.632121	0.783922	1	0.639772	0.444017	1	1	0.154879	1	0.588187	0.552531	1	1	0.765488	0.00159281	0.0248284	0.00522548	7.5711e-05	0.0016144	0.00291267	1	0.870031	0.127259
GNF2_CASP1	MSigDB:C4.cancer.exp.neighborhoods	111	111	0	0.379016	0.273594	0.34739	Yes	Yes	1	1	1	1	1	1	1	1	1	1	1	1	1	1	0.000143392	0.885103	0.00123368	0.00241829	0.00101525	0.000555517	0.473134	0.912714	0.648816
GNF2_CASP8	MSigDB:C4.cancer.exp.neighborhoods	27	27	0	0.27008	0.486446	0.243474	Yes	Yes	0.290407	0.000970772	0.00539801	0.0682137	1	1	0.104041	0.00544933	0.170782	0.0437977	0.983374	0.145716	0.0308446	0.00823328	0.000615866	0.00231925	6.638e-07	0.0859816	0.256085	0.000589299	0.77997	0.000698675	0.711192
GNF2_CCNA2	MSigDB:C4.cancer.exp.neighborhoods	68	68	0	0.388554	0.203815	0.407631	Yes	Yes	0.0203538	1	1	0.161534	1	1	0.0888443	1	1	0.00382354	1	1	0.026688	1	6.76577e-18	2.97527e-08	1.16375e-11	1.45531e-05	6.44681e-23	4.02911e-10	0.112936	1.18571e-55	3.8333e-12
GNF2_CCNB2	MSigDB:C4.cancer.exp.neighborhoods	57	57	0	0.376004	0.222892	0.401104	Yes	Yes	0.0548493	1	1	0.198217	1	1	0.215224	1	1	0.0132299	1	1	0.0830664	1	2.16771e-17	1.75925e-08	5.41845e-14	0.000309984	9.76678e-20	2.51773e-11	0.102026	1.61843e-52	4.3745e-12
GNF2_CD14	MSigDB:C4.cancer.exp.neighborhoods	35	35	0	0.280622	0.437751	0.281627	Yes	Yes	1	1	1	1	1	1	1	1	1	1	1	1	1	1	0.000143392	0.885103	0.00123368	0.00241829	0.00101525	0.000555517	0.473134	0.912714	0.648816
GNF2_CD1D	MSigDB:C4.cancer.exp.neighborhoods	45	45	0	0.325301	0.348896	0.325803	Yes	Yes	0.645629	0.783922	1	0.620507	0.432959	1	1	0.154879	1	0.602099	0.552531	1	1	0.765488	0.00159281	0.0248284	0.00248227	0.000155502	0.0016144	0.00291267	1	0.752456	0.140852
GNF2_CD33	MSigDB:C4.cancer.exp.neighborhoods	52	52	0	0.324297	0.361948	0.313755	Yes	Yes	0.272466	1	1	1	0.490198	1	0.676963	0.0905235	1	0.416412	1	1	0.919638	1	1	0.027056	0.28571	0.000183925	0.0277759	0.312604	1	0.706856	0.0695948
GNF2_CD48	MSigDB:C4.cancer.exp.neighborhoods	32	32	0	0.303715	0.431727	0.264558	Yes	Yes	1	0.0116727	0.00037127	0.0279574	0.714077	0.774802	0.515374	0.132087	0.0103038	0.194247	0.291333	0.0149329	0.224237	0.881994	3.75679e-05	0.00109372	1.99644e-09	0.346633	0.0210859	0.000103415	0.594154	8.6295e-09	0.0823821
GNF2_CD53	MSigDB:C4.cancer.exp.neighborhoods	58	58	0	0.358434	0.343373	0.298193	Yes	Yes	0.582821	0.0220189	0.0788456	0.0117997	0.696357	1	0.191686	0.177021	0.162291	0.0680026	0.788603	1	0.100409	1	0.00235045	0.00534335	3.30139e-06	0.238777	0.396316	0.00223895	1	8.01279e-05	0.608904
GNF2_CD7	MSigDB:C4.cancer.exp.neighborhoods	40	40	0	0.353414	0.340863	0.305723	Yes	Yes	1	1	1	1	1	1	1	1	1	1	1	1	1	1	0.144585	0.234632	5.71482e-05	0.442881	0.0238228	0.275641	1	0.493776	0.494048
GNF2_CD97	MSigDB:C4.cancer.exp.neighborhoods	38	38	0	0.302209	0.428213	0.269578	Yes	Yes	0.505696	1	0.61155	0.4948	1	1	0.442455	0.469008	1	0.608363	0.845433	1	0.897718	1	0.00601592	0.164703	0.000556708	0.000311924	0.000274932	0.00658205	1	0.927685	0.420143
GNF2_CDC2	MSigDB:C4.cancer.exp.neighborhoods	62	62	0	0.38002	0.215863	0.404116	Yes	Yes	0.0767502	1	1	1	1	1	0.142001	1	1	0.0363518	1	1	0.121857	1	1.21473e-24	2.55315e-11	1.49148e-25	2.46847e-07	8.4557e-27	1.38675e-16	0.0659547	5.46645e-67	1.76827e-21
GNF2_CDC20	MSigDB:C4.cancer.exp.neighborhoods	56	56	0	0.380522	0.220884	0.398594	Yes	Yes	0.0203538	1	1	0.161534	1	1	0.0888443	1	1	0.00382354	1	1	0.026688	1	6.76577e-18	2.97527e-08	1.16375e-11	1.45531e-05	6.44681e-23	4.02911e-10	0.112936	1.18571e-55	3.8333e-12
GNF2_CDH11	MSigDB:C4.cancer.exp.neighborhoods	25	25	0	0.316265	0.361948	0.321787	Yes	Yes	0.52093	0.050258	0.433366	0.252856	0.248339	0.732507	0.200414	0.511924	0.732089	0.505229	1	0.985711	0.0919737	0.565654	0.000407255	0.189621	0.0121881	0.050131	8.95625e-06	0.0735499	0.623743	1.80943e-13	0.00140352
GNF2_CENPE	MSigDB:C4.cancer.exp.neighborhoods	41	41	0	0.358434	0.273594	0.367972	Yes	Yes	0.0548493	1	1	0.198217	1	1	0.215224	1	1	0.0132299	1	1	0.0830664	1	2.16771e-17	1.75925e-08	5.41845e-14	0.000309984	9.76678e-20	2.51773e-11	0.102026	1.61843e-52	4.3745e-12
GNF2_CENPF	MSigDB:C4.cancer.exp.neighborhoods	62	62	0	0.373494	0.233936	0.39257	Yes	Yes	0.0295688	1	1	0.441695	1	1	0.166348	1	1	0.00592316	1	1	0.0595455	1	2.79503e-17	4.88642e-09	8.00102e-13	4.91738e-06	4.05482e-23	3.48324e-10	0.0421036	1.38265e-55	1.85847e-13
GNF2_CKS1B	MSigDB:C4.cancer.exp.neighborhoods	37	37	0	0.354418	0.300703	0.34488	Yes	Yes	0.00388774	1	1	1	0.871207	1	0.0400433	0.930793	1	0.00223216	1	1	0.0395297	0.733825	5.12477e-37	2.06509e-13	1.19862e-25	2.77594e-08	1.33484e-24	1.34822e-23	0.0337097	3.56884e-71	3.22826e-21
GNF2_CKS2	MSigDB:C4.cancer.exp.neighborhoods	50	50	0	0.363956	0.264056	0.371988	Yes	Yes	0.0115733	1	0.224966	1	1	1	0.192715	0.0763145	1	0.00729642	1	1	0.174462	1	2.56867e-30	1.59572e-14	4.95756e-32	1.41501e-06	9.70459e-23	2.94595e-21	0.00961472	2.56182e-67	4.21197e-24
GNF2_DEK	MSigDB:C4.cancer.exp.neighborhoods	58	58	0	0.252008	0.50251	0.245482	Yes	Yes	0.0222988	1	1	1	1	1	0.1579	1	1	0.00820561	1	1	0.0727873	0.932596	2.92382e-29	1.84414e-06	4.81011e-27	4.49899e-07	3.11958e-20	2.82842e-19	0.349572	2.28717e-67	9.61878e-23
GNF2_ESPL1	MSigDB:C4.cancer.exp.neighborhoods	35	35	0	0.36747	0.251004	0.381526	Yes	Yes	0.0295688	1	1	0.441695	1	1	0.166348	1	1	0.00592316	1	1	0.0595455	1	2.79503e-17	4.88642e-09	8.00102e-13	4.91738e-06	4.05482e-23	3.48324e-10	0.0421036	1.38265e-55	1.85847e-13
GNF2_FBL	MSigDB:C4.cancer.exp.neighborhoods	147	147	0	0.337851	0.330321	0.331827	Yes	Yes	0.0396034	1	1	1	1	0.937302	0.144923	0.57383	1	0.053832	1	1	0.167919	1	2.36199e-22	0.796385	2.60978e-07	0.0744636	3.24455e-06	9.75464e-10	0.964399	8.89373e-24	0.00126593
GNF2_FEN1	MSigDB:C4.cancer.exp.neighborhoods	56	56	0	0.358936	0.286145	0.35492	Yes	Yes	0.00435078	1	1	1	1	1	0.00285982	0.364097	1	0.00314504	0.936145	1	6.48337e-05	0.0655149	3.77433e-21	6.25598e-13	1.47671e-22	1.72815e-10	5.98475e-20	1.77846e-13	0.0551131	3.90095e-67	3.62226e-23
GNF2_FGR	MSigDB:C4.cancer.exp.neighborhoods	32	32	0	0.301707	0.411145	0.287149	Yes	Yes	0.138454	1	0.572955	1	0.408532	1	0.541668	0.134293	0.52725	0.279214	0.455343	1	0.831963	1	0.00646899	0.0138113	0.000707874	0.000231739	0.0169968	0.0103938	1	0.302397	0.145992
GNF2_FOS	MSigDB:C4.cancer.exp.neighborhoods	41	41	0	0.295181	0.416165	0.288655	Yes	Yes	1	1	1	1	1	1	1	1	1	1	1	1	1	1	0.000987338	0.929492	0.00162728	0.004064	0.00060948	0.00213623	0.337113	1	0.648816
GNF2_G22P1	MSigDB:C4.cancer.exp.neighborhoods	36	36	0	0.156627	0.690763	0.15261	Yes	Yes	0.00374512	1	1	1	1	1	0.112116	0.771663	1	0.00203246	1	1	0.0558498	0.990895	2.39495e-32	4.38689e-06	1.46906e-25	2.7732e-05	7.29132e-24	1.20201e-21	0.128559	4.00345e-66	1.23313e-19
GNF2_H2AFX	MSigDB:C4.cancer.exp.neighborhoods	31	31	0	0.340361	0.308233	0.351406	Yes	Yes	0.0030526	1	1	1	1	1	0.00873085	0.114509	0.949907	0.00169472	0.779381	1	0.0115663	0.453371	4.67155e-28	1.81349e-14	3.43417e-27	3.54925e-07	2.51566e-21	3.84107e-18	0.0159716	7.77649e-70	4.01078e-21
GNF2_HAT1	MSigDB:C4.cancer.exp.neighborhoods	50	50	0	0.268574	0.478414	0.253012	Yes	Yes	0.00150871	1	0.0836943	1	1	1	0.00569437	0.220701	1	0.000854537	0.970276	1	0.0085801	0.0642589	9.40354e-35	2.0568e-10	9.73892e-25	4.94304e-09	1.70686e-22	1.06974e-22	0.309034	5.26458e-70	5.45958e-21
GNF2_HCK	MSigDB:C4.cancer.exp.neighborhoods	94	94	0	0.368976	0.284639	0.346386	Yes	Yes	0.397405	0.605149	1	0.634824	0.445063	1	0.55623	0.903416	0.823385	0.123422	0.234484	0.590869	0.347862	1	0.00287348	0.0448775	0.000876815	0.000124558	0.00409014	0.0103603	1	0.725753	0.141946
GNF2_HLA-C	MSigDB:C4.cancer.exp.neighborhoods	47	47	0	0.328313	0.393574	0.278112	Yes	Yes	0.695431	0.0186458	0.00070403	0.713057	0.954484	0.930724	0.137859	0.0106276	0.416433	0.318106	1	1	0.16592	1	0.00518858	0.00017283	9.93296e-06	0.00718057	0.872171	0.00528655	0.752394	0.00296964	0.365866
GNF2_HMMR	MSigDB:C4.cancer.exp.neighborhoods	47	47	0	0.371486	0.23745	0.391064	Yes	Yes	0.0295688	1	1	0.441695	1	1	0.166348	1	1	0.00592316	1	1	0.0595455	1	2.79503e-17	4.88642e-09	8.00102e-13	4.91738e-06	4.05482e-23	3.48324e-10	0.0421036	1.38265e-55	1.85847e-13
GNF2_ICAM3	MSigDB:C4.cancer.exp.neighborhoods	39	39	0	0.324799	0.387048	0.288153	Yes	Yes	0.78721	0.261044	0.0334028	0.0897899	0.984627	1	0.363143	0.252797	0.0768658	0.182652	1	0.0444908	0.203227	0.969692	0.000839394	0.0616392	1.50477e-05	0.00754987	0.00347505	0.000732086	1	3.48277e-05	0.333755
GNF2_IL2RB	MSigDB:C4.cancer.exp.neighborhoods	47	47	0	0.305723	0.413655	0.280622	Yes	Yes	0.562454	0.0242473	0.00298291	0.010782	0.869211	1	0.129206	0.0452879	0.182663	0.140171	0.712791	1	0.116503	0.297047	5.62762e-08	0.000268209	2.54803e-10	0.0173276	0.525869	4.98913e-08	0.915442	1.88001e-08	0.50523
GNF2_INPP5D	MSigDB:C4.cancer.exp.neighborhoods	43	43	0	0.322791	0.401606	0.275602	Yes	Yes	0.744015	1	1	1	1	1	0.0398448	1	1	0.18981	1	1	0.0301989	1	0.00219898	6.11649e-07	1.66555e-06	0.044742	1	8.06064e-05	0.0610522	5.89886e-06	0.556129
GNF2_ITGAL	MSigDB:C4.cancer.exp.neighborhoods	55	55	0	0.337349	0.389558	0.273092	Yes	Yes	0.701275	0.0238949	0.0100178	0.0225033	1	1	0.094269	0.01476	0.134976	0.18883	0.756707	0.0263035	0.0719254	0.231372	3.13709e-05	0.000218659	1.02972e-07	0.047434	1	3.33197e-06	0.602099	1.85113e-05	0.268178
GNF2_ITGB2	MSigDB:C4.cancer.exp.neighborhoods	57	57	0	0.349398	0.333333	0.317269	Yes	Yes	0.906115	1	1	1	1	1	1	1	1	1	1	1	1	1	0.18883	1	0.0398466	0.204299	0.0256764	0.890596	0.938726	0.827593	0.498045
GNF2_JAK1	MSigDB:C4.cancer.exp.neighborhoods	32	32	0	0.278614	0.486948	0.234438	Yes	Yes	0.290893	1	0.373762	0.506749	1	1	0.560506	1	0.6365	0.295008	1	1	0.438945	1	0.00022109	0.0346684	7.33442e-08	0.00433308	0.00297506	0.000178238	0.806129	0.138454	0.68656
GNF2_LYN	MSigDB:C4.cancer.exp.neighborhoods	27	27	0	0.226406	0.561245	0.212349	Yes	Yes	0.832029	1	1	0.730452	1	1	0.414422	1	1	0.358608	1	1	0.674463	1	9.5691e-07	0.333687	2.26278e-05	0.00597129	0.0411356	0.00167937	1	3.41758e-05	0.363761
GNF2_MATK	MSigDB:C4.cancer.exp.neighborhoods	25	25	0	0.300201	0.428715	0.271084	Yes	Yes	0.208106	1	1	0.0940756	1	0.142611	0.159319	1	1	0.128224	1	1	0.277684	1	1.02024e-07	0.103425	2.17995e-09	0.0058083	0.00797891	5.04803e-08	1	1.14681e-05	0.821342
GNF2_MCL1	MSigDB:C4.cancer.exp.neighborhoods	57	57	0	0.317771	0.392068	0.290161	Yes	Yes	0.965203	1	0.605715	0.287901	0.467604	1	1	0.416856	1	0.681988	1	1	1	1	0.0734616	0.0199892	0.00158698	0.00246683	0.00407427	0.0383449	1	1	0.0709086
GNF2_MCM4	MSigDB:C4.cancer.exp.neighborhoods	53	53	0	0.372992	0.23996	0.387048	Yes	Yes	0.0117009	1	0.501374	1	0.680869	1	0.0900297	1	1	0.003048	1	1	0.0439483	1	1.75646e-34	1.89283e-07	2.3632e-27	3.54654e-07	5.31385e-23	6.52953e-23	0.123422	1.56103e-67	5.52862e-22
GNF2_MCM5	MSigDB:C4.cancer.exp.neighborhoods	61	61	0	0.318273	0.379518	0.302209	Yes	Yes	0.0317039	1	0.919072	1	0.390557	1	0.102055	0.0342329	0.629463	0.0167526	1	1	0.0372337	0.201235	3.39577e-28	1.75171e-08	1.5285e-17	0.0085636	2.23867e-17	1.09471e-18	0.0204544	1.43134e-54	5.42916e-11
GNF2_MKI67	MSigDB:C4.cancer.exp.neighborhoods	28	28	0	0.3499	0.286145	0.363956	Yes	Yes	0.00499851	1	1	1	1	1	0.0673305	0.395405	0.83548	0.00242308	0.971678	1	0.0365082	0.459456	3.63498e-33	2.63876e-13	3.21119e-27	9.28844e-11	3.03455e-26	1.85985e-21	0.0310621	6.623e-73	3.47151e-24
GNF2_MLH1	MSigDB:C4.cancer.exp.neighborhoods	42	42	0	0.264056	0.490462	0.245482	Yes	Yes	0.00364595	1	1	1	1	1	0.0261873	1	1	0.00132108	1	1	0.0124057	0.911567	1.31626e-34	1.19751e-08	2.73192e-28	1.95775e-07	4.46446e-21	6.11039e-22	0.0691805	8.3565e-73	1.24057e-23
GNF2_MMP1	MSigDB:C4.cancer.exp.neighborhoods	32	32	0	0.238454	0.523092	0.238454	Yes	Yes	0.0884928	1	1	1	1	0.126777	0.159981	0.876398	0.512662	0.259925	0.121985	1	0.936397	0.536952	3.1834e-05	0.681487	0.00884017	9.98865e-08	3.31004e-05	1.2893e-06	0.192958	0.0730164	0.00077059
GNF2_MSH2	MSigDB:C4.cancer.exp.neighborhoods	28	28	0	0.264558	0.490462	0.24498	Yes	Yes	0.0483008	1	0.593472	1	0.414456	1	0.125612	0.0913432	0.68948	0.0181003	1	1	0.0403177	0.437983	1.37542e-30	2.76826e-09	2.35951e-18	0.00396141	7.9425e-18	2.12062e-19	0.0106822	8.95251e-57	9.47466e-12
GNF2_MSH6	MSigDB:C4.cancer.exp.neighborhoods	31	31	0	0.254016	0.5	0.245984	Yes	Yes	0.00566953	1	1	1	1	1	0.0073669	0.712487	0.997479	0.00329241	0.970336	1	0.00303972	0.262697	1.62742e-24	2.17817e-06	2.28444e-20	2.01704e-06	6.38789e-17	4.50456e-12	0.565451	1.35674e-63	3.92982e-19
GNF2_MSN	MSigDB:C4.cancer.exp.neighborhoods	24	24	0	0.181727	0.632028	0.186245	Yes	Yes	0.147161	1	1	0.147831	1	1	0.092645	1	0.910804	0.0818932	1	1	0.191026	1	9.32321e-06	0.02934	1.68376e-07	0.17705	0.0025782	1.66019e-06	0.818946	0.000138946	0.593313
GNF2_NPM1	MSigDB:C4.cancer.exp.neighborhoods	72	72	0	0.285643	0.451807	0.26255	Yes	Yes	0.00536668	1	1	1	1	1	0.0978618	0.930953	1	0.00430354	1	1	0.124216	1	5.74247e-37	1.93823e-06	7.30663e-27	4.76974e-05	7.04857e-18	7.08082e-26	0.233679	2.93484e-64	1.16789e-19
GNF2_NS	MSigDB:C4.cancer.exp.neighborhoods	40	40	0	0.253012	0.490964	0.256024	Yes	Yes	0.0389329	1	1	1	1	1	0.0351995	1	1	0.0403457	1	1	0.028334	0.826741	3.52537e-19	6.71978e-06	6.71036e-19	1.1572e-06	2.46122e-17	2.55142e-09	0.243696	3.55995e-56	9.87454e-19
GNF2_PA2G4	MSigDB:C4.cancer.exp.neighborhoods	79	79	0	0.325803	0.365462	0.308735	Yes	Yes	0.000862859	1	1	1	1	1	0.00719492	0.443451	1	0.000593794	1	1	0.00326789	0.096471	3.0285e-34	1.17883e-11	2.92399e-29	2.8118e-10	1.27865e-24	3.4715e-19	0.0736328	1.33194e-73	6.55497e-27
GNF2_PAK2	MSigDB:C4.cancer.exp.neighborhoods	28	28	0	0.163153	0.667671	0.169177	Yes	Yes	0.78658	1	1	1	1	1	1	1	1	0.560458	1	1	0.855406	1	0.00184559	0.164329	0.00558543	0.000215283	0.0139659	0.000450224	0.352852	0.159114	0.265192
GNF2_PCNA	MSigDB:C4.cancer.exp.neighborhoods	68	68	0	0.379016	0.229418	0.391566	Yes	Yes	0.0548493	1	1	0.198217	1	1	0.215224	1	1	0.0132299	1	1	0.0830664	1	2.16771e-17	1.75925e-08	5.41845e-14	0.000309984	9.76678e-20	2.51773e-11	0.102026	1.61843e-52	4.3745e-12
GNF2_PECAM1	MSigDB:C4.cancer.exp.neighborhoods	56	56	0	0.335843	0.34488	0.319277	Yes	Yes	0.53071	0.638397	1	0.607924	0.444017	1	1	0.104554	1	0.480157	0.552531	1	1	0.58275	0.00353914	0.0265561	0.00251991	0.000122922	0.000948852	0.0044512	1	0.814749	0.143208
GNF2_PTPN4	MSigDB:C4.cancer.exp.neighborhoods	51	51	0	0.323293	0.391566	0.285141	Yes	Yes	0.37636	0.221643	1	0.00890021	0.566472	1	0.167658	0.634136	0.0375632	0.0624825	0.418437	1	0.239949	0.146728	6.98412e-09	0.0249672	3.8776e-08	0.00120124	0.00232838	2.25785e-07	0.885244	5.39677e-11	0.0206188
GNF2_PTPN6	MSigDB:C4.cancer.exp.neighborhoods	47	47	0	0.338353	0.378012	0.283635	Yes	Yes	0.184772	1	1	0.0885658	1	1	0.186522	0.475134	0.11028	0.115536	1	1	0.212259	1	0.00512804	0.128761	4.49825e-07	0.0073456	0.0023963	0.0033793	1	0.149503	0.564289
GNF2_PTPRC	MSigDB:C4.cancer.exp.neighborhoods	68	68	0	0.361948	0.34488	0.293173	Yes	Yes	1	1	1	1	1	1	1	1	1	1	1	1	1	1	0.000650539	1	0.00450307	0.00132433	0.000313659	0.00177714	0.304906	1	0.467167
GNF2_PTX3	MSigDB:C4.cancer.exp.neighborhoods	36	36	0	0.317269	0.375	0.307731	Yes	Yes	0.102478	1	0.0194754	0.647609	1	0.00053882	0.19073	1	0.995048	0.107292	1	1	0.0704993	1	2.13102e-07	0.0196641	5.11781e-08	0.00107213	7.62611e-09	0.000199134	1	4.82731e-19	4.48372e-07
GNF2_RAB7L1	MSigDB:C4.cancer.exp.neighborhoods	34	34	0	0.297189	0.435241	0.26757	Yes	Yes	0.216815	1	0.000108546	0.0781724	1	1	0.479106	1	0.130207	0.0852003	1	1	0.263359	1	0.000267862	0.0198772	3.18494e-08	0.357576	0.0247325	0.000809583	0.576651	0.0353218	0.430387
GNF2_RAN	MSigDB:C4.cancer.exp.neighborhoods	86	86	0	0.333835	0.343373	0.322791	Yes	Yes	0.000791809	1	1	1	1	1	0.00388628	0.869769	0.774765	0.000452836	1	1	0.00256027	0.264774	7.43316e-24	5.96048e-13	7.79643e-25	1.08577e-08	1.87787e-22	2.59857e-14	0.0146342	2.8833e-68	1.44247e-22
GNF2_RAP1B	MSigDB:C4.cancer.exp.neighborhoods	36	36	0	0.26757	0.493474	0.238956	Yes	Yes	1	1	1	1	1	1	0.927685	1	1	1	1	1	1	1	0.704298	0.0172712	0.314277	4.88128e-05	0.295199	0.129596	0.914725	1	0.0392875
GNF2_RFC3	MSigDB:C4.cancer.exp.neighborhoods	41	41	0	0.335843	0.330321	0.333835	Yes	Yes	0.0550262	1	0.00950828	1	0.79255	1	0.247275	1	1	0.011264	1	1	0.110756	0.884049	7.65783e-35	5.94821e-09	1.2913e-27	3.86944e-08	1.31323e-23	2.89943e-22	0.315909	5.10823e-69	9.71432e-23
GNF2_RFC4	MSigDB:C4.cancer.exp.neighborhoods	60	60	0	0.370984	0.266064	0.362952	Yes	Yes	0.0181537	1	0.338093	0.00252599	1	1	0.055585	1	0.490105	0.00794109	1	1	0.0314503	1	2.57332e-22	2.18433e-08	2.43108e-19	3.21901e-06	1.07356e-21	5.11082e-14	0.116257	6.38148e-61	6.79643e-17
GNF2_RPA1	MSigDB:C4.cancer.exp.neighborhoods	28	28	0	0.12751	0.746486	0.126004	Yes	Yes	0.0522417	1	1	0.996258	1	1	0.304626	0.901205	1	0.0440513	1	1	0.239115	0.715764	3.67599e-28	6.63513e-10	3.74513e-21	1.17314e-09	1.75597e-23	1.96789e-15	0.0435763	8.15761e-67	5.48163e-22
GNF2_RRM1	MSigDB:C4.cancer.exp.neighborhoods	88	88	0	0.383032	0.22992	0.387048	Yes	Yes	0.0217679	1	0.345059	0.00724446	1	1	0.0309903	1	0.716712	0.00844289	1	1	0.0368612	1	2.62129e-22	5.95876e-08	2.35771e-19	8.02021e-07	1.45682e-21	4.02751e-14	0.130057	9.7883e-62	1.79327e-17
GNF2_RRM2	MSigDB:C4.cancer.exp.neighborhoods	40	40	0	0.365964	0.25502	0.379016	Yes	Yes	0.0134905	1	1	0.128226	0.930953	1	0.0563268	0.0135173	0.687988	0.0108873	1	1	0.0328254	0.0428777	2.41988e-20	2.52322e-11	2.02443e-23	3.48657e-07	1.54326e-24	1.39395e-13	0.0809021	2.17881e-65	2.28821e-20
GNF2_S100A4	MSigDB:C4.cancer.exp.neighborhoods	47	47	0	0.330823	0.36998	0.299197	Yes	Yes	0.108973	1	1	1	1	1	0.475318	1	1	0.446578	1	1	0.78244	1	0.0162839	0.410353	0.0036332	0.000483348	0.00123391	0.00409429	0.807695	1	0.174724
GNF2_SELL	MSigDB:C4.cancer.exp.neighborhoods	47	47	0	0.313253	0.423695	0.263052	Yes	Yes	1	0.0453594	1	1	1	1	1	1	1	0.805809	1	1	1	1	0.000163624	0.451285	9.44286e-05	0.00963701	0.132152	0.000557766	1	6.35121e-06	0.016317
GNF2_SERPINB5	MSigDB:C4.cancer.exp.neighborhoods	28	28	0	0.223896	0.559237	0.216867	Yes	Yes	0.138049	1	1	1	1	1	0.727797	0.556	0.411199	0.226291	0.0786913	0.151366	1	1	7.31767e-30	0.000539164	7.13667e-14	1.76295e-14	7.75175e-15	3.23719e-19	1	0.00612174	0.0116211
GNF2_SMC1L1	MSigDB:C4.cancer.exp.neighborhoods	27	27	0	0.166667	0.677711	0.155622	Yes	Yes	0.0103038	1	0.32241	1	1	1	0.170662	0.0911127	1	0.00632219	1	1	0.0351624	0.0532273	1.93274e-27	1.8513e-08	3.12848e-22	3.41961e-08	1.18765e-18	1.67699e-15	0.0179339	6.46542e-64	1.04156e-20
GNF2_SMC2L1	MSigDB:C4.cancer.exp.neighborhoods	33	33	0	0.356426	0.287149	0.356426	Yes	Yes	0.0445316	1	1	0.150781	0.971756	1	0.0984492	0.154926	0.664398	0.0127909	0.820685	1	0.0187082	0.213292	3.81799e-19	6.56562e-10	1.55569e-18	1.09672e-07	1.55351e-23	2.06551e-11	0.0422747	1.37323e-61	2.91823e-18
GNF2_SMC4L1	MSigDB:C4.cancer.exp.neighborhoods	84	84	0	0.376506	0.257028	0.366466	Yes	Yes	0.0621811	1	0.462879	0.00864807	1	1	0.101151	1	1	0.0318365	1	1	0.0490673	1	2.64174e-20	1.41159e-08	3.17238e-18	0.000322977	1.30246e-18	2.02321e-13	0.0985719	2.05202e-55	5.73217e-14
GNF2_SNRK	MSigDB:C4.cancer.exp.neighborhoods	28	28	0	0.268574	0.491968	0.239458	Yes	Yes	1	1	1	1	0.855205	1	1	1	1	0.999172	1	1	0.990704	1	0.614278	0.0931582	2.54791e-05	0.00765707	0.0351116	0.604655	0.865958	0.499779	0.0128877
GNF2_SPI1	MSigDB:C4.cancer.exp.neighborhoods	34	34	0	0.227912	0.549699	0.22239	Yes	Yes	1	1	1	0.429461	1	1	0.902984	1	1	0.579231	1	1	0.775818	1	0.00518046	0.432767	3.3597e-06	0.0590383	0.0126154	0.237649	1	0.0107853	0.157291
GNF2_STAT6	MSigDB:C4.cancer.exp.neighborhoods	79	79	0	0.341365	0.378012	0.280622	Yes	Yes	0.138454	1	0.572955	1	0.408532	1	0.541668	0.134293	0.52725	0.279214	0.455343	1	0.831963	1	0.00646899	0.0138113	0.000707874	0.000231739	0.0169968	0.0103938	1	0.302397	0.145992
GNF2_TNFRSF1B	MSigDB:C4.cancer.exp.neighborhoods	65	65	0	0.355422	0.312249	0.332329	Yes	Yes	0.183465	1	1	0.607924	0.437839	1	0.715496	0.154879	1	0.141875	0.552531	1	0.578336	0.765488	0.00044736	0.0237597	0.00080933	0.000275905	0.00215586	0.00349282	1	0.464595	0.135217
GNF2_TNFSF10	MSigDB:C4.cancer.exp.neighborhoods	30	30	0	0.297691	0.401104	0.301205	Yes	Yes	0.277995	1	0.878404	0.610791	0.445063	1	0.744789	0.319963	1	0.180713	0.530431	1	0.601562	1	0.000299054	0.0273633	0.000266419	0.000248508	0.00141573	0.00038805	1	0.323345	0.139244
GNF2_TTK	MSigDB:C4.cancer.exp.neighborhoods	39	39	0	0.357932	0.266566	0.375502	Yes	Yes	0.0155387	1	1	1	1	1	0.100682	1	1	0.00764146	1	1	0.0551179	1	1.41105e-31	1.86278e-11	6.87782e-32	2.26354e-09	3.64e-23	2.06006e-20	0.190131	1.13549e-71	4.27844e-26
GNF2_VAV1	MSigDB:C4.cancer.exp.neighborhoods	36	36	0	0.335843	0.387048	0.277108	Yes	Yes	0.392609	1	1	0.0136285	1	1	0.156647	1	1	0.0259313	1	1	0.0621506	1	0.00249051	0.00424173	1.11384e-06	0.0878115	0.421618	0.027869	0.499385	0.00167661	0.411184
GNF2_XRCC5	MSigDB:C4.cancer.exp.neighborhoods	75	75	0	0.283133	0.433233	0.283635	Yes	Yes	0.00785069	1	1	0.747106	0.738518	0.0208896	0.0490673	1	1	0.00576693	1	1	0.0537917	0.970886	2.85814e-16	9.81998e-11	5.30469e-12	0.00040793	3.15395e-18	4.3477e-09	0.105776	5.87124e-50	4.19368e-10
GNF2_ZAP70	MSigDB:C4.cancer.exp.neighborhoods	27	27	0	0.323293	0.4001	0.276606	Yes	Yes	1	1	1	1	1	1	1	1	1	1	1	1	1	1	1.55172e-05	0.469396	3.98237e-07	0.106119	0.06536	4.71523e-05	1	0.00212149	0.641595
GOLDRATH_EFF_VS_MEMORY_CD8_TCELL	MSigDB:C7.immuno.signatures	400	200	200	0.337851	0.336345	0.325803	Yes	Yes	0.00972256	1	0.552247	1	1	1	0.247028	0.871512	1	0.00318146	1	1	0.181297	0.609282	1.94378e-37	1.92166e-10	6.10435e-30	4.50331e-10	9.77837e-22	5.43732e-24	0.0870422	7.7798e-70	4.76822e-25
GOLDRATH_NAIVE_VS_EFF_CD8_TCELL	MSigDB:C7.immuno.signatures	400	200	200	0.284137	0.422691	0.293173	Yes	Yes	0.00057268	1	1	1	1	0.0134679	0.053832	0.34868	0.651301	0.000986382	0.837045	1	0.0761382	1	6.70401e-33	2.95799e-16	4.36689e-32	6.35384e-10	1.83576e-16	5.21129e-21	0.000256925	1.50605e-67	1.28378e-23
GOZGIT_ESR1_TARGETS	MSigDB:C2.curated.gs.CGP	930	149	781	0.268072	0.510542	0.221386	Yes	Yes	5.59867e-05	1	0.512963	1	0.0700826	0.0879445	0.00107859	1	0.411555	0.000288308	0.180218	1	0.0125902	1	5.6044e-36	2.61792e-05	3.63511e-29	0.00071816	1	1.50924e-39	0.00039533	4.16722e-21	0.000907934
GRADE_COLON_AND_RECTAL_CANCER	MSigDB:C2.curated.gs.CGP	386	285	101	0.328313	0.354418	0.317269	Yes	Yes	0.0564294	1	0.103121	0.573716	0.89888	1	0.369592	2.83143e-05	0.8275	0.0370067	0.958238	1	0.167886	9.56097e-07	1.54201e-23	3.99689e-09	1.99903e-18	0.000423648	2.33464e-23	1.27122e-14	0.173025	2.21023e-57	1.61345e-13
GRAESSMANN_APOPTOSIS_BY_SERUM_DEPRIVATION	MSigDB:C2.curated.gs.CGP	786	552	234	0.194779	0.595884	0.209337	Yes	Yes	0.315103	1	1	0.749278	0.851606	1	0.557787	1	1	0.154926	1	1	0.641382	1	2.52281e-06	1	3.48049e-05	0.00172508	0.0196752	0.000108974	0.956525	0.00123391	0.0600035
GRAESSMANN_RESPONSE_TO_MC_AND_SERUM_DEPRIVATION	MSigDB:C2.curated.gs.CGP	295	211	84	0.199799	0.580823	0.219378	Yes	Yes	0.0753425	1	1	0.534744	1	1	0.0850579	1	1	0.250751	1	1	0.0284437	1	0.00624255	0.286337	0.100357	0.000530325	1.7108e-05	0.0815531	1	5.58462e-10	0.00039188
GRAHAM_CML_DIVIDING_VS_NORMAL_QUIESCENT	MSigDB:C2.curated.gs.CGP	276	181	95	0.360944	0.267068	0.371988	Yes	Yes	0.0400433	1	0.902118	1	0.641105	1	0.17402	1	1	0.0184575	1	1	0.076655	1	2.23015e-16	5.35393e-08	6.29432e-11	1.72849e-05	1.85815e-16	8.60836e-10	0.0641654	1.38331e-43	3.17868e-10
GRAHAM_NORMAL_QUIESCENT_VS_NORMAL_DIVIDING	MSigDB:C2.curated.gs.CGP	153	66	87	0.353414	0.308735	0.337851	Yes	Yes	1	1	1	1	1	1	1	1	1	1	1	1	1	1	1.77971e-12	5.10207e-07	3.26744e-18	0.0154276	8.44973e-13	1.18304e-09	0.334659	3.55909e-40	8.73216e-13
GREENBAUM_E2A_TARGETS	MSigDB:C2.curated.gs.CGP	54	33	21	0.256526	0.48996	0.253514	Yes	Yes	0.00139531	1	1	1	1	1	7.58516e-05	0.394853	0.76449	0.000656959	1	1	1.49061e-05	0.0684667	1.54986e-24	3.53907e-08	1.28816e-15	5.38405e-07	1.25328e-14	3.07437e-14	0.0627474	7.8756e-61	3.00278e-14
GROSS_HYPOXIA_VIA_ELK3	MSigDB:C2.curated.gs.CGP	365	209	156	0.199297	0.602912	0.197791	Yes	Yes	0.133282	1	1	1	1	1	0.0714858	1	1	0.109261	1	1	0.120881	1	1.01613e-05	3.27772e-05	0.00282961	8.22677e-05	1.97866e-11	0.0639079	0.173676	6.15425e-27	3.929e-07
GROSS_HYPOXIA_VIA_HIF1A	MSigDB:C2.curated.gs.CGP	187	77	110	0.13504	0.730924	0.134036	Yes	Yes	1	1	1	1	1	1	1	1	1	1	1	1	1	1	4.41863e-13	3.26959e-10	9.56657e-07	2.17047e-08	7.72794e-26	4.89792e-08	0.0535831	2.8105e-48	3.55526e-12
GRUETZMANN_PANCREATIC_CANCER	MSigDB:C2.curated.gs.CGP	561	358	203	0.25502	0.476908	0.268072	Yes	Yes	0.0297879	1	1	0.653784	1	1	0.170932	1	1	0.0407461	1	1	0.346538	1	3.01329e-15	4.43774e-06	2.92219e-15	0.0851876	0.102286	2.66034e-17	5.04004e-07	3.94258e-15	0.129338
GSE10239_KLRG1INT_VS_KLRG1HIGH_EFF_CD8_TCELL	MSigDB:C7.immuno.signatures	400	200	200	0.189257	0.61496	0.195783	Yes	Yes	0.0353332	0.0479214	1	1	1	1	0.703195	0.0112702	1	0.836174	1	1	0.590389	1	0.00330744	0.139286	0.00452897	0.00157851	5.65272e-09	0.171547	0.411303	6.91627e-14	1.36814e-05
GSE10239_MEMORY_VS_DAY4.5_EFF_CD8_TCELL	MSigDB:C7.immuno.signatures	399	200	199	0.240964	0.51757	0.241466	Yes	Yes	0.0677884	1	1	1	1	1	0.157481	0.146937	1	0.0597844	1	1	0.164251	0.0774577	3.88054e-20	7.75892e-07	9.33999e-14	9.00391e-08	6.84681e-20	3.06529e-12	0.0557891	1.06109e-59	1.07175e-15
GSE10239_MEMORY_VS_KLRG1HIGH_EFF_CD8_TCELL	MSigDB:C7.immuno.signatures	400	200	200	0.21988	0.558735	0.221386	Yes	Yes	0.00163099	1	0.242943	0.641728	0.803317	1	0.0104225	0.39832	1	0.00144443	0.860531	1	0.0210458	1	1.24497e-24	3.96018e-11	7.61802e-17	2.85231e-05	2.73873e-17	6.00203e-17	0.00404761	2.55624e-55	3.96125e-12
GSE10239_MEMORY_VS_KLRG1INT_EFF_CD8_TCELL	MSigDB:C7.immuno.signatures	400	200	200	0.204819	0.598896	0.196285	Yes	Yes	0.0176878	1	1	1	1	1	0.0824417	0.882351	0.778144	0.0101737	0.477222	1	0.0672394	0.399349	4.60884e-40	1.69748e-07	4.09081e-20	3.95852e-06	5.70437e-21	1.15581e-23	0.0214297	1.05467e-67	1.90013e-15
GSE10239_NAIVE_VS_DAY4.5_EFF_CD8_TCELL	MSigDB:C7.immuno.signatures	399	200	199	0.300201	0.36998	0.329819	Yes	Yes	0.00229537	1	1	1	1	1	0.0711523	0.789888	1	0.00184716	0.369296	1	0.111463	0.827612	9.08383e-42	3.90417e-13	2.83704e-26	1.72991e-12	3.53278e-22	2.5366e-27	0.0132008	3.06278e-69	4.02825e-22
GSE10239_NAIVE_VS_KLRG1HIGH_EFF_CD8_TCELL	MSigDB:C7.immuno.signatures	400	200	200	0.278614	0.457831	0.263554	Yes	Yes	0.00316997	1	1	1	1	1	0.0045031	0.0110073	1	0.000834821	0.976366	1	0.0026062	0.0247947	5.15112e-25	5.97283e-12	2.32547e-25	4.71829e-09	1.7867e-24	1.49887e-15	0.0188855	2.70908e-70	3.1659e-23
GSE10239_NAIVE_VS_MEMORY_CD8_TCELL	MSigDB:C7.immuno.signatures	400	200	200	0.157129	0.680221	0.162651	Yes	Yes	1	1	1	1	1	1	1	1	1	1	1	1	1	1	0.234942	0.852904	1	0.921699	4.44779e-06	0.90536	1	0.00161213	0.742095
GSE10325_BCELL_VS_LUPUS_BCELL	MSigDB:C7.immuno.signatures	399	199	200	0.314257	0.360944	0.324799	Yes	Yes	0.3359	1	1	0.383142	1	1	0.211429	1	1	0.0613989	1	1	0.175226	1	0.0303533	0.0245647	1.73012e-06	0.893371	1	0.00537704	1	2.27519e-06	0.0462904
GSE10325_CD4_TCELL_VS_LUPUS_CD4_TCELL	MSigDB:C7.immuno.signatures	400	200	200	0.288153	0.388554	0.323293	Yes	Yes	0.361545	1	1	0.436739	1	1	0.424159	1	1	0.0674781	1	1	0.225237	1	0.00416953	0.00274766	0.000115465	0.130261	0.00047607	0.174058	0.431395	4.50837e-12	0.00569903
GSE10325_CD4_TCELL_VS_MYELOID	MSigDB:C7.immuno.signatures	400	200	200	0.204317	0.568775	0.226908	Yes	Yes	0.0570629	1	1	0.962645	1	1	0.111926	1	1	0.0354053	1	1	0.357465	1	9.13982e-14	0.00593594	5.91966e-09	0.0389874	0.0269292	3.17403e-12	0.00343464	1.7201e-13	0.2089
GSE10325_LUPUS_BCELL_VS_LUPUS_MYELOID	MSigDB:C7.immuno.signatures	400	200	200	0.250502	0.473394	0.276104	Yes	Yes	0.464636	0.303075	1	0.491023	0.663997	1	0.543189	0.953407	1	0.290227	1	1	0.504283	0.449761	1.6949e-08	0.356516	0.0217321	0.0136411	5.67623e-08	0.000261499	0.356943	1.51324e-17	0.000585527
GSE10325_LUPUS_CD4_TCELL_VS_LUPUS_MYELOID	MSigDB:C7.immuno.signatures	400	200	200	0.261044	0.440261	0.298695	Yes	Yes	0.858904	0.478832	1	1	1	1	0.431395	0.529805	0.356056	0.589999	1	1	0.923955	1	0.0559987	0.529805	0.161346	0.0476801	0.234084	0.0107174	0.983484	0.113492	0.386618
GSE10325_MYELOID_VS_LUPUS_MYELOID	MSigDB:C7.immuno.signatures	400	200	200	0.278614	0.415161	0.306225	Yes	Yes	0.014195	1	1	0.0197723	0.122966	1	0.0120023	1	1	0.000183319	1	1	0.00359007	1	1.16557e-11	8.29427e-05	8.41894e-10	0.677784	4.22001e-05	7.6385e-08	0.465941	4.33776e-20	0.00456756
GSE11057_CD4_EFF_MEM_VS_PBMC	MSigDB:C7.immuno.signatures	400	200	200	0.216867	0.540663	0.24247	Yes	Yes	1	1	1	1	1	1	1	1	1	0.862562	1	1	1	1	0.00168638	0.376202	3.88288e-07	0.0897827	0.044494	0.00496516	1	0.00109593	0.0724507
GSE11057_NAIVE_CD4_VS_PBMC_CD4_TCELL	MSigDB:C7.immuno.signatures	400	200	200	0.249498	0.47992	0.270582	Yes	Yes	1	1	1	1	1	1	1	1	1	1	1	1	1	1	5.85923e-06	0.198174	3.45021e-10	0.00030666	0.00175016	6.00274e-07	0.554451	0.00107264	0.0122392
GSE11057_NAIVE_VS_CENT_MEMORY_CD4_TCELL	MSigDB:C7.immuno.signatures	400	200	200	0.194779	0.606928	0.198293	Yes	Yes	0.624311	1	1	0.455795	0.93644	1	0.495777	1	1	0.38112	1	1	0.59905	1	1.30737e-05	0.00374446	3.1214e-07	8.42464e-06	0.0766566	4.09403e-06	0.648303	1.06402e-05	0.114968
GSE11057_NAIVE_VS_EFF_MEMORY_CD4_TCELL	MSigDB:C7.immuno.signatures	400	200	200	0.22239	0.549197	0.228414	Yes	Yes	0.000810013	1	1	0.119766	0.220921	1	0.00542356	1	1	0.00295208	1	1	0.0196196	1	1.97157e-06	8.39914e-07	1.33588e-07	0.0218164	0.530194	2.48322e-08	0.120084	4.52634e-10	0.210134
GSE11057_NAIVE_VS_MEMORY_CD4_TCELL	MSigDB:C7.immuno.signatures	400	200	200	0.205823	0.590863	0.203313	Yes	Yes	0.198836	1	1	0.5349	0.669947	1	0.13713	1	1	0.0301502	1	1	0.172637	1	1.20842e-10	0.0560164	8.94735e-08	0.0229165	0.00711167	9.91273e-09	0.912714	8.72794e-12	0.059511
GSE11864_CSF1_PAM3CYS_VS_CSF1_IFNG_PAM3CYS_IN_MAC	MSigDB:C7.immuno.signatures	400	200	200	0.133032	0.727912	0.139056	Yes	Yes	1	0.178509	1	0.645667	0.449585	1	0.47527	0.352456	0.11094	0.599711	1	0.0767401	0.392891	0.694488	0.0138716	0.0895576	0.00491648	0.0394955	0.00356778	0.00692381	0.386834	0.000340638	0.297609
GSE11864_CSF1_VS_CSF1_IFNG_IN_MAC	MSigDB:C7.immuno.signatures	400	200	200	0.180723	0.641566	0.177711	Yes	Yes	0.0354853	1	1	1	1	1	0.0957478	0.5315	1	0.0251489	1	1	0.0678504	0.384619	2.22129e-19	1.94687e-08	3.77985e-08	1.30176e-07	3.8671e-17	4.50484e-11	0.105722	1.5389e-50	2.7378e-10
GSE11924_TFH_VS_TH17_CD4_TCELL	MSigDB:C7.immuno.signatures	400	200	200	0.200803	0.587349	0.211847	Yes	Yes	1	1	1	1	1	1	1	1	1	1	1	1	1	1	7.43798e-29	8.11554e-07	1.26306e-25	0.0509673	1.98263e-12	2.92068e-20	0.0373071	4.88752e-56	2.36515e-14
GSE12366_GC_VS_MEMORY_BCELL	MSigDB:C7.immuno.signatures	400	200	200	0.236446	0.534639	0.228916	Yes	Yes	0.00348713	1	1	1	1	1	0.0307403	0.948351	0.279551	0.0106921	1	1	0.0214512	0.857127	1.52654e-24	2.55854e-13	2.8418e-11	5.34555e-10	1.65529e-24	1.92784e-12	0.195963	1.43861e-60	1.17308e-15
GSE12366_GC_VS_NAIVE_BCELL	MSigDB:C7.immuno.signatures	400	200	200	0.270582	0.466365	0.263052	Yes	Yes	0.0599221	1	1	1	1	1	0.0374808	0.959684	1	0.0582239	0.903587	1	0.0465757	1	4.43633e-13	2.12603e-07	5.08909e-13	1.26829e-05	9.92351e-16	1.35893e-07	0.126951	1.13038e-48	9.80505e-14
GSE12366_PLASMA_CELL_VS_MEMORY_BCELL	MSigDB:C7.immuno.signatures	400	200	200	0.182731	0.637048	0.180221	Yes	Yes	0.866248	1	0.0198158	0.840563	0.262334	1	0.764596	0.905083	0.832398	0.645944	1	1	0.582821	1	0.00286369	0.84955	4.03759e-06	4.26237e-05	0.000252757	0.00381769	0.799993	0.0218882	0.000982566
GSE12845_IGD_NEG_BLOOD_VS_DARKZONE_GC_TONSIL_BCELL	MSigDB:C7.immuno.signatures	400	200	200	0.142068	0.704819	0.153112	Yes	Yes	0.363804	1	1	1	1	1	0.477727	0.594878	1	0.435542	1	1	0.236416	0.217787	1.12406e-22	0.000220813	1.01198e-14	1.48375e-06	8.98129e-21	1.50753e-13	0.356452	2.93386e-55	2.34037e-15
GSE12845_IGD_NEG_BLOOD_VS_NAIVE_TONSIL_BCELL	MSigDB:C7.immuno.signatures	400	200	200	0.216365	0.564257	0.219378	Yes	Yes	1	1	1	1	1	1	1	1	1	1	1	1	1	1	3.02093e-14	3.37944e-07	7.6061e-13	0.00610896	6.30305e-15	3.29546e-10	0.520529	3.85013e-43	8.87125e-10
GSE12845_IGD_NEG_BLOOD_VS_PRE_GC_TONSIL_BCELL	MSigDB:C7.immuno.signatures	400	200	200	0.195783	0.588855	0.215361	Yes	Yes	0.00330441	1	0.0740825	1	1	1	8.34564e-06	0.258242	0.59487	0.00567806	1	1	0.00171305	0.0205373	1.44482e-50	1.40813e-13	1.29432e-23	0.000375144	2.07671e-11	3.43829e-34	8.41046e-07	7.68198e-56	9.01442e-10
GSE12845_IGD_POS_BLOOD_VS_DARKZONE_GC_TONSIL_BCELL	MSigDB:C7.immuno.signatures	400	200	200	0.181225	0.621988	0.196787	Yes	Yes	0.0214473	1	1	0.0925071	1	1	0.0719156	0.739739	1	0.00867171	0.802285	1	0.0337363	0.361012	2.24735e-21	1.84068e-09	4.80371e-21	9.64762e-10	1.81681e-23	3.20456e-12	0.0465058	1.78493e-67	9.39891e-22
GSE12845_IGD_POS_BLOOD_VS_PRE_GC_TONSIL_BCELL	MSigDB:C7.immuno.signatures	400	200	200	0.294679	0.385542	0.319779	Yes	Yes	0.00147122	1	1	1	1	1	0.0087662	1	1	0.000612059	1	1	0.00561598	0.514485	4.52306e-35	6.85544e-12	6.65308e-30	2.53225e-08	1.98892e-19	3.42946e-24	0.00108845	1.05532e-69	5.55521e-24
GSE12845_IGD_POS_VS_NEG_BLOOD_BCELL	MSigDB:C7.immuno.signatures	400	200	200	0.243976	0.506526	0.249498	Yes	Yes	0.00348068	1	1	0.109142	1	0.986764	0.00109431	1	1	0.00154428	1	1	0.00294145	1	3.28821e-17	1.6439e-07	1.26365e-17	0.00457873	9.27265e-14	4.81185e-13	0.110208	1.61546e-53	4.24874e-12
GSE12845_NAIVE_VS_DARKZONE_GC_TONSIL_BCELL	MSigDB:C7.immuno.signatures	400	200	200	0.168675	0.650602	0.180723	Yes	Yes	0.178925	1	1	0.203295	1	1	0.128731	0.67726	1	0.16005	1	1	0.109103	0.210834	3.69866e-16	3.33648e-05	8.8926e-16	7.42202e-08	4.50399e-22	7.35218e-08	0.33068	4.38899e-55	1.03909e-17
GSE12845_NAIVE_VS_PRE_GC_TONSIL_BCELL	MSigDB:C7.immuno.signatures	400	200	200	0.25502	0.483936	0.261044	Yes	Yes	0.00163248	1	1	1	1	1	0.0158345	0.877925	1	0.000583587	1	1	0.010485	0.609282	3.61525e-35	2.32644e-10	3.81358e-27	6.74211e-07	1.55644e-22	1.53906e-23	0.0639152	1.41122e-68	1.35344e-21
GSE12845_PRE_GC_VS_DARKZONE_GC_TONSIL_BCELL	MSigDB:C7.immuno.signatures	400	200	200	0.228414	0.555221	0.216365	Yes	Yes	0.635962	0.683229	0.127977	1	1	1	1	0.0250977	0.701224	0.462204	1	1	1	0.0282144	0.861609	0.366138	0.0822411	0.00112327	1.03351e-05	0.100705	1	0.00781556	0.0870387
GSE13411_NAIVE_BCELL_VS_PLASMA_CELL	MSigDB:C7.immuno.signatures	400	200	200	0.172189	0.65261	0.175201	Yes	Yes	0.113109	1	1	1	1	1	0.218087	1	1	0.125683	1	1	0.1076	1	4.20806e-11	0.000172547	1.00661e-08	0.000771127	3.03297e-16	9.57371e-07	0.0620207	6.68016e-43	8.93547e-10
GSE13411_PLASMA_CELL_VS_MEMORY_BCELL	MSigDB:C7.immuno.signatures	400	200	200	0.243976	0.491968	0.264056	Yes	Yes	0.000269599	1	1	1	1	1	0.0049028	0.516183	0.0565973	0.00464796	1	1	0.00658035	1	1.92238e-13	4.30818e-06	3.05593e-10	3.1309e-07	6.79216e-17	1.01714e-05	0.521488	4.79867e-49	5.73217e-14
GSE13484_3H_UNSTIM_VS_YF17D_VACCINE_STIM_PBMC	MSigDB:C7.immuno.signatures	400	200	200	0.177711	0.637048	0.185241	Yes	Yes	0.459946	0.0287456	0.0116341	0.04494	0.521391	1	0.105925	0.0171261	0.175595	0.0606501	1	0.00745921	0.0881253	1	2.81991e-07	0.000103892	8.42436e-12	0.402307	0.10025	6.10441e-07	0.513055	1.70507e-11	0.0286538
GSE13485_CTRL_VS_DAY3_YF17D_VACCINE_PBMC	MSigDB:C7.immuno.signatures	399	199	200	0.288655	0.410141	0.301205	Yes	Yes	0.00667311	1	1	0.00574527	0.899534	1	0.0153101	1	1	0.000263171	1	1	0.0075976	1	1.45248e-10	7.15334e-06	1.04563e-11	1	6.39906e-05	6.5026e-09	0.0816312	7.07507e-19	0.0104566
GSE13485_CTRL_VS_DAY7_YF17D_VACCINE_PBMC	MSigDB:C7.immuno.signatures	400	200	200	0.339859	0.281124	0.379016	Yes	Yes	0.117687	1	1	1	1	0.0629547	0.315587	1	0.240838	0.0561274	1	1	0.249527	1	6.30083e-09	0.00312064	2.38681e-09	1	0.077806	2.69923e-05	0.978946	8.11593e-17	0.00131322
GSE13485_DAY1_VS_DAY3_YF17D_VACCINE_PBMC	MSigDB:C7.immuno.signatures	399	199	200	0.244478	0.51506	0.240462	Yes	Yes	0.724458	0.138342	1	0.668834	1	1	0.474169	0.637585	0.150317	0.24344	1	1	0.192596	0.516475	0.00794008	0.0194754	0.0243315	0.842777	0.000424501	0.0599032	1	6.92206e-12	0.0880644
GSE13485_DAY1_VS_DAY7_YF17D_VACCINE_PBMC	MSigDB:C7.immuno.signatures	400	200	200	0.318273	0.328313	0.353414	Yes	Yes	0.134155	1	1	0.283429	1	1	0.270479	1	1	0.0127018	1	1	0.0516164	1	1.3817e-05	0.000772708	0.000438488	1	0.000144584	0.000581246	0.634144	5.33843e-14	0.0699506
GSE13485_DAY3_VS_DAY7_YF17D_VACCINE_PBMC	MSigDB:C7.immuno.signatures	398	199	199	0.322289	0.312751	0.36496	Yes	Yes	1	1	1	1	1	1	1	1	1	1	1	1	1	1	2.14264e-05	9.14362e-05	1.17051e-08	0.789426	1	4.08942e-06	1	8.29813e-10	0.0434898
GSE13485_PRE_VS_POST_YF17D_VACCINATION_PBMC	MSigDB:C7.immuno.signatures	400	200	200	0.298695	0.39508	0.306225	Yes	Yes	1	1	1	1	1	1	1	1	1	1	1	1	1	1	4.95771e-05	0.000305798	0.000177716	1	9.49391e-05	0.00123368	0.716217	8.68908e-13	0.0916327
GSE13738_RESTING_VS_BYSTANDER_ACTIVATED_CD4_TCELL	MSigDB:C7.immuno.signatures	400	200	200	0.243976	0.504518	0.251506	Yes	Yes	0.000308953	1	1	0.0621506	1	1	0.00112898	1	1	5.79886e-06	1	1	0.000902267	1	9.82191e-23	2.44034e-11	1.0901e-25	0.107078	0.00132848	3.51545e-25	0.0317499	3.45316e-30	6.78175e-05
GSE13738_RESTING_VS_TCR_ACTIVATED_CD4_TCELL	MSigDB:C7.immuno.signatures	400	200	200	0.23996	0.531627	0.228414	Yes	Yes	1	1	1	1	1	1	1	1	1	1	1	1	1	1	2.75352e-14	1.69891e-07	1.53511e-17	1	5.45538e-08	2.9084e-13	0.343396	8.6797e-35	8.46618e-08
GSE14000_4H_VS_16H_LPS_DC_TRANSLATED_RNA	MSigDB:C7.immuno.signatures	400	200	200	0.146586	0.71988	0.133534	Yes	Yes	1	1	1	1	1	1	1	1	1	0.961746	1	1	1	1	0.0151491	0.257253	0.00752032	0.0592111	1	0.000576874	1	0.292965	0.411436
GSE14000_TRANSLATED_RNA_VS_MRNA_DC	MSigDB:C7.immuno.signatures	400	200	200	0.201807	0.600402	0.197791	Yes	Yes	0.012076	1	1	0.63596	1	1	0.0814266	0.437839	1	0.00895356	1	1	0.0663588	1	9.35803e-28	2.39242e-11	1.44303e-23	1.59409e-10	2.82098e-27	9.73883e-18	0.0534362	7.89982e-73	1.04278e-23
GSE14000_UNSTIM_VS_16H_LPS_DC	MSigDB:C7.immuno.signatures	400	200	200	0.188755	0.633534	0.177711	Yes	Yes	0.932596	0.112936	1	1	1	1	0.89613	0.380961	0.419147	0.316958	1	1	0.701352	1	3.7872e-13	0.0612296	5.53782e-11	0.742251	0.0745261	1.18701e-11	0.970306	1.31005e-14	0.0123463
GSE14000_UNSTIM_VS_16H_LPS_DC_TRANSLATED_RNA	MSigDB:C7.immuno.signatures	400	200	200	0.212349	0.560241	0.22741	Yes	Yes	0.0499098	1	1	0.00734107	1	1	0.0439437	1	1	0.00452878	1	1	0.0286475	1	2.9586e-11	0.00816689	8.2644e-08	0.148324	0.000793061	4.44705e-09	0.445203	3.2922e-14	0.271863
GSE14000_UNSTIM_VS_4H_LPS_DC	MSigDB:C7.immuno.signatures	400	200	200	0.307731	0.360442	0.331827	Yes	Yes	0.230927	1	1	0.545257	1	1	0.311672	1	1	0.049198	1	1	0.175566	1	2.84891e-08	0.00197394	1.23637e-07	0.0186206	0.0960487	1.47292e-08	0.212567	2.6393e-08	0.864104
GSE14000_UNSTIM_VS_4H_LPS_DC_TRANSLATED_RNA	MSigDB:C7.immuno.signatures	400	200	200	0.293173	0.407631	0.299197	Yes	Yes	0.121131	0.0350992	0.00193724	0.596304	1	0.682871	0.21523	0.809497	0.496742	0.0168613	0.949001	1	0.26154	1	2.68771e-10	0.000225384	1.56503e-11	0.0133403	0.0133654	2.54803e-10	0.138865	1.1102e-10	0.0318739
GSE14308_TH1_VS_TH17	MSigDB:C7.immuno.signatures	399	199	200	0.117972	0.736446	0.145582	Yes	Yes	0.00180114	1	1	1	1	1	0.00358463	1	1	0.00101858	1	1	3.7546e-05	1	1.07573e-59	2.53143e-08	5.59631e-22	7.6093e-10	7.03651e-09	4.36523e-40	0.160627	5.67257e-53	1.14482e-09
GSE1432_1H_VS_24H_IFNG_MICROGLIA	MSigDB:C7.immuno.signatures	400	200	200	0.234438	0.486948	0.278614	Yes	Yes	0.473381	1	1	0.166482	0.65253	1	0.289362	1	0.591566	0.123656	1	1	0.328847	1	0.000537047	0.00202182	2.42907e-05	0.648229	0.0147482	0.000727014	0.759315	9.84603e-14	0.00585724
GSE1432_1H_VS_6H_IFNG_MICROGLIA	MSigDB:C7.immuno.signatures	400	200	200	0.217871	0.547691	0.234438	Yes	Yes	0.299701	1	1	0.450275	1	1	0.597534	1	1	0.550185	1	1	0.56338	1	0.377199	0.0141497	0.00340738	0.144466	0.314205	0.240396	0.742349	2.63984e-05	0.0409043
GSE1432_6H_VS_24H_IFNG_MICROGLIA	MSigDB:C7.immuno.signatures	400	200	200	0.135542	0.713353	0.151104	Yes	Yes	0.914314	1	1	0.428741	0.717201	1	1	1	1	1	1	1	1	1	0.100269	0.806706	0.756027	6.35548e-07	4.67016e-08	0.0509386	0.0467931	0.000119515	0.00102055
GSE1432_CTRL_VS_IFNG_24H_MICROGLIA	MSigDB:C7.immuno.signatures	400	200	200	0.283635	0.370482	0.345884	Yes	Yes	0.157089	1	1	0.0034877	0.185455	1	0.0253003	1	1	0.0111473	1	1	0.00510562	1	2.14465e-08	0.000195876	6.92886e-09	0.0700096	9.70275e-05	1.70688e-06	1	2.7904e-18	0.000269629
GSE1432_CTRL_VS_IFNG_6H_MICROGLIA	MSigDB:C7.immuno.signatures	400	200	200	0.295683	0.404116	0.300201	Yes	Yes	0.665528	1	1	0.00633042	1	1	0.163274	1	0.466621	0.14671	1	1	0.161616	1	3.60337e-07	0.00042993	1.22779e-07	0.141595	0.078378	5.32235e-07	0.670914	4.74419e-10	0.257088
GSE14350_TREG_VS_TEFF_IN_IL2RB_KO	MSigDB:C7.immuno.signatures	400	200	200	0.0993976	0.793173	0.10743	Yes	Yes	0.000909578	1	1	1	1	1	0.00260839	0.918689	0.928116	0.000674617	1	1	0.000510126	0.318186	2.23644e-33	9.22321e-13	5.26538e-26	9.00964e-13	6.23421e-20	2.00326e-23	0.00237917	1.91913e-69	3.85558e-22
GSE1460_CD4_THYMOCYTE_VS_THYMIC_STROMAL_CELL	MSigDB:C7.immuno.signatures	400	200	200	0.263554	0.49749	0.238956	Yes	Yes	0.525869	1	1	1	1	1	0.729796	1	1	0.147809	1	1	0.317481	1	3.87681e-05	0.0167023	0.0149329	0.000490759	1.30649e-11	0.0102363	0.475881	2.1708e-17	3.83086e-05
GSE1460_DP_THYMOCYTE_VS_NAIVE_CD4_TCELL_ADULT_BLOOD	MSigDB:C7.immuno.signatures	400	200	200	0.225402	0.542671	0.231928	Yes	Yes	0.205476	0.332193	1	1	1	1	0.182173	1	0.328634	0.330196	0.655662	1	0.378166	0.672965	2.08173e-17	0.0160764	5.71607e-15	4.40087e-07	4.69144e-17	4.64756e-09	1	1.06393e-46	2.89257e-16
GSE1460_DP_THYMOCYTE_VS_NAIVE_CD4_TCELL_CORD_BLOOD	MSigDB:C7.immuno.signatures	400	200	200	0.208835	0.572289	0.218876	Yes	Yes	0.129579	1	1	0.392886	1	1	0.121132	1	0.884812	0.128077	0.956886	1	0.0881518	0.824902	5.83439e-11	1.64707e-06	2.47533e-06	1.33922e-08	5.4074e-27	2.55783e-05	0.146686	2.90029e-47	3.32907e-12
GSE1460_DP_THYMOCYTE_VS_THYMIC_STROMAL_CELL	MSigDB:C7.immuno.signatures	400	200	200	0.194277	0.625502	0.180221	Yes	Yes	0.532146	1	1	1	1	1	1	1	1	0.131908	1	1	1	1	0.000214227	0.0073945	0.00745448	4.92864e-05	1.59259e-14	0.00967464	0.897725	1.68026e-21	5.21555e-07
GSE1460_DP_VS_CD4_THYMOCYTE	MSigDB:C7.immuno.signatures	400	200	200	0.194779	0.600904	0.204317	Yes	Yes	0.184517	0.52005	0.334659	1	1	1	0.0974301	1	0.191192	0.293625	0.461461	1	0.0654473	0.629057	0.00067303	5.4464e-05	2.28825e-05	5.70924e-09	4.96124e-15	0.00921565	0.232775	4.05537e-34	6.74085e-12
GSE1460_INTRATHYMIC_T_PROGENITOR_VS_CD4_THYMOCYTE	MSigDB:C7.immuno.signatures	400	200	200	0.240462	0.49247	0.267068	Yes	Yes	0.39973	0.336547	0.0241574	0.352812	1	1	0.42542	1	0.0864261	1	0.540824	1	0.659864	0.554273	0.036498	0.997528	0.0531014	0.00013461	1.66243e-11	0.0627474	0.0780039	1.0346e-14	0.000216296
GSE1460_INTRATHYMIC_T_PROGENITOR_VS_NAIVE_CD4_TCELL_ADULT_BLOOD	MSigDB:C7.immuno.signatures	400	200	200	0.283133	0.436747	0.28012	Yes	Yes	0.000255016	1	1	1	0.224194	1	0.002445	0.858848	1	0.00015577	1	1	0.000762919	1	4.87218e-23	8.46206e-13	1.29185e-16	2.80657e-07	9.70706e-30	1.90229e-14	0.023975	6.60558e-62	5.56006e-16
GSE1460_INTRATHYMIC_T_PROGENITOR_VS_NAIVE_CD4_TCELL_CORD_BLOOD	MSigDB:C7.immuno.signatures	400	200	200	0.232932	0.538655	0.228414	Yes	Yes	0.00688812	1	1	0.249791	0.839595	1	0.0553092	0.0127977	0.321926	0.0142544	0.876422	1	0.0606233	0.0323116	5.70249e-13	1.56394e-10	3.80142e-12	2.59832e-05	4.37627e-17	9.22555e-09	0.00707994	4.47069e-54	7.13665e-12
GSE1460_INTRATHYMIC_T_PROGENITOR_VS_THYMIC_STROMAL_CELL	MSigDB:C7.immuno.signatures	400	200	200	0.26757	0.449297	0.283133	Yes	Yes	0.0400828	0.340421	0.756027	1	0.806517	1	0.137113	0.82334	1	0.0204766	1	1	0.0620202	0.721108	5.20347e-15	0.00126919	8.42269e-11	2.83243e-06	7.16148e-19	8.91566e-08	0.0483006	6.88749e-45	3.8691e-13
GSE1460_NAIVE_CD4_TCELL_ADULT_BLOOD_VS_THYMIC_STROMAL_CELL	MSigDB:C7.immuno.signatures	400	200	200	0.264558	0.48996	0.245482	Yes	Yes	1	1	1	1	1	1	1	1	1	1	1	1	1	1	4.95308e-29	1	1.95488e-15	4.32767e-05	0.535955	3.59948e-26	0.712288	4.29606e-11	0.406041
GSE14769_UNSTIM_VS_240MIN_LPS_BMDM	MSigDB:C7.immuno.signatures	400	200	200	0.154618	0.682229	0.163153	Yes	Yes	0.682871	1	1	1	1	1	0.233475	1	1	0.575149	1	1	0.0673291	0.557313	0.023768	0.213918	0.00363061	0.000644136	5.2157e-10	0.265039	0.932251	2.52803e-19	1.4281e-05
GSE14769_UNSTIM_VS_60MIN_LPS_BMDM	MSigDB:C7.immuno.signatures	400	200	200	0.218876	0.552209	0.228916	Yes	Yes	0.7923	1	0.0363518	1	0.863222	1	1	1	1	0.725753	1	1	1	1	9.5765e-05	0.000812628	0.00129472	1.34593e-07	1.33913e-12	7.10333e-06	0.080944	0.0767401	0.0354984
GSE15750_DAY6_VS_DAY10_EFF_CD8_TCELL	MSigDB:C7.immuno.signatures	400	200	200	0.361446	0.288655	0.3499	Yes	Yes	7.83317e-07	1	0.00909708	1	1	1	1.05807e-06	0.639374	0.0107145	2.23012e-05	1	1	4.82561e-06	0.87158	3.83565e-46	2.42486e-10	9.25041e-20	4.50781e-13	6.97317e-23	5.90257e-24	0.0302818	8.58621e-67	8.3735e-19
GSE15750_DAY6_VS_DAY10_TRAF6KO_EFF_CD8_TCELL	MSigDB:C7.immuno.signatures	400	200	200	0.38002	0.253012	0.366968	Yes	Yes	0.00281889	1	0.147459	1	0.945975	1	0.00155829	0.548855	0.204776	0.00256165	0.0906403	1	0.00304461	0.0444664	3.88685e-36	7.2085e-11	4.43061e-23	6.01357e-09	6.96127e-20	7.01073e-21	0.00974646	4.08912e-67	2.57378e-19
GSE15767_MED_VS_SCS_MAC_LN	MSigDB:C7.immuno.signatures	400	200	200	0.209839	0.596386	0.193775	Yes	Yes	0.838795	1	1	1	1	1	1	1	1	1	1	1	1	1	0.0168016	0.444693	0.00105154	0.054449	0.106067	0.075025	1	0.00893275	0.24422
GSE15930_NAIVE_VS_24H_IN_VITRO_STIM_CD8_TCELL	MSigDB:C7.immuno.signatures	400	200	200	0.280622	0.420683	0.298695	Yes	Yes	0.0271579	1	1	1	1	1	0.0461205	0.912169	1	0.0187736	1	1	0.0136811	0.278432	8.00525e-30	6.51737e-06	3.47564e-24	0.000134609	2.28819e-23	2.5547e-19	0.190243	3.43739e-65	1.16539e-17
GSE15930_NAIVE_VS_24H_IN_VITRO_STIM_IL12_CD8_TCELL	MSigDB:C7.immuno.signatures	400	200	200	0.277108	0.430723	0.292169	Yes	Yes	0.0308933	1	1	1	1	1	0.180854	0.774225	1	0.0113172	1	1	0.0657453	0.250104	2.2299e-34	1.20758e-07	1.75652e-26	1.31437e-05	5.24353e-22	2.12252e-23	0.148162	1.27767e-68	1.47706e-19
GSE15930_NAIVE_VS_24H_IN_VITRO_STIM_INFAB_CD8_TCELL	MSigDB:C7.immuno.signatures	400	200	200	0.279116	0.425201	0.295683	Yes	Yes	0.00170941	1	1	1	1	1	0.00606383	0.676768	0.548208	0.00169365	0.811641	1	0.00419085	0.0448881	3.91036e-32	1.85115e-09	4.49168e-25	1.45142e-07	3.82392e-19	6.27542e-20	0.0692922	2.46678e-70	1.10368e-20
GSE15930_NAIVE_VS_48H_IN_VITRO_STIM_CD8_TCELL	MSigDB:C7.immuno.signatures	400	200	200	0.310743	0.379518	0.309739	Yes	Yes	0.0159692	1	0.499596	0.0633463	0.638331	1	0.0271271	0.0448068	0.161491	0.0223046	0.0437977	1	0.0785122	2.51009e-05	5.1204e-26	1.39548e-07	1.42895e-15	2.89523e-06	3.76464e-18	4.72263e-19	0.22977	8.64496e-55	1.50583e-11
GSE15930_NAIVE_VS_48H_IN_VITRO_STIM_IFNAB_CD8_TCELL	MSigDB:C7.immuno.signatures	400	200	200	0.282129	0.433233	0.284639	Yes	Yes	0.0233845	1	1	1	1	1	0.0632463	0.00536696	0.513061	0.0156534	1	1	0.0281615	0.00178674	2.77965e-23	1.49114e-07	1.29611e-17	6.31331e-06	5.66504e-18	2.75117e-16	0.383012	7.91248e-60	2.21708e-15
GSE15930_NAIVE_VS_48H_IN_VITRO_STIM_IL12_CD8_TCELL	MSigDB:C7.immuno.signatures	400	200	200	0.272088	0.447289	0.280622	Yes	Yes	0.0117829	1	0.586338	1	0.635784	1	0.0215786	0.106992	0.250285	0.0165777	0.0537446	1	0.0476717	0.00149818	4.82424e-27	1.73558e-07	2.17164e-17	3.57391e-06	1.29464e-16	1.68583e-20	0.2237	7.84057e-55	1.60019e-12
GSE15930_NAIVE_VS_72H_IN_VITRO_STIM_CD8_TCELL	MSigDB:C7.immuno.signatures	400	200	200	0.212851	0.558735	0.228414	Yes	Yes	0.0586603	1	1	1	1	1	0.0565922	0.354764	0.945975	0.0147476	1	1	0.0521591	0.449659	7.3057e-27	3.93526e-07	1.35742e-13	3.06961e-06	7.6267e-17	3.00454e-15	0.028917	2.61986e-58	9.53888e-12
GSE15930_NAIVE_VS_72H_IN_VITRO_STIM_IFNAB_CD8_TCELL	MSigDB:C7.immuno.signatures	400	200	200	0.239458	0.50502	0.255522	Yes	Yes	0.0019547	1	1	1	1	1	0.0101006	0.822662	1	0.0010846	1	1	0.00669813	0.399378	1.29481e-26	1.2699e-11	1.73899e-25	4.59177e-09	1.19153e-19	1.37488e-16	0.0402683	1.26198e-68	1.41298e-22
GSE15930_NAIVE_VS_72H_IN_VITRO_STIM_IL12_CD8_TCELL	MSigDB:C7.immuno.signatures	400	200	200	0.185241	0.616968	0.197791	Yes	Yes	0.00050648	1	1	1	1	1	0.00126526	0.657263	0.530225	4.26885e-05	1	1	0.000349351	1	4.08404e-28	8.36207e-12	1.38933e-18	1.59183e-09	1.17831e-19	8.56968e-21	0.0120928	1.96976e-62	3.22192e-15
GSE15930_NAIVE_VS_72H_IN_VITRO_STIM_TRICHOSTATINA_CD8_TCELL	MSigDB:C7.immuno.signatures	400	200	200	0.24247	0.494478	0.263052	Yes	Yes	0.0176907	1	1	1	1	1	0.0161594	0.172821	1	0.00464023	1	1	0.0105045	0.0283515	6.35087e-33	2.09179e-11	3.74385e-15	1.30933e-10	1.41993e-23	7.63285e-16	0.0031975	1.00565e-61	4.79604e-17
GSE15930_STIM_VS_STIM_AND_IFNAB_72H_CD8_T_CELL	MSigDB:C7.immuno.signatures	400	200	200	0.157129	0.681225	0.161647	Yes	Yes	0.113835	1	1	1	1	1	0.268842	1	1	0.049198	1	1	0.0943664	0.905139	8.43396e-20	2.49174e-05	8.5079e-16	5.02831e-07	1.70789e-18	3.0647e-09	0.332958	5.76461e-52	3.25128e-17
GSE16755_CTRL_VS_IFNA_TREATED_MAC	MSigDB:C7.immuno.signatures	400	200	200	0.245482	0.485944	0.268574	Yes	Yes	0.515726	1	1	1	0.573463	1	0.609009	1	1	0.38601	1	1	0.862176	1	4.93907e-06	0.000750058	2.07546e-08	0.0211559	0.0499577	8.88386e-06	0.648303	3.04573e-12	0.000677024
GSE17721_0.5H_VS_4H_GARDIQUIMOD_BMDM	MSigDB:C7.immuno.signatures	400	200	200	0.111446	0.792671	0.0958835	Yes	Yes	0.612916	1	0.53071	0.503382	1	1	0.372469	0.369325	0.573989	1	1	1	0.255126	1	0.0953473	3.96238e-05	0.0224497	2.16882e-06	3.27421e-13	0.834894	0.163695	8.67058e-20	1.31105e-06
GSE17721_0.5H_VS_8H_POLYIC_BMDM	MSigDB:C7.immuno.signatures	400	200	200	0.133032	0.740964	0.126004	Yes	Yes	1	1	1	1	1	1	1	1	1	1	1	1	1	1	1	0.00395561	0.818946	5.09461e-08	2.7005e-14	0.7918	0.650524	4.3181e-11	3.44486e-06
GSE17721_12H_VS_24H_GARDIQUIMOD_BMDM	MSigDB:C7.immuno.signatures	400	200	200	0.13755	0.72992	0.13253	Yes	Yes	1	1	1	1	1	1	1	1	1	1	1	1	1	1	0.223059	0.672586	1	0.00151744	7.33261e-05	0.122166	0.642441	0.0119193	0.0452337
GSE17721_12H_VS_24H_LPS_BMDM	MSigDB:C7.immuno.signatures	400	200	200	0.201807	0.591365	0.206827	Yes	Yes	1	0.0162075	1	0.668949	1	1	1	0.956872	0.780223	0.923034	1	1	1	1	0.543658	0.21346	0.114794	2.53293e-05	1.63174e-10	0.270931	1	1.49557e-08	0.000508543
GSE17721_CPG_VS_GARDIQUIMOD_1H_BMDM	MSigDB:C7.immuno.signatures	400	200	200	0.134538	0.725402	0.14006	Yes	Yes	0.0156825	1	1	1	1	1	0.043231	0.647265	1	0.0153735	1	1	0.0267793	0.338093	4.18731e-22	2.39024e-11	1.13981e-17	1.13667e-09	2.8804e-22	3.76034e-12	0.0492753	3.83877e-65	1.09606e-20
GSE17721_CTRL_VS_LPS_2H_BMDM	MSigDB:C7.immuno.signatures	400	200	200	0.131024	0.74247	0.126506	Yes	Yes	0.569934	0.395734	0.301543	0.504236	1	1	0.345265	0.862847	1	0.462606	0.93933	1	0.142842	1	0.0322346	0.037457	0.000468233	5.29562e-11	2.28269e-21	0.842777	1	2.21505e-23	4.52648e-10
GSE17721_CTRL_VS_POLYIC_4H_BMDM	MSigDB:C7.immuno.signatures	400	200	200	0.185743	0.617972	0.196285	Yes	Yes	1	0.675988	0.0311593	0.466621	1	1	0.546901	0.112975	0.63596	1	1	1	0.411492	1	0.0778812	0.859621	0.00667882	3.74981e-09	3.09271e-07	0.0173654	0.939633	0.000269921	5.68535e-06
GSE17721_LPS_VS_POLYIC_24H_BMDM	MSigDB:C7.immuno.signatures	400	200	200	0.169177	0.665161	0.165663	Yes	Yes	0.667662	1	1	1	1	1	1	1	1	1	1	1	1	1	0.93289	0.0794296	0.132654	0.0126834	2.09351e-06	0.74541	1	7.64148e-09	0.00967188
GSE17721_PAM3CSK4_VS_GADIQUIMOD_12H_BMDM	MSigDB:C7.immuno.signatures	400	200	200	0.166667	0.666165	0.167169	Yes	Yes	0.172173	1	1	0.216347	0.710906	1	0.171766	0.899974	0.782392	0.263936	0.677877	1	0.091686	0.263808	0.00850774	4.3987e-05	0.00267702	8.25972e-07	1.71452e-13	0.201756	0.450439	1.43477e-25	3.13275e-08
GSE17721_PAM3CSK4_VS_GADIQUIMOD_1H_BMDM	MSigDB:C7.immuno.signatures	400	200	200	0.131526	0.743976	0.124498	Yes	Yes	1	1	1	1	1	1	1	0.52093	1	0.937687	1	1	0.365131	1	0.000438913	0.0249837	4.37506e-05	2.25782e-07	5.82209e-21	0.0830753	0.778574	4.21076e-26	5.53962e-09
GSE17721_PAM3CSK4_VS_GADIQUIMOD_8H_BMDM	MSigDB:C7.immuno.signatures	400	200	200	0.110944	0.77761	0.111446	Yes	Yes	0.364499	1	1	1	1	1	0.318865	1	1	0.598984	1	1	0.212499	1	0.156751	0.103983	0.407194	1.47456e-09	2.08481e-11	0.341998	0.583629	3.61968e-11	9.07066e-07
GSE17721_POLYIC_VS_CPG_8H_BMDM	MSigDB:C7.immuno.signatures	400	200	200	0.128514	0.731928	0.139558	Yes	Yes	0.257591	1	1	1	1	1	0.228336	1	1	0.409725	1	1	0.175655	1	4.94997e-13	0.0911168	3.30316e-14	0.000105816	1.15508e-17	9.28225e-07	1	1.78259e-38	3.10696e-13
GSE17721_POLYIC_VS_GARDIQUIMOD_16H_BMDM	MSigDB:C7.immuno.signatures	400	200	200	0.149096	0.700301	0.150602	Yes	Yes	0.0353228	1	1	1	1	1	0.0334435	1	0.136477	0.151565	1	1	0.00841067	1	1.28416e-07	0.000661951	4.19206e-06	4.075e-07	1.48168e-17	0.00087457	0.451038	2.2257e-38	1.69097e-11
GSE17721_POLYIC_VS_PAM3CSK4_16H_BMDM	MSigDB:C7.immuno.signatures	400	200	200	0.13253	0.733936	0.133534	Yes	Yes	0.948243	1	1	0.385237	1	1	0.990056	1	1	0.806517	1	1	0.692625	1	0.00486812	0.0153561	0.0504815	5.5697e-06	6.82163e-14	0.603926	0.987662	4.97662e-21	1.49173e-06
GSE17721_POLYIC_VS_PAM3CSK4_6H_BMDM	MSigDB:C7.immuno.signatures	400	200	200	0.11245	0.766064	0.121486	Yes	Yes	0.132564	0.57941	1	1	1	1	0.259925	0.782295	1	0.117749	1	1	0.105532	1	1.8025e-07	8.88445e-07	7.06852e-06	3.22644e-10	4.01648e-22	0.000211243	0.216651	6.18467e-42	2.89152e-13
GSE17721_POLYIC_VS_PAM3CSK4_8H_BMDM	MSigDB:C7.immuno.signatures	400	200	200	0.111446	0.764558	0.123996	Yes	Yes	0.10163	1	1	1	1	1	0.149063	1	1	0.0366421	1	1	0.0416685	0.936397	4.52829e-18	9.08061e-06	3.36178e-11	8.16437e-08	2.91132e-20	5.35423e-10	0.186212	3.22023e-54	6.37978e-15
GSE17974_0.5H_VS_72H_UNTREATED_IN_VITRO_CD4_TCELL	MSigDB:C7.immuno.signatures	400	200	200	0.194277	0.609438	0.196285	Yes	Yes	0.0354542	1	1	1	1	1	0.0213123	0.355163	1	0.00931292	1	1	0.00181197	0.294646	2.85082e-19	5.39444e-08	1.41529e-12	1.76942e-06	2.42279e-18	2.4646e-10	0.13308	4.63187e-58	1.57283e-12
GSE17974_0H_VS_12H_IN_VITRO_ACT_CD4_TCELL	MSigDB:C7.immuno.signatures	400	200	200	0.254518	0.502008	0.243474	Yes	Yes	0.00520973	1	0.810723	1	0.0878574	1	0.00254371	1	1	0.0026052	0.902118	1	1.11882e-05	1	4.11296e-13	2.05146e-08	3.41319e-15	1.33322e-07	1.97912e-19	3.61007e-08	0.0584883	5.7739e-48	1.03603e-16
GSE17974_0H_VS_24H_IN_VITRO_ACT_CD4_TCELL	MSigDB:C7.immuno.signatures	400	200	200	0.312751	0.36496	0.322289	Yes	Yes	0.00414774	1	1	1	1	1	1	1	1	0.00204114	1	1	1	1	1.4718e-17	0.000148286	1.04548e-17	0.0542547	2.97914e-11	2.43294e-12	0.452701	2.44876e-42	6.34342e-12
GSE17974_0H_VS_48H_IN_VITRO_ACT_CD4_TCELL	MSigDB:C7.immuno.signatures	400	200	200	0.26004	0.482932	0.257028	Yes	Yes	1	1	1	1	1	1	1	1	1	1	1	1	1	1	1.03224e-11	3.43402e-07	9.49051e-17	0.024641	5.73189e-12	7.6264e-09	0.421557	2.59722e-38	2.0633e-11
GSE17974_0H_VS_4H_IN_VITRO_ACT_CD4_TCELL	MSigDB:C7.immuno.signatures	400	200	200	0.209337	0.554217	0.236446	Yes	Yes	0.000375946	1	1	1	0.760361	1	0.00591932	0.524863	1	0.00013191	1	1	0.00201161	0.344313	2.6275e-44	9.18957e-14	6.87969e-26	4.15628e-05	4.8544e-16	1.31904e-27	0.00653382	1.34953e-65	9.499e-17
GSE17974_0H_VS_6H_IN_VITRO_ACT_CD4_TCELL	MSigDB:C7.immuno.signatures	400	200	200	0.239458	0.514056	0.246486	Yes	Yes	0.0278837	0.17968	1	1	0.0729951	1	0.000792467	0.120188	0.791435	0.00988429	1	1	3.16201e-05	0.23964	1.92493e-16	9.92337e-10	5.38694e-21	1.96531e-06	8.89527e-18	4.33545e-12	0.0838647	4.60974e-53	1.48168e-18
GSE17974_2H_VS_72H_UNTREATED_IN_VITRO_CD4_TCELL	MSigDB:C7.immuno.signatures	400	200	200	0.136044	0.733936	0.13002	Yes	Yes	0.0158107	1	1	1	1	1	0.000104373	0.0671168	1	0.00383064	1	1	2.15191e-06	0.0308644	2.23723e-15	4.73584e-11	1.58031e-17	6.27184e-07	8.35607e-20	5.01386e-09	0.0305087	1.535e-57	1.6743e-17
GSE17974_CTRL_VS_ACT_IL4_AND_ANTI_IL12_12H_CD4_TCELL	MSigDB:C7.immuno.signatures	400	200	200	0.271084	0.471386	0.25753	Yes	Yes	0.0113347	1	1	0.998431	0.619079	1	0.00814735	1	0.893507	0.0159274	0.430003	1	0.0202294	1	1.97011e-22	1.46499e-08	1.85863e-18	4.24014e-05	2.77592e-22	7.26132e-15	0.0529173	1.064e-55	2.98331e-15
GSE17974_CTRL_VS_ACT_IL4_AND_ANTI_IL12_24H_CD4_TCELL	MSigDB:C7.immuno.signatures	400	200	200	0.310241	0.380522	0.309237	Yes	Yes	0.0247576	0.339131	0.909252	1	0.133605	1	0.000373127	0.528286	0.364565	0.0198742	1	0.306065	8.79974e-05	0.58319	8.17825e-15	1.26303e-07	3.43113e-18	0.0381179	1.35742e-13	2.84194e-11	0.0123654	3.90146e-45	5.02567e-13
GSE17974_CTRL_VS_ACT_IL4_AND_ANTI_IL12_48H_CD4_TCELL	MSigDB:C7.immuno.signatures	400	200	200	0.275602	0.470884	0.253514	Yes	Yes	0.00839495	1	1	1	1	1	0.00404996	0.573588	0.897899	0.00374072	1	1	0.000346444	0.0964762	1.54315e-17	3.23655e-08	6.35472e-16	4.23512e-06	1.15447e-22	2.76131e-09	0.301153	7.21397e-57	2.02015e-15
GSE17974_CTRL_VS_ACT_IL4_AND_ANTI_IL12_4H_CD4_TCELL	MSigDB:C7.immuno.signatures	400	200	200	0.206325	0.600904	0.192771	Yes	Yes	0.119316	0.27312	1	1	0.0305762	1	0.00112513	0.616748	1	0.0864028	1	1	0.000602175	0.534602	3.27863e-20	1.88766e-09	1.73446e-18	0.000604127	5.44803e-14	1.35702e-11	0.00437593	8.72252e-50	9.7007e-15
GSE17974_CTRL_VS_ACT_IL4_AND_ANTI_IL12_6H_CD4_TCELL	MSigDB:C7.immuno.signatures	400	200	200	0.187249	0.627008	0.185743	Yes	Yes	0.0743365	1	0.537059	1	1	1	0.0745164	1	1	0.044887	1	1	0.131542	1	7.95657e-22	6.27243e-09	1.03181e-17	3.81759e-10	2.68743e-20	1.03136e-12	0.0124616	2.82072e-57	6.03606e-20
GSE17974_IL4_AND_ANTI_IL12_VS_UNTREATED_24H_ACT_CD4_TCELL	MSigDB:C7.immuno.signatures	400	200	200	0.176205	0.644076	0.179719	Yes	Yes	0.296861	1	1	1	1	0.194898	0.603546	1	1	0.0337131	1	1	0.0695657	1	1.44212e-12	0.0908794	1.21348e-08	1	0.00661517	1.57316e-08	1	1.19338e-17	0.0230282
GSE17974_IL4_AND_ANTI_IL12_VS_UNTREATED_72H_ACT_CD4_TCELL	MSigDB:C7.immuno.signatures	400	200	200	0.179719	0.639056	0.181225	Yes	Yes	0.931995	0.000325355	0.00274766	0.0558133	0.593952	1	0.321737	0.0643099	0.192649	0.241737	1	1	0.2513	0.355513	8.00966e-05	0.0127997	1.41695e-06	1	1	0.000209508	1	3.10098e-08	0.126612
GSE18791_CTRL_VS_NEWCASTLE_VIRUS_DC_10H	MSigDB:C7.immuno.signatures	400	200	200	0.264558	0.447289	0.288153	Yes	Yes	0.562074	0.212023	0.332035	0.856128	1	1	0.669493	1	0.958231	0.271618	1	1	0.830007	1	9.7635e-08	0.54025	3.55846e-06	0.0102856	0.0299375	0.000154929	1	1.49686e-06	0.0312078
GSE18791_CTRL_VS_NEWCASTLE_VIRUS_DC_12H	MSigDB:C7.immuno.signatures	400	200	200	0.254016	0.480422	0.265562	Yes	Yes	1	1	0.00213623	0.254526	1	1	0.851235	0.605107	0.0689522	0.695667	1	1	0.832079	1	4.47335e-06	0.102425	1.18795e-05	0.00388661	0.000989976	3.35245e-06	0.205997	1.03195e-06	0.223598
GSE18791_CTRL_VS_NEWCASTLE_VIRUS_DC_14H	MSigDB:C7.immuno.signatures	400	200	200	0.208333	0.587349	0.204317	Yes	Yes	0.449104	0.312085	0.0344969	1	1	1	0.657313	0.455795	0.0545048	0.372112	0.502034	1	0.477458	1	0.0233166	0.582289	9.68858e-05	1.95599e-05	7.60313e-06	0.000987214	0.878409	0.0016519	0.0190551
GSE18791_CTRL_VS_NEWCASTLE_VIRUS_DC_4H	MSigDB:C7.immuno.signatures	400	200	200	0.266566	0.456325	0.277108	Yes	Yes	0.874551	1	0.0686754	0.733452	1	0.641465	1	1	0.372827	0.334157	0.419311	1	0.632518	1	0.00319224	0.614624	0.00114367	0.112054	0.00132433	0.00117348	1	0.00532687	0.792452
GSE18791_CTRL_VS_NEWCASTLE_VIRUS_DC_6H	MSigDB:C7.immuno.signatures	400	200	200	0.296687	0.4001	0.303213	Yes	Yes	0.341679	0.384077	0.586618	0.410177	0.154519	0.457834	0.486032	1	0.124087	0.039151	0.332141	1	0.0571403	1	3.84384e-06	1	0.00496222	1	0.129313	9.70763e-05	0.741964	2.37014e-07	0.198387
GSE18791_CTRL_VS_NEWCASTLE_VIRUS_DC_8H	MSigDB:C7.immuno.signatures	400	200	200	0.293675	0.410643	0.295683	Yes	Yes	0.687988	1	0.287965	0.346457	0.591843	1	0.884466	1	0.546415	0.301013	1	1	0.336125	1	0.00882459	0.734748	0.00285684	0.213022	0.0233284	0.00771156	0.461693	0.0314459	0.868742
GSE18791_UNSTIM_VS_NEWCATSLE_VIRUS_DC_18H	MSigDB:C7.immuno.signatures	400	200	200	0.231928	0.525602	0.24247	Yes	Yes	0.467486	1	0.0328254	0.512464	0.863433	1	0.36954	1	0.29499	0.0418155	1	1	0.0876155	1	0.000165381	0.0128938	2.07798e-05	0.750901	0.00302015	0.00255038	0.429349	2.53368e-07	0.217006
GSE18791_UNSTIM_VS_NEWCATSLE_VIRUS_DC_6H	MSigDB:C7.immuno.signatures	400	200	200	0.302209	0.366466	0.331325	Yes	Yes	0.329222	1	0.100797	1	0.69552	0.62459	0.792455	1	0.156756	0.0275441	1	1	0.217756	1	3.49012e-08	0.00983994	6.29804e-05	0.0453383	0.00281815	2.37683e-07	1	1.17691e-11	0.438818
GSE19825_CD24LOW_VS_IL2RA_HIGH_DAY3_EFF_CD8_TCELL	MSigDB:C7.immuno.signatures	399	200	199	0.21988	0.561245	0.218876	Yes	Yes	0.109126	0.0535794	0.21677	1	1	1	0.0300664	0.740317	0.0295247	0.379439	1	1	0.0202115	0.449104	3.88099e-07	0.000276933	4.02019e-07	1.28144e-06	1.82381e-15	0.04128	0.184793	1.4393e-40	8.1002e-12
GSE20715_0H_VS_24H_OZONE_LUNG	MSigDB:C7.immuno.signatures	400	200	200	0.133032	0.732932	0.134036	Yes	Yes	1	0.1011	0.0543449	0.391531	0.320721	1	1	0.28592	0.0189202	0.641832	0.348796	1	0.564819	0.774802	0.655662	0.440497	0.0390378	0.119666	0.00772164	0.801756	0.0303154	0.00838953	0.141039
GSE20715_0H_VS_48H_OZONE_LUNG	MSigDB:C7.immuno.signatures	400	200	200	0.257028	0.4749	0.268072	Yes	Yes	0.0121664	1	1	1	1	1	0.00093748	0.692055	0.926728	0.00906733	1	1	0.000325205	0.302216	2.5404e-26	3.46554e-11	1.32806e-15	1.77472e-13	1.77224e-27	5.85281e-15	0.0600753	4.00935e-67	1.93328e-19
GSE20715_0H_VS_48H_OZONE_TLR4_KO_LUNG	MSigDB:C7.immuno.signatures	400	200	200	0.26255	0.480422	0.257028	Yes	Yes	0.244873	1	0.201698	1	1	1	0.258344	1	0.832029	0.425513	1	1	0.195392	1	2.36592e-09	0.00306566	1.55639e-09	1.78302e-06	4.23213e-15	0.000122739	0.327092	2.19448e-41	6.58355e-13
GSE2197_CPG_DNA_VS_UNTREATED_IN_DC	MSigDB:C7.immuno.signatures	400	200	200	0.128514	0.724398	0.147088	Yes	Yes	0.135733	1	1	0.110063	1	1	0.0901779	1	1	0.00621088	1	1	0.0550142	1	3.27371e-12	0.000157391	8.3357e-15	0.0686446	0.259085	1.04912e-10	0.314058	1.17436e-14	0.0180974
GSE22886_DAY0_VS_DAY1_MONOCYTE_IN_CULTURE	MSigDB:C7.immuno.signatures	400	200	200	0.185241	0.627008	0.187751	Yes	Yes	0.00560552	1	0.964399	1	1	1	0.0158577	1	0.425513	0.00975384	1	1	0.00854303	1	3.30888e-27	2.36853e-07	9.18002e-16	1.0072e-07	8.37328e-21	2.64762e-15	0.0403514	7.67758e-57	9.08306e-15
GSE22886_DAY0_VS_DAY7_MONOCYTE_IN_CULTURE	MSigDB:C7.immuno.signatures	400	200	200	0.271084	0.480422	0.248494	Yes	Yes	0.00667018	1	1	0.914314	1	1	0.00642529	1	0.0418818	0.0743872	0.125487	1	0.0241859	1	3.52337e-09	0.0138124	7.78397e-09	3.24219e-08	3.35122e-18	0.000278297	0.678884	1.94303e-37	8.28715e-14
GSE22886_DC_VS_MONOCYTE	MSigDB:C7.immuno.signatures	400	200	200	0.183735	0.60994	0.206325	Yes	Yes	0.618137	0.673955	4.55145e-05	0.704298	1	1	1	0.641974	0.853704	0.232986	1	1	1	0.206977	0.777924	0.353095	0.00857692	0.000117978	0.0134385	0.10614	1	0.00208102	0.00327983
GSE22886_IGG_IGA_MEMORY_BCELL_VS_BLOOD_PLASMA_CELL	MSigDB:C7.immuno.signatures	400	200	200	0.167671	0.654116	0.178213	Yes	Yes	0.34559	1	1	1	1	1	0.422851	1	1	0.37781	1	1	0.372328	1	0.000659721	0.00102463	0.114494	6.30029e-06	1.01766e-12	0.204873	1	4.49074e-23	1.64918e-06
GSE22886_IGM_MEMORY_BCELL_VS_BLOOD_PLASMA_CELL	MSigDB:C7.immuno.signatures	400	200	200	0.206827	0.580823	0.212349	Yes	Yes	0.140052	1	1	0.561822	1	1	0.134278	0.972712	1	0.162281	1	1	0.119181	0.620175	1.43424e-10	1.60992e-07	1.42833e-12	8.17957e-08	2.27105e-23	4.14847e-05	0.181205	5.83877e-51	1.90156e-15
GSE22886_IGM_MEMORY_BCELL_VS_BM_PLASMA_CELL	MSigDB:C7.immuno.signatures	400	200	200	0.23243	0.546687	0.220884	Yes	Yes	1	1	1	0.93888	1	1	0.699955	1	0.543684	1	0.850086	1	0.451071	1	0.000131107	0.000570553	1	1.47307e-06	8.05217e-06	0.00148156	0.0966459	0.00165502	0.000754091
GSE22886_IL2_VS_IL15_STIM_NKCELL	MSigDB:C7.immuno.signatures	400	200	200	0.164157	0.662149	0.173695	Yes	Yes	0.0573419	1	1	0.362082	1	1	0.199085	1	1	0.015922	1	1	0.0912587	0.931339	1.36208e-23	1.27553e-08	1.74734e-22	2.50072e-08	7.21392e-23	2.40009e-16	0.0480966	9.26826e-68	3.34896e-21
GSE22886_NAIVE_BCELL_VS_BLOOD_PLASMA_CELL	MSigDB:C7.immuno.signatures	400	200	200	0.268072	0.471386	0.260542	Yes	Yes	0.0967391	1	0.825208	1	0.601754	1	0.0755821	0.21009	0.994633	0.141828	1	1	0.0855473	0.10275	4.85313e-19	8.99641e-11	1.2237e-19	6.57375e-06	3.15932e-19	5.06307e-13	0.0221271	1.7726e-56	7.81693e-17
GSE22886_NAIVE_BCELL_VS_DC	MSigDB:C7.immuno.signatures	400	200	200	0.177711	0.634538	0.187751	Yes	Yes	1	1	1	1	1	1	1	1	1	1	1	1	1	1	0.0155987	0.119316	0.0183067	0.450956	9.03167e-05	0.00148678	0.00123342	6.67631e-06	0.272736
GSE22886_NAIVE_BCELL_VS_MONOCYTE	MSigDB:C7.immuno.signatures	400	200	200	0.204819	0.566265	0.228916	Yes	Yes	0.950813	1	1	0.943185	1	1	0.72281	1	1	0.635547	1	1	1	1	0.000937201	0.0996197	3.95188e-05	0.371584	0.393166	0.00631307	0.92349	0.00128815	0.223598
GSE22886_NAIVE_BCELL_VS_NEUTROPHIL	MSigDB:C7.immuno.signatures	400	200	200	0.242972	0.5	0.257028	Yes	Yes	0.290149	1	1	1	1	1	0.208129	1	1	0.0763439	1	1	0.215575	1	1.522e-11	0.00256303	8.67332e-10	0.146035	0.157912	1.86109e-09	0.182563	9.48711e-13	0.0446317
GSE22886_NAIVE_CD4_TCELL_VS_12H_ACT_TH1	MSigDB:C7.immuno.signatures	400	200	200	0.305723	0.38002	0.314257	Yes	Yes	0.0294219	1	1	0.382423	0.737094	1	0.0343669	0.427388	0.842584	0.0180414	1	1	0.0298576	0.018443	3.43054e-18	3.29866e-12	6.47353e-19	7.63539e-07	3.98274e-20	5.95889e-13	0.0159886	1.07465e-57	2.11907e-17
GSE22886_NAIVE_CD4_TCELL_VS_12H_ACT_TH2	MSigDB:C7.immuno.signatures	400	200	200	0.306727	0.401606	0.291667	Yes	Yes	0.0134501	1	1	0.171309	1	1	0.0412051	0.841707	1	0.00496472	1	1	0.0262549	1	7.79095e-11	2.19403e-10	5.72443e-12	0.000472163	3.03528e-12	6.59824e-06	0.0914015	3.39016e-46	3.35646e-10
GSE22886_NAIVE_CD4_TCELL_VS_48H_ACT_TH1	MSigDB:C7.immuno.signatures	400	200	200	0.332329	0.347892	0.319779	Yes	Yes	0.424255	0.0354853	0.691749	0.134478	1	0.495591	0.593472	0.964253	0.555347	0.241575	1	1	0.582821	0.00462564	1.78888e-11	8.06484e-09	1.11189e-13	3.96238e-05	4.76358e-13	1.82578e-06	0.0426745	4.85405e-43	1.09563e-12
GSE22886_NAIVE_CD4_TCELL_VS_48H_ACT_TH2	MSigDB:C7.immuno.signatures	400	200	200	0.284639	0.443775	0.271586	Yes	Yes	0.0581484	1	1	1	1	1	0.102076	0.122193	0.883403	0.0147585	1	1	0.0511689	0.355369	5.02502e-25	4.31973e-10	3.12985e-26	9.57096e-11	4.84086e-20	7.2838e-17	0.0812133	1.01117e-65	4.76822e-25
GSE22886_NAIVE_CD4_TCELL_VS_MONOCYTE	MSigDB:C7.immuno.signatures	400	200	200	0.257028	0.460341	0.282631	Yes	Yes	0.658476	1	1	1	1	1	0.688359	1	1	0.713324	1	1	1	1	9.57371e-07	0.152219	0.00016258	0.117952	0.37253	2.61604e-06	0.0246638	5.50947e-06	0.374754
GSE22886_NAIVE_CD8_TCELL_VS_DC	MSigDB:C7.immuno.signatures	400	200	200	0.238454	0.533133	0.228414	Yes	Yes	1	1	1	1	1	1	1	1	1	1	1	1	1	1	1	0.0931588	0.353724	1	0.662949	1	0.00379993	0.4105	0.563562
GSE22886_NAIVE_CD8_TCELL_VS_MONOCYTE	MSigDB:C7.immuno.signatures	400	200	200	0.239458	0.508032	0.25251	Yes	Yes	1	0.00729604	1	1	0.797994	1	0.256332	1	1	1	1	1	0.635434	1	0.0496468	0.83663	0.0172694	0.0152055	0.00770903	0.209718	1	0.0354053	0.312107
GSE22886_NAIVE_TCELL_VS_DC	MSigDB:C7.immuno.signatures	400	200	200	0.236446	0.507028	0.256526	Yes	Yes	0.34691	1	1	1	1	1	1	1	1	1	1	1	1	1	0.00672871	0.00250012	0.000866216	0.269961	1	4.97024e-05	0.00646946	0.000112446	0.604616
GSE22886_NAIVE_TCELL_VS_MONOCYTE	MSigDB:C7.immuno.signatures	400	200	200	0.24749	0.485442	0.267068	Yes	Yes	0.863231	1	1	1	1	1	0.606311	1	1	0.694825	1	1	1	1	4.42131e-07	0.0803382	1.84009e-07	0.0113026	0.0461456	1.0477e-05	0.255902	3.65923e-07	0.0172504
GSE22886_NAIVE_VS_IGG_IGA_MEMORY_BCELL	MSigDB:C7.immuno.signatures	400	200	200	0.190261	0.610442	0.199297	Yes	Yes	0.262198	1	1	0.213484	1	0.930446	0.120366	1	1	0.0918031	1	1	0.261384	1	2.76814e-09	4.89536e-06	1.16784e-08	0.105385	0.014015	2.14653e-08	1	1.07271e-14	0.343632
GSE22886_NAIVE_VS_IGM_MEMORY_BCELL	MSigDB:C7.immuno.signatures	400	200	200	0.190763	0.618474	0.190763	Yes	Yes	0.0117829	1	1	0.0769656	0.423689	1	0.0227617	1	1	0.000677217	1	1	0.0471054	1	4.65856e-17	0.000945275	5.08338e-14	0.0637904	0.161921	3.41347e-14	0.716856	2.48535e-18	0.0483316
GSE22886_UNSTIM_VS_IL15_STIM_NKCELL	MSigDB:C7.immuno.signatures	400	200	200	0.341365	0.311747	0.346888	Yes	Yes	0.059552	1	1	0.350523	0.740467	1	0.096471	0.568713	1	0.0566236	1	1	0.0858217	0.275799	5.41107e-21	3.30491e-11	1.68026e-21	0.000212806	1.46078e-19	1.70734e-13	0.0419567	2.98756e-56	5.77522e-16
GSE22886_UNSTIM_VS_IL2_STIM_NKCELL	MSigDB:C7.immuno.signatures	400	200	200	0.324297	0.319277	0.356426	Yes	Yes	0.00293673	1	1	1	1	1	0.0454642	0.66819	1	0.000976195	1	1	0.0236045	1	7.36239e-36	6.21367e-10	3.4826e-28	1.84849e-07	2.48588e-23	2.02329e-23	0.0974512	9.59223e-66	1.43058e-22
GSE22886_UNSTIM_VS_STIM_MEMORY_TCELL	MSigDB:C7.immuno.signatures	400	200	200	0.291667	0.417169	0.291165	Yes	Yes	0.0379015	0.000576542	0.0883772	1	0.788603	1	0.318034	0.000424558	0.237903	0.0838361	1	1	0.295428	0.000136021	2.99194e-22	5.00854e-10	3.4701e-21	4.51777e-05	1.56446e-18	2.2367e-17	0.00504697	4.40186e-56	1.10971e-16
GSE24026_PD1_LIGATION_VS_CTRL_IN_ACT_TCELL_LINE	MSigDB:C7.immuno.signatures	400	200	200	0.258032	0.486948	0.25502	Yes	Yes	0.0595073	0.097248	1	1	0.853895	1	0.970656	0.202184	0.308279	0.267119	1	1	1	0.234074	8.08089e-07	0.289828	0.00373358	0.000113279	9.99039e-12	0.000198181	0.80488	1.34996e-25	1.92641e-06
GSE24142_ADULT_VS_FETAL_EARLY_THYMIC_PROGENITOR	MSigDB:C7.immuno.signatures	400	200	200	0.211345	0.549197	0.239458	Yes	Yes	0.00256999	1	1	0.0389139	1	1	0.00629378	0.782295	1	0.00102974	1	1	0.00224594	0.0444664	1.32282e-27	3.71306e-11	1.17391e-20	4.98279e-06	1.37178e-22	5.3272e-18	0.0206032	1.41716e-64	2.37536e-17
GSE24142_EARLY_THYMIC_PROGENITOR_VS_DN2_THYMOCYTE_ADULT	MSigDB:C7.immuno.signatures	400	200	200	0.159137	0.679719	0.161145	Yes	Yes	0.00863699	1	1	1	1	1	1	1	1	1	1	1	1	1	8.89608e-18	1.49733e-13	1.43359e-19	2.94474e-10	6.00022e-23	2.148e-11	0.0257029	2.67958e-63	8.28412e-21
GSE24634_IL4_VS_CTRL_TREATED_NAIVE_CD4_TCELL_DAY7	MSigDB:C7.immuno.signatures	400	200	200	0.211847	0.577811	0.210341	Yes	Yes	0.00662389	1	0.340062	1	0.626294	1	0.0306701	0.6298	1	0.00072594	1	1	0.0147585	0.309258	2.42713e-19	7.31958e-09	1.7164e-15	1.3301e-08	2.00458e-22	1.91659e-09	0.0489669	1.14747e-58	9.71615e-18
GSE24634_NAIVE_CD4_TCELL_VS_DAY10_IL4_CONV_TREG	MSigDB:C7.immuno.signatures	400	200	200	0.203815	0.603916	0.192269	Yes	Yes	0.00664733	1	1	1	1	1	0.0372615	1	0.979042	0.00175698	1	1	0.0281925	1	2.02924e-34	3.10283e-09	1.12736e-28	6.11884e-08	5.1353e-26	9.15106e-25	0.00667885	6.623e-73	9.87729e-24
GSE24634_NAIVE_CD4_TCELL_VS_DAY3_IL4_CONV_TREG	MSigDB:C7.immuno.signatures	400	200	200	0.287149	0.434237	0.278614	Yes	Yes	0.19591	0.292136	0.755072	1	0.0383449	1	0.00244325	0.642441	1	0.130816	1	1	0.00112244	0.619083	1.09922e-19	6.08569e-08	4.61874e-20	7.61879e-06	8.09609e-14	1.51435e-10	0.0013653	3.37378e-52	7.81846e-18
GSE24634_NAIVE_CD4_TCELL_VS_DAY5_IL4_CONV_TREG	MSigDB:C7.immuno.signatures	400	200	200	0.2751	0.450301	0.274598	Yes	Yes	0.0401033	0.741979	1	0.00263837	0.0648265	1	0.000967486	0.246351	1	0.0317903	1	1	3.14278e-05	0.0751662	8.51121e-16	3.10198e-09	9.66825e-20	1.83097e-05	1.27097e-15	2.01679e-10	0.0696571	1.3154e-50	1.83448e-16
GSE24634_NAIVE_CD4_TCELL_VS_DAY7_IL4_CONV_TREG	MSigDB:C7.immuno.signatures	400	200	200	0.297691	0.421687	0.280622	Yes	Yes	0.0121505	1	1	1	1	1	0.0127418	0.395581	1	0.0114657	1	1	0.00266199	0.198423	1.06244e-18	1.03092e-08	8.59763e-12	1.70417e-07	3.88334e-17	4.01373e-10	0.0105521	3.84998e-60	3.09506e-12
GSE24634_TEFF_VS_TCONV_DAY10_IN_CULTURE	MSigDB:C7.immuno.signatures	400	200	200	0.23494	0.534137	0.230924	Yes	Yes	0.135181	1	1	1	0.726048	1	0.25432	1	1	0.0561769	1	1	0.124537	1	3.06652e-17	1.59676e-08	2.06931e-11	0.000100866	1.29495e-16	5.26959e-11	0.0166273	7.01704e-55	7.3294e-12
GSE24634_TEFF_VS_TCONV_DAY3_IN_CULTURE	MSigDB:C7.immuno.signatures	400	200	200	0.298193	0.382028	0.319779	Yes	Yes	0.0779295	0.224286	1	1	1	1	0.10754	0.566629	1	0.189967	1	1	0.0911586	1	1.28706e-09	1.22533e-05	9.63286e-08	5.22752e-06	1.52425e-16	5.0925e-06	0.0250786	6.32241e-46	6.28004e-11
GSE24634_TEFF_VS_TCONV_DAY5_IN_CULTURE	MSigDB:C7.immuno.signatures	400	200	200	0.335843	0.336847	0.327309	Yes	Yes	0.0197156	1	1	0.216844	0.766099	1	0.0921437	0.197005	1	0.00802231	0.837151	1	0.0383169	1	4.49399e-22	1.16819e-10	3.30826e-16	4.8978e-06	6.90134e-22	3.74178e-14	0.14262	8.3144e-59	1.42215e-13
GSE24634_TEFF_VS_TCONV_DAY7_IN_CULTURE	MSigDB:C7.immuno.signatures	400	200	200	0.326305	0.334839	0.338855	Yes	Yes	0.0695367	0.871069	0.300238	1	0.415595	1	0.368917	0.775048	1	0.0367433	1	1	0.122756	1	7.45822e-20	3.79702e-07	5.78028e-20	2.67408e-06	1.58844e-15	1.17776e-13	0.0309098	1.69773e-53	4.16762e-16
GSE24634_TREG_VS_TCONV_POST_DAY10_IL4_CONVERSION	MSigDB:C7.immuno.signatures	400	200	200	0.264558	0.436245	0.299197	Yes	Yes	0.133211	0.190325	0.976592	1	0.886197	1	0.618378	0.391703	1	0.168709	1	1	0.552531	0.537351	3.42395e-12	0.00664574	3.99082e-07	3.22571e-05	6.59471e-18	4.27998e-07	0.239351	2.51369e-43	4.93775e-10
GSE24634_TREG_VS_TCONV_POST_DAY3_IL4_CONVERSION	MSigDB:C7.immuno.signatures	400	200	200	0.311747	0.354418	0.333835	Yes	Yes	0.00129698	1	1	1	1	1	0.0141686	0.852668	1	0.0151081	1	1	0.0394723	1	7.68781e-16	0.0797527	3.04255e-13	0.000216133	4.84174e-14	3.32349e-08	0.397762	2.28577e-41	3.29555e-13
GSE24634_TREG_VS_TCONV_POST_DAY5_IL4_CONVERSION	MSigDB:C7.immuno.signatures	400	200	200	0.311747	0.358936	0.329317	Yes	Yes	0.173146	0.0225926	0.654583	1	0.548354	1	0.0242941	0.845305	1	0.184109	1	1	0.00432618	0.384513	9.28514e-10	0.00177644	2.77018e-08	5.28926e-06	1.05346e-13	0.000162685	0.609686	9.36021e-43	9.91497e-12
GSE24634_TREG_VS_TCONV_POST_DAY7_IL4_CONVERSION	MSigDB:C7.immuno.signatures	400	200	200	0.310743	0.35241	0.336847	Yes	Yes	0.0232934	0.626944	0.157112	1	1	1	0.00582259	0.477727	1	0.00928896	1	1	0.00475286	0.670909	0.0295978	0.0192009	6.49665e-08	7.09098e-05	4.1946e-05	0.129206	0.540824	9.32359e-22	8.51568e-11
GSE25087_FETAL_VS_ADULT_TCONV	MSigDB:C7.immuno.signatures	400	200	200	0.23494	0.537651	0.22741	Yes	Yes	0.000155957	1	1	1	1	1	0.00760245	0.680302	0.819855	0.00015428	0.933116	1	0.00529701	0.881413	3.21447e-44	6.2993e-10	1.14865e-24	1.41747e-08	5.56783e-22	3.86989e-29	0.086247	1.87342e-73	4.27549e-19
GSE25087_FETAL_VS_ADULT_TREG	MSigDB:C7.immuno.signatures	400	200	200	0.128012	0.74749	0.124498	Yes	Yes	0.00653397	1	1	1	1	1	0.0366241	0.941872	0.984447	0.00367463	1	1	0.00573429	0.42774	2.03178e-24	9.20335e-09	1.81323e-15	5.05126e-09	5.47502e-18	1.21718e-14	0.0226791	3.51362e-63	6.73097e-16
GSE26495_NAIVE_VS_PD1HIGH_CD8_TCELL	MSigDB:C7.immuno.signatures	400	200	200	0.223896	0.555221	0.220884	Yes	Yes	0.108239	1	1	0.0889189	1	1	0.0769828	1	1	0.112975	1	1	0.121422	1	3.37197e-06	0.00116816	4.59014e-08	0.359333	0.0183209	1.34231e-06	0.711606	1.64065e-09	0.280013
GSE26495_NAIVE_VS_PD1LOW_CD8_TCELL	MSigDB:C7.immuno.signatures	400	200	200	0.206827	0.588855	0.204317	Yes	Yes	0.938796	1	1	0.250853	1	1	0.357783	1	1	0.441777	1	1	0.415866	1	0.000200595	0.34024	0.000411474	0.0158497	0.0645105	0.00039595	0.540824	0.00949744	0.92034
GSE26669_CTRL_VS_COSTIM_BLOCK_MLR_CD8_TCELL	MSigDB:C7.immuno.signatures	400	200	200	0.259036	0.482932	0.258032	Yes	Yes	0.0855432	1	1	1	1	1	0.0389666	1	1	0.0721151	1	1	0.0189832	1	1.65616e-15	4.85652e-07	1.20051e-19	0.000774745	5.47235e-16	1.68506e-10	0.105375	1.91642e-53	3.30059e-15
GSE2706_2H_VS_8H_LPS_STIM_DC	MSigDB:C7.immuno.signatures	400	200	200	0.210843	0.565261	0.223896	Yes	Yes	0.110972	1	1	0.404659	1	0.685613	0.231679	1	0.0295507	0.00332253	0.798463	1	0.054184	1	1.0649e-18	0.000160828	6.87533e-16	0.694488	0.00231723	8.47498e-16	0.426554	7.78708e-23	0.00177835
GSE2706_R848_VS_LPS_8H_STIM_DC	MSigDB:C7.immuno.signatures	400	200	200	0.118474	0.783635	0.0978916	Yes	Yes	0.259738	1	1	0.0737236	1	1	0.272781	1	1	0.0661644	1	1	0.380114	1	5.21429e-09	0.0510763	1.16631e-11	0.163953	0.0929598	6.57521e-06	0.760183	1.6295e-10	0.0115863
GSE2706_UNSTIM_VS_2H_LPS_DC	MSigDB:C7.immuno.signatures	400	200	200	0.277108	0.418675	0.304217	Yes	Yes	0.222644	1	1	0.0774685	1	1	0.328879	1	1	0.0346684	1	1	0.306971	1	9.53945e-10	0.02775	3.45153e-09	0.013829	0.132152	2.30307e-07	0.736897	7.83709e-06	0.713251
GSE2706_UNSTIM_VS_2H_R848_DC	MSigDB:C7.immuno.signatures	400	200	200	0.25502	0.478414	0.266566	Yes	Yes	0.0561426	1	0.03153	0.0777857	0.917598	0.45981	0.0745867	1	0.254459	0.00213527	1	1	0.030094	1	1.5071e-15	0.000195876	9.08241e-19	0.0400045	0.76449	6.67168e-17	0.416486	7.80199e-15	0.0321714
GSE2706_UNSTIM_VS_8H_R848_DC	MSigDB:C7.immuno.signatures	400	200	200	0.26255	0.464357	0.273092	Yes	Yes	0.0397122	1	0.00746112	0.166451	0.320704	0.414692	0.00494704	1	0.911729	0.0044213	1	1	0.00317074	1	3.97472e-07	0.0185723	1.08629e-06	1	0.335198	2.71611e-06	0.938592	2.95824e-10	0.168163
GSE27786_CD4_TCELL_VS_NEUTROPHIL	MSigDB:C7.immuno.signatures	400	200	200	0.111446	0.770582	0.117972	Yes	Yes	0.0656334	1	1	1	0.874805	1	0.427951	0.806235	0.789888	0.0372615	1	1	0.239355	0.30648	9.278e-33	2.99398e-07	9.40122e-17	2.35409e-06	1.625e-19	1.31149e-20	0.171015	2.18528e-52	3.14669e-14
GSE27786_LIN_NEG_VS_CD4_TCELL	MSigDB:C7.immuno.signatures	400	200	200	0.134036	0.7249	0.141064	Yes	Yes	0.355163	1	1	1	1	1	0.852046	0.101854	1	0.347641	1	1	0.486706	0.193829	3.53743e-12	0.0488464	2.84834e-05	0.000429932	3.07123e-10	1.022e-05	0.815465	1.8732e-35	5.24767e-07
GSE27786_LIN_NEG_VS_NKCELL	MSigDB:C7.immuno.signatures	400	200	200	0.149096	0.686747	0.164157	Yes	Yes	0.000326267	1	1	1	1	1	1.36884e-08	0.442291	0.0984559	0.00147611	1	1	3.7206e-06	0.15737	3.37139e-43	1.00579e-14	5.76194e-24	5.2242e-15	7.50639e-20	2.14281e-29	0.00334868	4.46515e-69	2.225e-20
GSE27786_LIN_NEG_VS_NKTCELL	MSigDB:C7.immuno.signatures	400	200	200	0.158133	0.674197	0.167671	Yes	Yes	0.0231714	1	1	1	1	1	1	1	1	0.02153	1	1	1	1	4.34417e-22	6.22639e-07	6.09218e-20	1.56058e-07	1.65121e-19	1.17585e-12	0.0387634	3.74954e-61	1.0296e-18
GSE27786_LSK_VS_LIN_NEG_CELL	MSigDB:C7.immuno.signatures	399	200	199	0.10241	0.794177	0.103414	Yes	Yes	0.0152263	1	1	1	1	1	0.00355159	1	0.557294	0.0162009	1	1	0.00226162	1	2.47425e-27	6.90372e-06	2.748e-12	5.38928e-06	7.35792e-14	1.51321e-17	0.168898	1.39733e-53	2.53966e-09
GSE27786_NEUTROPHIL_VS_MONO_MAC	MSigDB:C7.immuno.signatures	400	200	200	0.14006	0.729418	0.130522	Yes	Yes	0.0818516	1	0.000412274	1	1	1	0.238788	0.571877	1	0.0351868	1	1	0.222842	0.388408	1.41599e-23	2.59928e-12	3.73507e-21	1.14199e-07	1.48597e-23	1.22662e-14	0.00245216	3.70374e-62	3.28167e-19
GSE28237_FOLLICULAR_VS_EARLY_GC_BCELL	MSigDB:C7.immuno.signatures	400	200	200	0.167671	0.680723	0.151606	Yes	Yes	0.0460968	1	1	1	1	1	0.0995267	0.222799	0.817709	0.0126526	1	1	0.0482355	0.190449	4.28301e-20	4.31339e-09	8.15689e-20	1.48347e-06	4.71193e-22	2.58141e-12	0.129293	1.70936e-65	1.26943e-17
GSE29614_CTRL_VS_DAY7_TIV_FLU_VACCINE_PBMC	MSigDB:C7.immuno.signatures	399	199	200	0.273092	0.437751	0.289157	Yes	Yes	0.000298153	1	1	1	1	1	0.00458652	0.953682	1	7.87164e-05	1	1	0.00217509	1	4.99662e-40	9.99458e-13	4.56255e-28	7.58139e-11	3.68879e-24	5.17018e-26	0.00384615	1.33194e-73	2.6659e-23
GSE29614_CTRL_VS_TIV_FLU_VACCINE_PBMC_2007	MSigDB:C7.immuno.signatures	398	199	199	0.149096	0.687249	0.163655	Yes	Yes	0.0534128	1	1	0.670597	1	1	0.321305	0.012158	0.102671	0.0759328	1	1	0.295002	0.168872	2.41277e-16	1.06905e-09	9.43086e-14	3.80554e-11	4.44751e-25	1.18442e-10	0.0174322	3.20458e-61	1.93416e-19
GSE29614_DAY3_VS_DAY7_TIV_FLU_VACCINE_PBMC	MSigDB:C7.immuno.signatures	400	200	200	0.201807	0.589859	0.208333	Yes	Yes	0.000110387	1	1	1	1	1	0.00408228	0.790772	1	3.10592e-05	0.843085	1	0.00215525	1	3.28729e-41	3.49e-12	2.85453e-28	1.51775e-10	7.57012e-22	5.77473e-30	0.00134833	1.33194e-73	2.66056e-21
GSE29617_CTRL_VS_TIV_FLU_VACCINE_PBMC_2008	MSigDB:C7.immuno.signatures	400	200	200	0.212851	0.591867	0.195281	Yes	Yes	0.0641654	1	1	0.586549	1	1	0.039933	1	1	0.0918568	1	1	0.0413987	1	1.76255e-06	3.44289e-06	2.84649e-09	0.000179676	2.99596e-14	0.00269708	0.0712949	3.32234e-35	1.26577e-10
GSE29618_BCELL_VS_MDC	MSigDB:C7.immuno.signatures	400	200	200	0.153614	0.680723	0.165663	Yes	Yes	0.571564	0.521778	1	1	1	0.587584	0.562673	1	1	0.899943	1	1	0.957234	1	1	0.3725	1	0.178488	1	0.320267	0.0243122	1	0.332637
GSE29618_BCELL_VS_MDC_DAY7_FLU_VACCINE	MSigDB:C7.immuno.signatures	400	200	200	0.202811	0.60492	0.192269	Yes	Yes	0.695605	1	1	1	1	1	0.966512	1	1	1	1	1	1	1	1	0.986682	0.801213	0.0737331	0.870031	1	0.466365	0.0785126	0.0607121
GSE29618_BCELL_VS_MONOCYTE_DAY7_FLU_VACCINE	MSigDB:C7.immuno.signatures	400	200	200	0.232932	0.527108	0.23996	Yes	Yes	0.358608	0.043524	0.344691	0.649164	1	1	0.550001	0.224777	1	0.208085	1	1	0.32985	0.104299	0.552247	0.888662	0.27076	7.10413e-06	1.14255e-05	0.696467	0.345244	4.79019e-05	0.000723614
GSE29618_MONOCYTE_VS_MDC_DAY7_FLU_VACCINE	MSigDB:C7.immuno.signatures	400	200	200	0.194277	0.623494	0.182229	Yes	Yes	0.331812	1	1	1	1	1	1	1	1	0.520091	1	1	0.847385	1	0.0984106	0.406414	0.0180821	2.85003e-05	1.43292e-10	1	0.893252	9.33101e-11	9.35852e-05
GSE29618_MONOCYTE_VS_PDC	MSigDB:C7.immuno.signatures	400	200	200	0.298695	0.424699	0.276606	Yes	Yes	1	0.444693	1	1	1	1	0.771192	0.921469	1	0.708026	1	1	0.872528	1	0.287241	0.131878	2.43737e-05	0.000555769	0.00011167	0.0287818	0.190146	0.000906086	0.0128816
GSE29618_MONOCYTE_VS_PDC_DAY7_FLU_VACCINE	MSigDB:C7.immuno.signatures	400	200	200	0.266566	0.48243	0.251004	Yes	Yes	0.107214	0.394808	1	1	1	1	0.250853	0.311366	1	0.0543427	1	1	0.525083	1	0.0597344	0.0640562	3.77778e-05	0.0136146	0.000273288	0.00436834	0.483836	0.0890122	0.330949
GSE29618_PDC_VS_MDC	MSigDB:C7.immuno.signatures	400	200	200	0.23996	0.519076	0.240964	Yes	Yes	0.600391	1	1	1	1	1	1	1	1	1	1	1	1	1	3.13321e-08	0.87446	5.38658e-08	0.000392134	0.0173016	1.61747e-05	1	3.11639e-05	0.0330511
GSE29618_PDC_VS_MDC_DAY7_FLU_VACCINE	MSigDB:C7.immuno.signatures	400	200	200	0.223394	0.544679	0.231928	Yes	Yes	0.187626	1	0.935132	1	0.599092	1	0.409069	1	1	0.0696406	1	1	0.581331	1	6.92684e-07	1	3.69556e-05	0.000442018	0.00131898	0.000485984	1	0.00617871	0.0994878
GSE30083_SP1_VS_SP4_THYMOCYTE	MSigDB:C7.immuno.signatures	400	200	200	0.154116	0.694277	0.151606	Yes	Yes	0.858125	0.615326	1	1	1	1	0.81314	1	1	1	1	1	1	1	0.00689263	1	3.56952e-05	0.000166848	2.82959e-05	0.0466659	1	0.000143262	0.000927605
GSE30083_SP2_VS_SP4_THYMOCYTE	MSigDB:C7.immuno.signatures	400	200	200	0.221888	0.541165	0.236948	Yes	Yes	1	0.229348	0.468575	0.972727	1	1	1	0.791435	0.293956	1	0.574225	0.262574	1	1	0.861949	1	0.0384737	0.402729	0.00239821	1	0.0738816	0.369083	0.623796
GSE30083_SP3_VS_SP4_THYMOCYTE	MSigDB:C7.immuno.signatures	400	200	200	0.187751	0.616466	0.195783	Yes	Yes	0.5727	0.100581	0.00804286	0.35311	0.497984	1	0.258329	0.0511126	0.232919	0.494279	1	0.0584922	0.374023	0.323202	0.157173	0.0119905	3.89399e-05	0.0286771	0.033693	0.0656272	1	0.247393	0.42461
GSE30962_ACUTE_VS_CHRONIC_LCMV_PRIMARY_INF_CD8_TCELL	MSigDB:C7.immuno.signatures	399	200	199	0.262048	0.465863	0.272088	Yes	Yes	0.00155323	1	1	1	1	1	0.000382161	0.102076	1	0.000241146	1	1	5.53703e-05	0.0175338	2.07697e-35	8.83435e-14	2.16206e-20	5.69027e-11	5.02978e-19	6.14522e-21	0.00433032	2.28717e-67	2.94486e-18
GSE30962_ACUTE_VS_CHRONIC_LCMV_SECONDARY_INF_CD8_TCELL	MSigDB:C7.immuno.signatures	400	200	200	0.226908	0.546687	0.226406	Yes	Yes	0.00506654	1	1	1	1	1	0.00570864	0.137736	0.902602	0.000645333	0.981715	1	0.00306442	0.435811	4.56203e-23	1.80827e-10	9.57456e-27	1.34637e-06	7.73478e-23	2.22544e-16	0.213006	1.44997e-64	9.75676e-22
GSE30962_PRIMARY_VS_SECONDARY_ACUTE_LCMV_INF_CD8_TCELL	MSigDB:C7.immuno.signatures	399	199	200	0.332831	0.333835	0.333333	Yes	Yes	0.00568951	1	1	1	1	1	1	1	1	0.00187004	1	1	1	1	6.02371e-12	2.57891e-10	6.25461e-07	5.4461e-07	4.92332e-20	3.39017e-07	0.0285635	6.30083e-53	2.8728e-11
GSE30962_PRIMARY_VS_SECONDARY_CHRONIC_LCMV_INF_CD8_TCELL	MSigDB:C7.immuno.signatures	399	199	200	0.214859	0.569277	0.215863	Yes	Yes	0.411835	1	1	1	1	1	0.169823	1	1	0.563735	1	1	0.123268	1	0.0964866	0.0107701	0.0362795	0.00315579	1.64763e-10	1	1	1.88693e-17	0.000290918
GSE31082_CD4_VS_CD8_SP_THYMOCYTE	MSigDB:C7.immuno.signatures	400	200	200	0.128012	0.749498	0.12249	Yes	Yes	2.33779e-06	1	0.65023	1	1	1	1.21925e-09	0.914314	0.0423051	4.0606e-05	1	1	1.30631e-09	1	5.0736e-25	7.62268e-06	6.98497e-15	0.000220141	3.42849e-13	1.89824e-14	0.0880812	1.3995e-51	2.97689e-10
GSE31082_DN_VS_CD4_SP_THYMOCYTE	MSigDB:C7.immuno.signatures	400	200	200	0.226406	0.556727	0.216867	Yes	Yes	0.0401033	1	1	0.198035	1	1	0.0719254	0.320705	1	0.0193202	0.970018	1	0.0254193	0.00393606	2.22748e-21	6.59982e-07	2.24611e-20	3.6658e-08	9.48496e-22	3.39584e-14	0.215102	5.86071e-64	3.79664e-20
GSE31082_DN_VS_CD8_SP_THYMOCYTE	MSigDB:C7.immuno.signatures	400	200	200	0.26004	0.485442	0.254518	Yes	Yes	0.0881746	1	1	1	1	1	0.0511774	1	0.697284	0.104643	0.62748	1	0.0347019	0.870112	1.51401e-16	0.018443	1.2291e-13	0.00683814	5.56325e-17	1.08655e-07	1	6.16673e-42	3.7247e-11
GSE31082_DN_VS_DP_THYMOCYTE	MSigDB:C7.immuno.signatures	400	200	200	0.232932	0.540663	0.226406	Yes	Yes	0.121389	1	1	1	1	1	0.0908273	0.524947	1	0.110979	0.916658	1	0.0820762	0.490253	6.13336e-08	2.91344e-08	9.04371e-10	0.000665005	2.55913e-11	0.000308233	0.157481	3.98656e-39	1.19473e-09
GSE3337_4H_VS_16H_IFNG_IN_CD8POS_DC	MSigDB:C7.immuno.signatures	399	199	200	0.197289	0.614458	0.188253	Yes	Yes	0.0637265	1	1	1	1	1	0.0103206	0.201337	0.27037	0.0219113	1	1	0.00776406	0.0401963	4.78827e-16	7.66955e-07	3.70621e-09	3.16656e-05	4.67826e-19	3.51637e-08	0.653784	1.49237e-47	3.58967e-10
GSE34205_HEALTHY_VS_FLU_INF_INFANT_PBMC	MSigDB:C7.immuno.signatures	400	200	200	0.289157	0.403112	0.307731	Yes	Yes	0.00265389	1	1	0.046818	0.221743	0.771775	0.00195543	0.464761	0.471165	0.000212674	1	1	0.00061694	1	2.98618e-14	5.55731e-07	6.10172e-13	1	6.07145e-05	1.22459e-12	0.0206511	8.33244e-25	0.00380744
GSE34205_HEALTHY_VS_RSV_INF_INFANT_PBMC	MSigDB:C7.immuno.signatures	400	200	200	0.22741	0.532631	0.23996	Yes	Yes	6.192e-05	1	1	1	0.245273	1	0.00332192	0.0200168	0.00334894	0.000384521	0.345321	0.000937663	0.00363974	0.796788	1.47494e-29	2.53945e-08	1.87541e-27	7.36926e-05	8.81771e-17	1.35097e-21	0.00619981	1.9828e-57	4.17366e-18
GSE34205_RSV_VS_FLU_INF_INFANT_PBMC	MSigDB:C7.immuno.signatures	400	200	200	0.25251	0.465361	0.282129	Yes	Yes	0.235012	1	1	0.000806074	1	1	0.0776991	1	1	0.0443139	1	1	0.0833919	1	5.3901e-07	0.00131343	1.23957e-07	0.585945	0.000666732	4.58994e-06	0.292136	1.84645e-13	0.150151
GSE360_L_DONOVANI_VS_M_TUBERCULOSIS_DC	MSigDB:C7.immuno.signatures	400	200	200	0.167671	0.675201	0.157129	Yes	Yes	0.454923	0.00440285	1	1	1	1	0.502177	1	1	0.201345	1	1	0.456425	1	9.33943e-05	0.0524892	4.03418e-06	0.400478	0.675189	0.0365555	0.734417	2.47533e-06	0.105887
GSE360_L_MAJOR_VS_T_GONDII_MAC	MSigDB:C7.immuno.signatures	400	200	200	0.168173	0.665161	0.166667	Yes	Yes	0.131963	1	0.423452	1	1	1	0.42184	0.784711	1	0.0649848	1	1	0.306319	0.555347	5.01638e-18	1.65955e-08	3.41327e-12	8.5054e-10	3.31107e-28	5.27532e-11	0.0173782	8.40694e-59	2.66127e-17
GSE360_LOW_DOSE_B_MALAYI_VS_M_TUBERCULOSIS_DC	MSigDB:C7.immuno.signatures	400	200	200	0.168675	0.691767	0.139558	Yes	Yes	0.0669731	1	1	0.194573	0.485972	0.878658	0.0405282	1	1	0.00151167	1	1	0.00765368	1	2.24644e-13	1.63199e-05	4.3626e-10	0.535749	5.78212e-07	2.7641e-11	0.0621815	6.4582e-21	0.00180611
GSE360_T_GONDII_VS_B_MALAYI_HIGH_DOSE_MAC	MSigDB:C7.immuno.signatures	400	200	200	0.14508	0.696787	0.158133	Yes	Yes	2.19535e-05	1	1	1	1	1	4.13143e-09	1	0.00210166	0.000666072	1	1	2.00166e-06	1	8.31033e-49	6.10495e-06	9.2764e-17	1.73421e-06	2.73082e-09	3.91451e-32	0.350215	1.86447e-46	1.33772e-07
GSE360_T_GONDII_VS_M_TUBERCULOSIS_DC	MSigDB:C7.immuno.signatures	400	200	200	0.176707	0.64006	0.183233	Yes	Yes	1	1	1	1	1	1	1	1	1	1	1	1	1	1	0.0238656	0.00821822	6.09662e-07	0.587102	0.328879	0.248848	1	1.96188e-05	0.101109
GSE36392_EOSINOPHIL_VS_NEUTROPHIL_IL25_TREATED_LUNG	MSigDB:C7.immuno.signatures	399	200	199	0.162149	0.671185	0.166667	Yes	Yes	0.266406	0.779214	0.287987	1	1	1	0.333743	1	0.015969	0.442161	1	0.112578	0.325167	1	4.40219e-05	0.0167415	0.000204585	2.61462e-07	2.56014e-21	0.0200168	0.171222	5.58048e-31	1.15389e-09
GSE36392_TYPE_2_MYELOID_VS_NEUTROPHIL_IL25_TREATED_LUNG	MSigDB:C7.immuno.signatures	400	200	200	0.144578	0.704819	0.150602	Yes	Yes	0.078756	1	1	1	1	1	0.020374	0.291411	0.976187	0.0249182	1	1	0.00377311	0.30092	1.27276e-10	1.81575e-06	1.20343e-08	0.000123501	7.35427e-14	1.7265e-05	0.14021	4.0348e-44	1.40594e-10
GSE36476_CTRL_VS_TSST_ACT_16H_MEMORY_CD4_TCELL_OLD	MSigDB:C7.immuno.signatures	400	200	200	0.274096	0.446285	0.279618	Yes	Yes	0.0791173	1	1	1	1	1	0.0897312	0.313045	1	0.0153101	0.846749	1	0.0579722	0.137205	2.38772e-28	7.16451e-11	1.99215e-25	9.52001e-08	8.20282e-16	7.28777e-20	0.000452771	8.58229e-65	6.8178e-22
GSE36476_CTRL_VS_TSST_ACT_16H_MEMORY_CD4_TCELL_YOUNG	MSigDB:C7.immuno.signatures	400	200	200	0.26757	0.458835	0.273594	Yes	Yes	0.00916764	1	0.755801	1	1	1	0.0831244	1	0.374578	0.0104258	1	1	0.042822	0.722783	2.50987e-31	1.60165e-10	9.25041e-20	9.96788e-09	6.30581e-21	1.09166e-18	0.0684049	1.51454e-64	7.87397e-19
GSE36476_CTRL_VS_TSST_ACT_40H_MEMORY_CD4_TCELL_OLD	MSigDB:C7.immuno.signatures	400	200	200	0.36245	0.282129	0.355422	Yes	Yes	1	1	1	1	1	1	1	1	1	1	1	1	1	1	1.08088e-13	4.95964e-14	6.05589e-15	5.22768e-07	5.95252e-18	3.29203e-09	0.0201556	8.02381e-50	4.66575e-15
GSE36476_CTRL_VS_TSST_ACT_40H_MEMORY_CD4_TCELL_YOUNG	MSigDB:C7.immuno.signatures	400	200	200	0.35743	0.300201	0.342369	Yes	Yes	1	1	1	1	1	1	1	1	1	1	1	1	1	1	0.033168	0.322897	0.0220272	0.805149	0.189912	0.078832	1	2.40042e-07	0.0489635
GSE36476_CTRL_VS_TSST_ACT_72H_MEMORY_CD4_TCELL_OLD	MSigDB:C7.immuno.signatures	400	200	200	0.363454	0.286145	0.350402	Yes	Yes	0.0487999	0.919072	0.733452	1	1	1	0.20733	1	0.0636695	0.0445291	1	1	0.290564	0.564404	2.63462e-26	4.42532e-11	3.78675e-23	1.56408e-10	3.58482e-19	2.65513e-18	0.0550838	1.31353e-60	6.4317e-21
GSE36476_CTRL_VS_TSST_ACT_72H_MEMORY_CD4_TCELL_YOUNG	MSigDB:C7.immuno.signatures	400	200	200	0.364458	0.287149	0.348394	Yes	Yes	0.0692345	0.10534	0.280322	1	0.0381177	1	0.00384615	0.368961	1	0.0685589	1	0.495251	0.00388011	0.114949	2.27742e-26	8.10127e-07	2.34558e-20	0.00541354	2.04966e-14	1.14775e-18	0.0710709	1.50741e-51	2.00654e-13
GSE36476_YOUNG_VS_OLD_DONOR_MEMORY_CD4_TCELL_72H_TSST_ACT	MSigDB:C7.immuno.signatures	400	200	200	0.136044	0.730422	0.133534	Yes	Yes	0.00738945	0.763673	0.20217	1	1	1	3.1151e-06	1	0.181741	0.0312108	1	0.306851	1.8454e-05	0.713508	8.68947e-43	2.79139e-11	1.34822e-23	8.4327e-12	7.66926e-18	1.44334e-25	0.00268317	4.88745e-64	3.70569e-17
GSE3982_BASOPHIL_VS_TH1	MSigDB:C7.immuno.signatures	400	200	200	0.271586	0.460341	0.268072	Yes	Yes	0.0277759	1	1	1	1	1	1	1	1	0.00823641	1	1	1	1	2.06558e-14	1.41271e-08	1.02293e-15	1.06482e-08	7.56181e-10	2.72824e-12	0.000277851	2.52942e-47	7.34234e-17
GSE3982_BASOPHIL_VS_TH2	MSigDB:C7.immuno.signatures	400	200	200	0.218373	0.557229	0.224398	Yes	Yes	0.00760179	1	0.800857	1	0.0995591	1	0.0495446	1	1	0.00252341	1	0.139037	0.00209923	0.520363	3.7745e-28	1.59563e-09	5.94727e-21	4.35862e-06	9.37801e-26	2.01491e-17	0.0617729	9.17548e-63	7.30706e-18
GSE3982_BCELL_VS_TH1	MSigDB:C7.immuno.signatures	400	200	200	0.206827	0.575803	0.217369	Yes	Yes	8.82287e-06	1	1	1	1	1	1.86745e-11	0.929741	0.384277	2.16466e-05	1	1	5.82935e-11	0.446578	1.77518e-53	1.13968e-18	2.35724e-27	1.51972e-15	1.22745e-15	1.51065e-30	0.000891295	3.72941e-69	3.7907e-23
GSE3982_BCELL_VS_TH2	MSigDB:C7.immuno.signatures	400	200	200	0.212349	0.574297	0.213353	Yes	Yes	5.51982e-05	1	1	1	1	1	1.61889e-05	0.735651	0.104454	0.000323946	1	1	0.000110099	0.228995	1.63112e-43	2.66818e-14	2.54976e-21	1.54389e-11	5.43336e-23	2.47941e-27	0.00717523	9.0215e-72	1.61601e-18
GSE3982_CENT_MEMORY_CD4_TCELL_VS_TH1	MSigDB:C7.immuno.signatures	400	200	200	0.300703	0.394578	0.304719	Yes	Yes	0.00415139	1	1	1	1	1	0.00307414	0.59487	0.653988	0.00379458	1	1	0.000375737	0.0931054	1.55358e-24	1.17117e-12	7.20315e-22	1.56221e-10	1.89684e-19	8.43789e-16	0.00179515	2.32123e-66	3.40911e-21
GSE3982_CENT_MEMORY_CD4_TCELL_VS_TH2	MSigDB:C7.immuno.signatures	400	200	200	0.293675	0.409639	0.296687	Yes	Yes	0.0979496	1	1	1	1	1	0.133025	0.112435	0.639112	0.072004	0.811982	1	0.132147	0.0191431	2.96289e-22	1.2703e-09	4.72907e-21	1.88626e-07	6.86211e-22	2.55276e-14	0.0133623	1.08799e-61	2.37273e-19
GSE3982_CTRL_VS_LPS_48H_DC	MSigDB:C7.immuno.signatures	400	200	200	0.202811	0.590361	0.206827	Yes	Yes	0.121861	1	0.0342235	0.0468223	0.770172	0.924845	0.147459	0.590056	1	0.0522135	0.779668	1	0.165899	1	1.44171e-10	0.00725301	4.10559e-11	0.0950158	0.0186352	4.44371e-09	1	1.15405e-09	0.271292
GSE3982_CTRL_VS_LPS_4H_MAC	MSigDB:C7.immuno.signatures	400	200	200	0.238454	0.514558	0.246988	Yes	Yes	0.180185	1	1	0.0353564	0.977732	1	0.0974189	1	1	0.0747387	1	1	0.142264	1	2.38414e-06	0.000826022	9.86377e-08	0.00920403	0.0347493	4.92961e-06	0.354043	2.10139e-07	0.608498
GSE3982_DC_VS_CENT_MEMORY_CD4_TCELL	MSigDB:C7.immuno.signatures	400	200	200	0.187751	0.63002	0.182229	Yes	Yes	1	1	1	0.723532	1	1	0.903948	1	1	0.90285	1	1	1	1	0.0866089	0.789681	0.251683	0.561069	1	0.036743	1	0.18771	0.971817
GSE3982_DC_VS_NKCELL	MSigDB:C7.immuno.signatures	400	200	200	0.139558	0.714859	0.145582	Yes	Yes	1	1	1	1	1	1	1	1	1	1	1	1	1	1	0.30799	0.00353586	0.000122739	0.000895736	0.00706245	0.00373221	0.0010752	1	0.405002
GSE3982_DC_VS_TH1	MSigDB:C7.immuno.signatures	400	200	200	0.204819	0.587851	0.207329	Yes	Yes	0.0367229	1	0.44897	1	0.916459	1	0.240842	0.100762	0.7326	0.0201785	1	0.300119	0.0974385	0.248354	8.08302e-23	1.07532e-05	5.27985e-21	1.87029e-07	3.43988e-21	2.32404e-15	0.328767	3.594e-60	3.01394e-20
GSE3982_DC_VS_TH2	MSigDB:C7.immuno.signatures	400	200	200	0.229418	0.542169	0.228414	Yes	Yes	0.00170841	1	1	1	1	1	0.00586897	0.102369	1	0.00236348	1	1	0.00328816	0.191184	4.12513e-19	2.8671e-13	5.74096e-16	3.48925e-08	4.63796e-24	6.10831e-11	0.0207919	5.63646e-63	1.16054e-17
GSE3982_EFF_MEMORY_CD4_TCELL_VS_TH1	MSigDB:C7.immuno.signatures	400	200	200	0.246486	0.499498	0.254016	Yes	Yes	0.00254843	1	1	1	1	1	0.00248492	0.12396	1	0.000849487	1	1	0.000579927	0.0551131	1.9252e-18	2.83861e-12	3.06811e-24	1.11616e-08	8.97376e-17	1.47428e-11	0.0190603	2.99334e-64	2.25361e-22
GSE3982_EFF_MEMORY_CD4_TCELL_VS_TH2	MSigDB:C7.immuno.signatures	400	200	200	0.27008	0.443775	0.286145	Yes	Yes	0.00242489	1	1	1	1	1	0.00141149	0.806053	1	0.00110899	1	1	0.000120697	0.171688	1.32944e-23	6.94588e-10	1.99903e-18	1.42635e-09	5.40968e-20	1.52698e-15	0.158645	3.64262e-67	4.53554e-19
GSE3982_EOSINOPHIL_VS_BCELL	MSigDB:C7.immuno.signatures	400	200	200	0.134036	0.734438	0.131526	Yes	Yes	0.00548883	1	1	1	1	1	0.0272348	0.0670995	1	0.0028373	1	1	0.0195608	0.076696	2.52069e-16	1.03367e-08	1.01665e-14	1.00056e-09	3.55318e-20	2.42426e-08	0.0641913	8.93996e-60	1.87632e-19
GSE3982_EOSINOPHIL_VS_NEUTROPHIL	MSigDB:C7.immuno.signatures	400	200	200	0.157631	0.698293	0.144076	Yes	Yes	1	1	1	0.328692	1	1	0.869698	1	0.686593	0.9974	0.937687	1	0.546828	0.710636	0.0155682	0.0192231	0.124405	4.19256e-05	8.38572e-11	1	1	1.18878e-16	2.10726e-05
GSE3982_EOSINOPHIL_VS_TH1	MSigDB:C7.immuno.signatures	400	200	200	0.249498	0.501004	0.249498	Yes	Yes	0.0145251	0.424857	0.00459454	1	0.299081	1	2.33443e-06	1	1	0.0214424	1	1	0.000196373	0.847325	1.29403e-18	1.91377e-08	5.20502e-18	3.14969e-06	7.96869e-13	3.98638e-11	0.00394123	4.31143e-49	2.54739e-16
GSE3982_EOSINOPHIL_VS_TH2	MSigDB:C7.immuno.signatures	400	200	200	0.223896	0.542671	0.233434	Yes	Yes	0.00667018	1	1	1	1	1	4.73058e-05	0.331505	1	0.00346128	1	1	2.35857e-06	0.30884	3.9294e-22	2.38469e-09	4.35094e-13	1.92579e-06	3.14045e-17	1.54045e-12	0.0636317	6.94545e-61	1.00925e-12
GSE3982_MAC_VS_NEUTROPHIL	MSigDB:C7.immuno.signatures	399	199	200	0.178213	0.643072	0.178715	Yes	Yes	0.481844	1	1	1	1	0.957835	0.535712	1	1	0.412756	1	1	0.23393	1	2.13814e-10	0.00365303	2.825e-09	2.44412e-06	1.85681e-19	4.14356e-06	0.749515	9.56939e-41	3.28966e-11
GSE3982_MAC_VS_TH1	MSigDB:C7.immuno.signatures	399	199	200	0.203313	0.601908	0.194779	Yes	Yes	0.13605	0.0831257	0.576946	1	0.95805	1	0.343099	0.96414	1	0.0448643	1	1	0.0702026	1	2.5949e-23	2.33054e-05	5.11391e-22	1.09083e-06	6.57607e-18	1.36658e-14	0.0499222	2.27397e-57	2.37273e-19
GSE3982_MAC_VS_TH2	MSigDB:C7.immuno.signatures	399	199	200	0.236446	0.536145	0.22741	Yes	Yes	0.0109417	1	1	1	1	1	0.0410728	0.30884	1	0.0110782	1	1	0.0225981	0.458279	2.89941e-28	6.52946e-07	1.29037e-24	1.10864e-09	3.91367e-21	8.61962e-17	0.0510088	2.18342e-62	2.8931e-22
GSE3982_MAST_CELL_VS_NEUTROPHIL	MSigDB:C7.immuno.signatures	399	199	200	0.191265	0.609438	0.199297	Yes	Yes	0.552277	1	0.250495	0.715917	1	1	0.916132	0.530557	0.280917	0.978634	1	1	0.593472	0.380761	0.0036598	0.317444	0.00395723	6.01627e-06	4.58559e-13	0.514366	1	6.58673e-21	5.78624e-07
GSE3982_MAST_CELL_VS_TH1	MSigDB:C7.immuno.signatures	400	200	200	0.228414	0.531627	0.23996	Yes	Yes	0.00741674	1	1	1	1	1	0.0181427	1	1	0.00210321	1	1	0.00105275	0.225921	1.82215e-35	2.83608e-14	1.60067e-23	7.2469e-14	8.00019e-19	4.5666e-22	0.0107451	2.33699e-67	1.47192e-19
GSE3982_MAST_CELL_VS_TH2	MSigDB:C7.immuno.signatures	399	199	200	0.258534	0.462851	0.278614	Yes	Yes	0.0225823	1	1	1	1	1	1	1	1	0.0076985	1	1	1	1	6.9536e-23	3.16566e-08	1.30926e-17	1.91653e-05	2.02234e-23	4.81973e-13	0.0267179	8.77793e-59	3.81704e-15
GSE3982_MEMORY_CD4_TCELL_VS_TH1	MSigDB:C7.immuno.signatures	400	200	200	0.316767	0.358434	0.324799	Yes	Yes	0.0150439	1	1	1	1	1	0.00584391	0.349347	0.940334	0.0188009	1	1	0.00091359	0.123325	1.69479e-24	3.0836e-12	3.71852e-21	2.02876e-12	4.39435e-19	1.05809e-15	0.00780922	2.53858e-66	1.70301e-21
GSE3982_MEMORY_CD4_TCELL_VS_TH2	MSigDB:C7.immuno.signatures	400	200	200	0.302209	0.389558	0.308233	Yes	Yes	0.0714244	1	1	1	0.449585	1	0.0678193	0.409329	0.906115	0.0710755	1	1	0.0760562	0.0181159	2.40606e-19	1.56844e-11	3.51176e-19	2.03102e-06	3.28927e-20	1.21522e-13	0.0208255	1.5114e-57	4.44174e-17
GSE3982_NEUTROPHIL_VS_BCELL	MSigDB:C7.immuno.signatures	400	200	200	0.160643	0.690763	0.148594	Yes	Yes	1	1	1	0.914886	1	1	1	1	0.721465	1	1	1	0.9974	1	0.024982	0.0333654	0.0209961	4.02425e-07	3.1088e-12	1	0.626146	3.69339e-17	1.58056e-07
GSE3982_NEUTROPHIL_VS_CENT_MEMORY_CD4_TCELL	MSigDB:C7.immuno.signatures	400	200	200	0.186245	0.633534	0.180221	Yes	Yes	0.84906	0.000260673	1	0.750974	0.279644	1	1	0.0223297	0.402495	0.942452	1	1	1	0.0852731	0.377898	1	0.600516	0.0137937	0.00036354	0.441391	0.969668	9.78154e-05	0.0575847
GSE3982_NEUTROPHIL_VS_EFF_MEMORY_CD4_TCELL	MSigDB:C7.immuno.signatures	400	200	200	0.133032	0.723394	0.143574	Yes	Yes	0.0179502	1	1	1	1	1	0.0302195	0.885239	1	0.0176535	1	1	0.0126068	1	4.48058e-10	0.000790898	2.6644e-07	8.47832e-06	8.94693e-16	0.000129145	0.259925	4.12213e-40	7.88042e-11
GSE3982_NEUTROPHIL_VS_NKCELL	MSigDB:C7.immuno.signatures	400	200	200	0.15512	0.686747	0.158133	Yes	Yes	0.144126	0.913391	1	1	1	1	0.899302	1	1	0.0497614	1	1	1	1	0.00189106	1	3.40083e-05	0.000395354	0.00194976	1.57609e-05	0.37253	0.000100751	0.00123114
GSE3982_NEUTROPHIL_VS_TH1	MSigDB:C7.immuno.signatures	400	200	200	0.185241	0.628514	0.186245	Yes	Yes	0.000780881	1	1	1	1	1	0.000575334	0.17022	1	0.000449663	1	1	2.44926e-05	0.00846069	4.59186e-32	9.59429e-10	4.62322e-21	2.16797e-08	4.32255e-21	1.71646e-22	0.337565	2.34969e-67	3.32219e-17
GSE3982_NEUTROPHIL_VS_TH2	MSigDB:C7.immuno.signatures	400	200	200	0.169177	0.646586	0.184237	Yes	Yes	0.0459335	1	1	1	1	1	0.0359195	0.727695	0.455004	0.0392725	0.666326	1	0.00817775	0.165749	2.43865e-22	1.69818e-06	9.61761e-17	2.16164e-07	9.12313e-19	8.89772e-11	0.253091	1.61292e-62	1.50452e-18
GSE3982_NKCELL_VS_TH1	MSigDB:C7.immuno.signatures	400	200	200	0.28012	0.432229	0.287651	Yes	Yes	0.00194976	1	1	1	1	1	0.00247629	0.202128	1	0.00115795	1	1	0.000345753	0.110359	5.94624e-22	2.47934e-13	1.27183e-26	1.96448e-07	1.26582e-19	7.95385e-14	0.0801639	6.10501e-63	2.31494e-22
GSE3982_NKCELL_VS_TH2	MSigDB:C7.immuno.signatures	400	200	200	0.296687	0.399096	0.304217	Yes	Yes	0.356995	0.139105	0.534825	1	1	1	0.562361	0.836785	1	0.272395	1	1	0.372156	0.275838	6.98313e-20	2.75006e-07	1.10736e-22	2.55e-06	7.76701e-18	1.89226e-12	0.0266126	4.31946e-57	4.65316e-20
GSE39820_CTRL_VS_IL1B_IL6_IL23A_CD4_TCELL	MSigDB:C7.immuno.signatures	400	200	200	0.123494	0.748494	0.128012	Yes	Yes	0.00971243	1	0.407453	1	1	1	0.0766077	0.301462	1	0.00417671	1	1	0.0452156	0.299491	7.18922e-27	9.0153e-10	8.30202e-21	2.12333e-07	6.10082e-21	5.31076e-16	0.00200916	2.0431e-61	4.483e-18
GSE39820_CTRL_VS_TGFBETA3_IL6_CD4_TCELL	MSigDB:C7.immuno.signatures	400	200	200	0.156627	0.676707	0.166667	Yes	Yes	0.0340096	1	0.715073	1	0.650642	1	0.328879	0.124805	0.712009	0.036954	1	1	0.337274	0.00509335	3.85786e-46	0.0612252	1.29378e-21	7.50181e-06	2.00592e-14	5.36377e-27	1	9.28064e-55	1.64273e-15
GSE39820_TGFBETA1_IL6_VS_TGFBETA1_IL6_IL23A_TREATED_CD4_TCELL	MSigDB:C7.immuno.signatures	400	200	200	0.135542	0.721888	0.14257	Yes	Yes	1	1	1	1	1	1	1	1	1	1	1	1	1	1	4.98363e-07	0.000184003	6.78669e-09	0.001187	2.59143e-12	0.000758485	0.866448	1.26932e-32	9.50507e-09
GSE6269_FLU_VS_E_COLI_INF_PBMC	MSigDB:C7.immuno.signatures	326	162	164	0.261546	0.46988	0.268574	Yes	Yes	0.414975	0.0770238	0.022523	0.511636	0.36032	1	0.425733	0.761258	0.224118	0.0531774	0.438453	1	0.0614106	0.179912	0.00179401	0.000434698	0.209226	0.00977896	8.80498e-09	0.06419	0.051228	2.8872e-13	0.00196744
GSE6269_FLU_VS_STREP_AUREUS_INF_PBMC	MSigDB:C7.immuno.signatures	348	171	177	0.248494	0.526104	0.225402	Yes	Yes	0.033189	1	1	0.119145	1	0.639374	0.0966186	1	1	0.000438103	1	1	0.0116778	1	5.25062e-10	0.000102174	8.90989e-09	0.385376	1.58524e-07	6.39032e-08	0.357266	1.00168e-24	7.55015e-05
GSE6269_FLU_VS_STREP_PNEUMO_INF_PBMC	MSigDB:C7.immuno.signatures	345	169	176	0.304719	0.422691	0.27259	Yes	Yes	0.380128	1	1	0.643299	0.632933	0.52752	0.551179	1	0.0933982	0.0166781	1	1	0.0448245	1	2.42312e-13	0.000833585	1.05522e-06	0.104643	2.37022e-08	5.65576e-07	0.030668	3.42529e-27	0.000474437
GSE6269_HEALTHY_VS_FLU_INF_PBMC	MSigDB:C7.immuno.signatures	332	172	160	0.297691	0.4001	0.302209	Yes	Yes	0.0237937	1	1	0.0633017	0.804588	0.687588	0.033941	1	0.977287	0.00259428	1	1	0.0269294	1	1.23131e-14	0.000199066	2.24927e-10	0.364454	0.00118136	2.00353e-11	0.200149	1.26776e-19	0.00990232
GSE6269_HEALTHY_VS_STREP_AUREUS_INF_PBMC	MSigDB:C7.immuno.signatures	349	182	167	0.251004	0.472892	0.276104	Yes	Yes	1	1	1	1	1	1	0.5315	1	1	1	1	1	0.938191	1	0.00488738	0.989549	0.00241786	0.0176533	0.0240758	0.0129252	0.502034	0.0416456	0.412248
GSE7400_CTRL_VS_CSF3_IN_VIVO_TREATED_PBMC	MSigDB:C7.immuno.signatures	400	200	200	0.211847	0.591365	0.196787	Yes	Yes	0.00537601	0.0497768	0.280905	1	1	0.32331	0.331606	0.0782336	0.991644	0.000258787	1	1	0.206718	0.0255164	0.849059	1	0.0103901	0.0221624	0.00247629	0.0970506	0.699955	0.132801	0.169779
GSE7460_CD8_TCELL_VS_TREG_ACT	MSigDB:C7.immuno.signatures	399	200	199	0.247992	0.504518	0.24749	Yes	Yes	0.0640111	1	1	0.994489	1	1	0.108879	0.402462	1	0.0548806	0.398464	1	0.183619	0.346574	1.8094e-14	2.14098e-08	6.94284e-14	2.04187e-07	3.66636e-21	5.0705e-10	0.036954	2.44185e-54	4.00916e-15
GSE7460_CTRL_VS_TGFB_TREATED_ACT_FOXP3_HET_TCONV	MSigDB:C7.immuno.signatures	400	200	200	0.161145	0.669679	0.169177	Yes	Yes	0.00766017	1	1	1	1	1	0.0113556	0.793602	0.603284	0.00779613	1	1	0.00374362	0.120907	2.74363e-28	1.4813e-11	1.40147e-14	9.69185e-10	6.0217e-29	1.88737e-15	0.0334684	1.06063e-65	2.19657e-17
GSE7460_CTRL_VS_TGFB_TREATED_ACT_TREG	MSigDB:C7.immuno.signatures	400	200	200	0.238454	0.529116	0.23243	Yes	Yes	0.00997575	1	1	1	1	1	0.00301231	0.199917	1	0.00251007	1	1	0.000494067	0.128453	2.17686e-24	3.46169e-07	9.77992e-22	0.00103109	2.49267e-17	6.50912e-21	0.0632506	2.9207e-61	2.33926e-14
GSE7460_FOXP3_MUT_VS_HET_ACT_TCONV	MSigDB:C7.immuno.signatures	400	200	200	0.110442	0.784137	0.105422	Yes	Yes	0.0309494	1	0.743852	1	1	1	0.644526	1	0.0153067	0.0777046	1	1	0.579429	1	1.74244e-48	0.264714	1.62283e-14	0.00780922	0.00135116	2.35033e-33	0.961463	2.41743e-31	0.000628941
GSE7460_FOXP3_MUT_VS_WT_ACT_TCONV	MSigDB:C7.immuno.signatures	400	200	200	0.10743	0.776606	0.115964	Yes	Yes	0.00860987	1	1	0.49406	0.653784	0.558062	0.00775683	1	1	0.000135969	1	1	0.00809929	1	3.52137e-20	2.7766e-08	1.81471e-19	0.47898	0.00157851	5.56954e-18	0.04839	1.35237e-28	0.00034323
GSE7460_FOXP3_MUT_VS_WT_ACT_WITH_TGFB_TCONV	MSigDB:C7.immuno.signatures	400	200	200	0.174197	0.64006	0.185743	Yes	Yes	0.00633935	1	1	1	1	1	0.0433938	1	1	0.000253972	1	1	0.00150244	1	2.53925e-39	1.62137e-08	7.1042e-22	1.05989e-05	5.27105e-11	1.26209e-32	0.00753043	1.1289e-51	1.21836e-07
GSE7460_TCONV_VS_TREG_THYMUS	MSigDB:C7.immuno.signatures	400	200	200	0.116968	0.761546	0.121486	Yes	Yes	0.307541	0.068517	0.0619586	0.261044	0.252282	1	0.059431	0.25522	0.199397	0.0584868	1	1	0.0535794	1	7.76018e-06	0.000115234	1.51617e-08	0.719742	0.168955	0.000844893	0.285439	1.75352e-10	0.135217
GSE7460_WT_VS_FOXP3_HET_ACT_TCONV	MSigDB:C7.immuno.signatures	400	200	200	0.189759	0.624498	0.185743	Yes	Yes	0.000958083	1	1	1	1	1	0.0380841	1	1	0.00132849	1	1	0.0249062	1	9.06262e-41	0.0165993	6.05586e-24	0.198217	5.23042e-12	1.3318e-25	0.0457866	1.21585e-53	3.54699e-12
GSE7764_IL15_NK_CELL_24H_VS_SPLENOCYTE	MSigDB:C7.immuno.signatures	400	200	200	0.148594	0.710843	0.140562	Yes	Yes	0.971219	0.0660554	1	1	1	0.589209	1	0.295701	0.573637	1	0.827316	1	0.648536	0.148096	0.0921576	0.0042464	0.00773053	2.7645e-06	8.08497e-15	0.24049	0.750803	4.67234e-23	3.43977e-07
GSE7764_IL15_TREATED_VS_CTRL_NK_CELL_24H	MSigDB:C7.immuno.signatures	399	199	200	0.283133	0.420181	0.296687	Yes	Yes	0.00507102	1	1	0.00177646	0.104384	1	0.00236806	0.25519	1	0.00294011	1	1	0.000199241	0.143396	3.45642e-19	3.75017e-09	1.46926e-17	0.00556593	2.697e-18	2.21801e-11	0.0751662	5.01725e-51	9.61894e-13
GSE7852_LN_VS_FAT_TCONV	MSigDB:C7.immuno.signatures	400	200	200	0.21988	0.559237	0.220884	Yes	Yes	1	1	1	1	1	1	1	1	1	1	1	1	1	1	0.357242	1	1	2.62665e-06	0.00109558	0.345816	0.446502	0.00305485	0.000694638
GSE7852_THYMUS_VS_FAT_TCONV	MSigDB:C7.immuno.signatures	400	200	200	0.208835	0.572289	0.218876	Yes	Yes	0.752729	1	1	1	1	1	1	1	1	1	1	1	1	1	0.153081	1	0.0354795	3.17454e-11	2.59875e-05	0.00751062	1	4.53028e-06	3.34409e-08
GSE7852_THYMUS_VS_FAT_TREG	MSigDB:C7.immuno.signatures	400	200	200	0.168173	0.6501	0.181727	Yes	Yes	0.477434	1	1	0.386169	1	1	0.683086	0.557554	0.862596	0.503408	1	1	0.441313	0.389076	0.000430263	0.0307916	0.175523	3.4283e-07	3.34277e-12	0.0365197	0.156386	2.6685e-20	1.75657e-06
GSE8515_CTRL_VS_IL1_4H_STIM_MAC	MSigDB:C7.immuno.signatures	400	200	200	0.171687	0.653614	0.174699	Yes	Yes	0.0017114	1	1	1	1	0.346248	0.0128473	1	0.331716	2.97999e-05	0.717201	1	0.000347125	1	9.90636e-40	5.92025e-10	6.48521e-25	2.60579e-05	0.00396126	1.48333e-34	0.00389107	6.11124e-33	0.00249055
GSE9006_TYPE_1_VS_TYPE_2_DIABETES_PBMC_AT_DX	MSigDB:C7.immuno.signatures	400	200	200	0.284137	0.447791	0.268072	Yes	Yes	0.769752	0.547232	0.777479	0.0400344	1	1	0.618398	1	0.466621	0.0807641	1	1	0.09024	1	1	0.00176807	0.00740272	7.83021e-07	2.92352e-06	0.9974	0.076471	3.57457e-11	8.26392e-08
GSE9650_EFFECTOR_VS_EXHAUSTED_CD8_TCELL	MSigDB:C7.immuno.signatures	400	200	200	0.149598	0.702811	0.14759	Yes	Yes	0.00191338	1	1	1	1	1	0.0125457	1	0.615326	5.25677e-05	1	1	0.00172657	0.823735	6.56917e-26	7.06857e-10	1.81713e-22	1.22279e-07	9.88612e-19	9.8865e-17	0.012051	1.54094e-63	9.87371e-20
GSE9650_EFFECTOR_VS_MEMORY_CD8_TCELL	MSigDB:C7.immuno.signatures	399	199	200	0.206325	0.575301	0.218373	Yes	Yes	0.0145867	1	1	1	1	1	0.00983693	0.525524	1	0.00540274	1	1	0.00241669	0.161346	4.90723e-24	1.82043e-13	2.44038e-24	9.21889e-08	1.67721e-18	6.93279e-15	0.00233937	7.45155e-65	1.32983e-19
GSE9650_GP33_VS_GP276_LCMV_SPECIFIC_EXHAUSTED_CD8_TCELL	MSigDB:C7.immuno.signatures	400	200	200	0.1501	0.696285	0.153614	Yes	Yes	0.1108	1	1	1	1	1	0.320699	1	1	0.0779271	0.828204	1	0.115206	0.925873	3.39196e-20	4.73854e-06	2.47333e-13	5.62759e-07	2.38193e-23	6.51372e-11	0.329008	2.35693e-54	6.87129e-15
GSE9650_NAIVE_VS_EFF_CD8_TCELL	MSigDB:C7.immuno.signatures	400	200	200	0.232932	0.539157	0.227912	Yes	Yes	0.666132	1	1	1	1	1	0.924904	1	1	0.546823	1	1	0.529906	1	1.22204e-08	0.0929675	1.18932e-07	0.740462	7.47544e-06	5.34978e-08	0.593515	2.12684e-16	0.0197679
GSE9988_ANTI_TREM1_VS_LPS_MONOCYTE	MSigDB:C7.immuno.signatures	399	199	200	0.184237	0.631024	0.184739	Yes	Yes	1	1	1	1	1	1	1	1	1	1	1	1	1	1	8.8411e-10	0.0285756	6.24127e-07	1	0.139105	2.50957e-07	1	2.81399e-12	0.0426933
GTATTAT,MIR-369-3P	MSigDB:C3.motif.microRNA.targets	207	207	0	0.208333	0.584337	0.207329	Yes	Yes	0.235115	1	1	0.262358	0.769973	1	0.20123	1	1	0.390826	1	1	0.098603	1	0.00288418	0.00993713	0.060156	3.6585e-06	1.57234e-14	0.2625	0.5718	3.45199e-16	2.435e-06
GTGCAAT,MIR-25,MIR-32,MIR-92,MIR-363,MIR-367	MSigDB:C3.motif.microRNA.targets	311	311	0	0.14257	0.696787	0.160643	Yes	Yes	0.141132	0.332501	0.255014	0.248956	0.607955	1	0.0733443	0.793724	0.0212778	0.211765	0.00753538	1	0.00455997	0.331683	5.53948e-12	0.00126337	4.28073e-10	0.00164815	2.86071e-14	6.67092e-07	0.514505	5.56735e-36	4.23355e-10
GU_PDEF_TARGETS	MSigDB:C2.curated.gs.CGP	110	71	39	0.194779	0.60241	0.202811	Yes	Yes	1	1	1	0.707606	1	0.612916	0.333645	0.103212	0.292423	0.580292	0.954534	1	0.0636663	1	0.171405	0.132152	0.0233022	0.000351744	1.68457e-06	0.788968	0.350097	3.91281e-13	2.12347e-05
HADDAD_B_LYMPHOCYTE_PROGENITOR	MSigDB:C2.curated.gs.CGP	293	293	0	0.196285	0.615964	0.187751	Yes	Yes	0.770178	0.212301	0.809074	1	1	1	0.955134	0.710815	0.200913	1	0.818047	0.29161	0.682168	1	0.0115557	0.104555	0.0120803	2.3732e-08	7.61802e-17	0.0998981	0.157589	1.81568e-19	2.29112e-08
HADDAD_T_LYMPHOCYTE_AND_NK_PROGENITOR	MSigDB:C2.curated.gs.CGP	141	78	63	0.193273	0.626506	0.180221	Yes	Yes	0.551581	1	1	0.227092	0.96051	1	0.766766	1	1	0.255139	1	1	0.900876	1	5.60754e-07	0.00267037	1.3505e-07	0.038621	0.421126	3.34721e-05	1	3.35281e-08	0.133812
HAHTOLA_MYCOSIS_FUNGOIDES_CD4	MSigDB:C2.curated.gs.CGP	180	64	116	0.174197	0.657129	0.168675	Yes	Yes	0.492421	1	0.631006	0.624574	1	0.368937	1	0.707791	1	0.440794	1	1	1	0.677843	0.479512	1	0.0439311	1.74611e-07	3.54849e-13	1	0.484907	7.39187e-11	3.22647e-05
HAHTOLA_MYCOSIS_FUNGOIDES_SKIN	MSigDB:C2.curated.gs.CGP	204	177	27	0.190763	0.625502	0.183735	Yes	Yes	0.202914	0.971033	0.924009	1	1	1	0.117178	0.835628	1	0.309752	1	1	0.114719	1	1.41175e-08	0.185089	0.000122802	0.00438737	9.66818e-11	4.31975e-06	0.449875	6.94983e-26	6.16093e-06
HALLMARK_ALLOGRAFT_REJECTION	MSigDB:Hallmarks	200	200	0	0.418675	0.214859	0.366466	Yes	Yes	1	1	1	1	1	1	1	1	1	1	1	1	1	1	2.34394e-05	0.0407468	1.92712e-06	0.00205123	0.141577	3.3691e-05	0.968332	0.000355802	1
HALLMARK_ANGIOGENESIS	MSigDB:Hallmarks	36	36	0	0.176205	0.649096	0.174699	Yes	Yes	0.364147	1	1	1	1	1	0.546061	0.875302	0.698224	0.30359	1	1	0.404207	1	1.74769e-05	0.0014571	0.00809534	0.00187164	1.15518e-12	0.0163988	0.543372	3.10651e-22	2.95641e-05
HALLMARK_APICAL_JUNCTION	MSigDB:Hallmarks	200	200	0	0.22741	0.525602	0.246988	Yes	Yes	1	1	1	1	1	0.902935	1	1	1	1	1	1	0.962278	1	0.0793948	0.364565	0.669696	0.00453634	1.62334e-06	0.306933	0.869099	0.000777938	0.0371934
HALLMARK_APOPTOSIS	MSigDB:Hallmarks	161	161	0	0.178715	0.647088	0.174197	Yes	Yes	0.461205	0.177059	0.924009	0.519481	1	1	0.414931	0.314066	0.211965	1	1	1	0.561755	0.81314	0.000293927	0.927069	0.0201177	1.32794e-05	1.31165e-11	0.144265	1	1.41683e-18	2.12637e-06
HALLMARK_COAGULATION	MSigDB:Hallmarks	138	138	0	0.211847	0.581325	0.206827	Yes	Yes	0.284648	1	1	1	1	1	0.263008	1	0.9996	0.419627	1	1	0.176041	1	1.72575e-06	0.49108	0.000299859	0.000121958	8.82041e-14	0.00763393	1	2.25472e-24	9.59902e-07
HALLMARK_COMPLEMENT	MSigDB:Hallmarks	200	200	0	0.314759	0.394076	0.291165	Yes	Yes	0.778684	0.783922	0.958499	0.620998	0.510236	1	1	0.222104	1	0.712487	0.495402	1	1	1	0.0126061	0.0199552	0.00413855	0.000400791	0.000817475	0.00896246	1	0.959494	0.148174
HALLMARK_E2F_TARGETS	MSigDB:Hallmarks	200	200	0	0.404618	0.203313	0.392068	Yes	Yes	0.230394	1	0.550652	1	0.350391	1	0.343396	0.0704334	0.73551	0.101034	1	0.210626	0.179985	0.201235	8.66271e-31	2.25428e-08	4.22096e-23	8.91184e-05	1.02694e-16	1.53645e-20	0.0354853	1.98845e-59	6.7301e-16
HALLMARK_EPITHELIAL_MESENCHYMAL_TRANSITION	MSigDB:Hallmarks	200	200	0	0.39508	0.210843	0.394076	Yes	Yes	1	1	1	1	1	1	1	1	1	1	1	1	1	1	0.045082	1	0.729179	0.0237063	4.49748e-06	0.533464	1	0.00014908	0.1227
HALLMARK_ESTROGEN_RESPONSE_EARLY	MSigDB:Hallmarks	200	200	0	0.306727	0.361446	0.331827	Yes	Yes	0.00176779	1	1	0.780726	0.380114	0.508159	0.0276614	1	0.394283	0.00301695	0.360895	1	0.101228	1	1.14429e-29	3.41566e-14	1.05622e-30	5.01961e-10	0.0667935	8.05168e-37	3.61682e-08	3.75948e-21	0.113563
HALLMARK_ESTROGEN_RESPONSE_LATE	MSigDB:Hallmarks	200	200	0	0.238956	0.52761	0.233434	Yes	Yes	0.0283021	1	1	0.666463	0.321462	1	0.325923	1	1	0.0196255	1	1	0.339827	1	4.45083e-20	2.98641e-06	2.37469e-11	2.70168e-09	0.161179	3.65042e-23	0.0324804	3.8981e-07	0.386
HALLMARK_G2M_CHECKPOINT	MSigDB:Hallmarks	200	200	0	0.38504	0.243474	0.371486	Yes	Yes	0.0173161	1	0.342779	1	0.859352	1	0.285723	1	1	0.006602	1	1	0.150869	1	2.68014e-33	9.10065e-13	2.2544e-27	3.20607e-09	1.45277e-25	8.76163e-22	0.0207191	1.81749e-70	5.60599e-24
HALLMARK_HYPOXIA	MSigDB:Hallmarks	200	200	0	0.240462	0.523092	0.236446	Yes	Yes	0.519168	0.261628	1	1	1	1	1	0.203907	0.366485	0.972176	0.95659	1	1	0.587626	0.245355	0.140142	0.00453634	3.43483e-10	2.55515e-14	0.0220656	0.748182	3.63737e-08	4.33764e-06
HALLMARK_IL2_STAT5_SIGNALING	MSigDB:Hallmarks	200	200	0	0.278112	0.449799	0.272088	Yes	Yes	1	1	1	0.474095	0.784711	1	0.901934	1	1	0.95936	1	1	0.734313	1	0.108107	0.222154	0.000202375	0.00486398	0.00208138	0.138935	0.990895	0.347797	0.708277
HALLMARK_IL6_JAK_STAT3_SIGNALING	MSigDB:Hallmarks	87	87	0	0.276606	0.46988	0.253514	Yes	Yes	0.17362	1	0.175927	0.119384	0.970886	1	0.496048	1	0.00636565	0.0150757	0.360345	1	0.191256	1	0.000477975	0.21887	5.82197e-09	0.00556017	1.01114e-05	0.000607536	1	0.287968	0.618179
HALLMARK_INFLAMMATORY_RESPONSE	MSigDB:Hallmarks	200	200	0	0.350402	0.318775	0.330823	Yes	Yes	0.141132	1	1	1	0.464508	1	0.321462	0.759031	0.0289372	0.417281	1	1	0.536952	1	0.11249	0.0545428	0.00217354	6.29967e-05	0.000332916	0.108519	1	1	0.203128
HALLMARK_INTERFERON_ALPHA_RESPONSE	MSigDB:Hallmarks	97	97	0	0.401606	0.246486	0.351908	Yes	Yes	1	1	1	1	1	1	1	1	1	1	1	1	1	1	0.000658276	0.00221869	0.0257909	1	0.00104952	0.00517517	0.57191	3.03652e-11	0.229715
HALLMARK_INTERFERON_GAMMA_RESPONSE	MSigDB:Hallmarks	200	200	0	0.422189	0.200301	0.37751	Yes	Yes	1	1	1	1	1	1	1	1	1	1	1	1	1	1	0.078832	0.641465	0.00110006	0.0155276	0.224032	0.0381177	1	0.905973	0.0607256
HALLMARK_KRAS_SIGNALING_UP	MSigDB:Hallmarks	200	200	0	0.293173	0.391566	0.315261	Yes	Yes	0.934911	1	1	1	1	1	1	1	1	0.854303	1	1	1	1	0.49784	0.988511	0.0923587	5.97507e-09	0.000126918	1	0.34222	0.00114168	6.11665e-06
HALLMARK_MTORC1_SIGNALING	MSigDB:Hallmarks	200	200	0	0.323293	0.365964	0.310743	Yes	Yes	0.0110988	1	1	0.219637	1	1	0.0418879	0.2519	1	0.00805872	1	1	0.0353888	0.00805838	8.4043e-20	2.01031e-14	8.9174e-25	2.84804e-07	1.32032e-18	8.74929e-14	0.0141016	5.04095e-65	2.68427e-20
HALLMARK_MYC_TARGETS_V1	MSigDB:Hallmarks	200	200	0	0.358936	0.302209	0.338855	Yes	Yes	0.185452	0.00408404	0.337276	1	0.704589	1	0.00475356	0.0107072	1	0.112975	1	1	0.00239152	0.00165581	2.16331e-30	1.48209e-05	5.44168e-23	3.22218e-07	1.57604e-15	4.21428e-18	0.265739	6.94306e-55	1.42002e-16
HALLMARK_MYC_TARGETS_V2	MSigDB:Hallmarks	58	58	0	0.290161	0.450803	0.259036	Yes	Yes	0.0116691	1	1	1	1	1	0.00358241	0.682281	1	0.0127418	1	1	0.00706961	0.606013	1.68969e-37	1.70622e-07	4.7761e-22	5.4667e-07	1.6982e-14	3.95184e-22	0.0977195	7.9554e-61	1.14557e-15
HALLMARK_MYOGENESIS	MSigDB:Hallmarks	200	200	0	0.236948	0.525602	0.23745	Yes	Yes	0.418071	1	1	0.891065	1	1	0.59	0.066181	0.520602	0.389886	1	1	0.240346	0.0468288	2.32516e-11	3.10988e-06	1.07544e-10	4.09108e-08	1.74424e-21	1.18768e-05	0.180278	4.94942e-45	5.73959e-15
HALLMARK_OXIDATIVE_PHOSPHORYLATION	MSigDB:Hallmarks	200	200	0	0.308735	0.383534	0.307731	Yes	Yes	0.366937	1	1	1	1	0.0786416	0.581356	1	1	0.688456	1	1	0.783386	1	0.043185	0.0781416	1	0.0195673	1.84603e-08	0.513261	1	1.33321e-08	0.0494147
HALLMARK_UV_RESPONSE_DN	MSigDB:Hallmarks	144	144	0	0.231426	0.534137	0.234438	Yes	Yes	0.00450456	0.329202	0.546061	1	1	1	0.11014	0.66098	1	0.00404761	1	1	0.0630293	0.779811	2.12599e-25	0.000470947	1.54068e-18	0.000752053	2.41764e-18	8.6466e-16	0.222015	7.19343e-54	2.71415e-14
HARRIS_BRAIN_CANCER_PROGENITORS	MSigDB:C2.curated.gs.CGP	44	44	0	0.160141	0.685743	0.154116	Yes	Yes	0.505247	0.571676	0.575966	1	1	1	0.979402	0.733091	1	0.471788	1	1	0.792169	0.951133	0.00178576	0.0265385	0.000734358	1.64762e-08	1.02946e-16	0.0665707	0.669921	1.52906e-23	3.58205e-10
HECKER_IFNB1_TARGETS	MSigDB:C2.curated.gs.CGP	95	95	0	0.359438	0.295683	0.34488	Yes	Yes	0.690461	1	1	0.818367	0.752456	1	0.903587	1	1	0.354036	1	1	0.455252	1	1.87549e-05	0.21479	4.21763e-05	0.00337161	0.00293821	0.000576892	0.195033	1.97261e-09	0.00317256
HEDENFALK_BREAST_CANCER_HEREDITARY_VS_SPORADIC	MSigDB:C2.curated.gs.CGP	50	50	0	0.11747	0.728414	0.154116	Yes	Yes	1.27839e-05	1	1	1	1	1	6.49045e-05	1	1	4.88738e-05	1	1	0.000679936	1	1.79903e-61	1.98811e-08	1.87541e-27	5.44098e-09	7.13286e-11	1.7581e-48	6.13083e-05	5.06211e-56	7.05019e-10
HELLEBREKERS_SILENCED_DURING_TUMOR_ANGIOGENESIS	MSigDB:C2.curated.gs.CGP	80	80	0	0.220884	0.550703	0.228414	Yes	Yes	1	1	1	0.801756	1	1	1	1	0.796265	1	1	1	1	0.682168	0.0190203	0.176991	0.0912416	1.63455e-08	2.41061e-10	0.105226	1	1.36473e-14	1.31856e-07
HELLER_HDAC_TARGETS	MSigDB:C2.curated.gs.CGP	609	317	292	0.203815	0.577309	0.218876	Yes	Yes	0.0572673	1	1	0.0238656	1	1	0.0935457	1	0.0834498	0.00620822	0.64577	1	0.120698	1	2.27099e-10	0.000850562	1.47318e-07	0.0350278	0.14833	4.22867e-10	0.511732	2.80682e-13	0.616384
HELLER_SILENCED_BY_METHYLATION	MSigDB:C2.curated.gs.CGP	387	282	105	0.247992	0.51004	0.241968	Yes	Yes	0.597041	1	1	0.000862028	0.423859	1	0.300119	1	1	0.158079	1	1	0.357303	1	6.89113e-07	7.58198e-05	1.17397e-08	0.00414302	0.0389942	2.2806e-06	0.426657	3.36229e-08	0.687444
HEMATOPOIETIN_INTERFERON_CLASSD200_DOMAIN_CYTOKINE_RECEPTOR_ACTIVITY	MSigDB:C5.GO.mf	33	33	0	0.157631	0.669679	0.172691	Yes	Yes	0.9091	1	1	1	1	1	0.500251	1	1	0.370553	1	1	0.576371	1	3.68175e-06	0.493892	2.40296e-07	0.00157688	0.0165672	1.25741e-06	1	0.000226462	0.135217
HEMOPOIETIC_OR_LYMPHOID_ORGAN_DEVELOPMENT	MSigDB:C5.GO.bp	77	77	0	0.163153	0.673193	0.163655	Yes	Yes	0.129985	1	0.243696	1	1	1	0.34409	1	0.756849	0.023446	0.565383	1	0.169809	1	1.64125e-08	0.887232	1.25077e-05	0.00195875	0.000264354	9.52043e-10	0.832667	0.000278018	0.593907
Herschkowitz.2007.Claudin_Low_Subtype	Literature	32	0	32	0.214859	0.598896	0.186245	Yes	Yes	0.7244	1	1	0.994507	0.842777	1	0.702526	0.94306	0.899399	1	1	1	0.478546	1	0.286104	0.371445	0.0546017	7.10498e-07	2.58074e-14	0.611531	0.678378	2.64346e-08	0.00032986
HINATA_NFKB_TARGETS_KERATINOCYTE	MSigDB:C2.curated.gs.CGP	114	91	23	0.222892	0.561747	0.215361	Yes	Yes	0.00969782	1	1	0.730452	0.959936	1	0.0255724	1	1	0.00496563	1	1	0.118436	1	1.03655e-22	0.0583407	6.9873e-14	0.00225082	0.00126758	4.52829e-18	0.788284	5.25137e-15	0.16463
HOMEOSTATIC_PROCESS	MSigDB:C5.GO.bp	207	207	0	0.120984	0.768574	0.110442	Yes	Yes	1	0.0268343	1	0.397751	1	1	0.736184	1	1	0.482902	1	1	0.784711	1	6.99039e-05	0.00647985	3.00887e-07	0.0584868	0.0692704	0.00010154	0.525977	4.7655e-06	0.253905
HORIUCHI_WTAP_TARGETS	MSigDB:C2.curated.gs.CGP	616	306	310	0.358936	0.295683	0.345382	Yes	Yes	1	1	1	1	1	1	1	1	1	1	1	1	1	1	1.77971e-12	5.10207e-07	3.26744e-18	0.0154276	8.44973e-13	1.18304e-09	0.334659	3.55909e-40	8.73216e-13
HORTON_SREBF_TARGETS	MSigDB:C2.curated.gs.CGP	25	25	0	0.141566	0.700301	0.158133	Yes	Yes	1	1	1	1	1	1	0.929272	0.834262	1	0.950517	1	1	0.739657	0.999488	0.0277567	0.00629687	2.58865e-05	1.13139e-05	2.36002e-11	0.0359523	0.0966773	2.32011e-21	1.00436e-08
HOSHIDA_LIVER_CANCER_SUBCLASS_S1	MSigDB:C2.curated.gs.CGP	237	237	0	0.331827	0.318775	0.349398	Yes	Yes	0.53071	0.638397	1	0.607924	0.444017	1	1	0.104554	1	0.480157	0.552531	1	1	0.58275	0.00353914	0.0265561	0.00251991	0.000122922	0.000948852	0.0044512	1	0.814749	0.143208
HOWLIN_PUBERTAL_MAMMARY_GLAND	MSigDB:C2.curated.gs.CGP	69	69	0	0.23243	0.538153	0.229418	Yes	Yes	1	0.377058	0.494279	1	1	1	1	1	1	1	1	1	1	0.364565	0.0158273	0.0912587	0.769882	8.07589e-06	5.03969e-14	0.124034	0.428334	4.46806e-16	0.000218132
HOXA9_DN.V1	MSigDB:C6.onco.signatures	389	194	195	0.216867	0.564759	0.218373	Yes	Yes	0.00422016	0.608393	1	1	1	1	1	0.376789	1	0.0333876	1	1	1	1	1.37804e-24	0.86724	2.71149e-12	0.00379301	2.47333e-13	1.06887e-14	0.53238	3.4552e-40	9.38725e-11
HU_GENOTOXIC_DAMAGE_4HR	MSigDB:C2.curated.gs.CGP	35	35	0	0.244478	0.51757	0.237952	Yes	Yes	0.000416349	1	1	0.105446	1	0.639475	0.00315673	1	1	0.000351482	1	1	0.00367238	1	2.06324e-15	3.16606e-14	2.48702e-18	3.19069e-08	3.24357e-16	2.01382e-12	0.01136	3.55259e-57	1.28919e-16
HUANG_GATA2_TARGETS	MSigDB:C2.curated.gs.CGP	221	149	72	0.260542	0.503514	0.235944	Yes	Yes	0.62167	1	1	1	1	1	0.99857	1	1	0.859352	1	1	0.896535	1	0.341657	1	0.0336913	0.000112055	1.185e-09	0.766099	0.630613	8.94816e-08	0.000732123
HUMORAL_IMMUNE_RESPONSE	MSigDB:C5.GO.bp	32	32	0	0.139558	0.703313	0.157129	Yes	Yes	0.368062	1	0.0547359	0.0405316	0.778011	1	0.24811	0.176521	0.0707726	0.0757902	1	1	0.146491	1	0.00270344	0.00525236	3.85505e-09	0.00621039	0.00435391	0.000737007	0.904421	0.010028	0.132909
I_KAPPAB_KINASE_NF_KAPPAB_CASCADE	MSigDB:C5.GO.bp	114	114	0	0.102912	0.778614	0.118474	Yes	Yes	0.190521	1	1	0.0485559	1	1	0.204201	1	1	0.00872959	1	1	0.108273	1	2.24121e-11	0.000682358	3.49765e-14	0.08666	0.0761088	7.12726e-09	0.432771	1.55274e-16	0.000561125
IGLESIAS_E2F_TARGETS	MSigDB:C2.curated.gs.CGP	167	151	16	0.281627	0.406627	0.311747	Yes	Yes	0.0474626	1	1	0.0541111	1	1	0.0630541	1	1	0.0978543	1	1	0.0584883	1	0.00580115	0.276635	0.100206	9.49722e-06	2.09801e-12	0.379361	0.774445	1.71905e-17	8.89061e-06
IMMUNE_RESPONSE	MSigDB:C5.GO.bp	235	235	0	0.385542	0.279116	0.335341	Yes	Yes	0.107286	0.249558	0.383273	0.109952	0.480927	1	0.47989	0.0284255	0.193411	0.183703	1	1	0.408721	1	0.0262297	0.0323929	2.04488e-07	0.00294335	0.00012456	0.00167512	0.636512	0.230552	0.831231
IMMUNE_SYSTEM_PROCESS	MSigDB:C5.GO.bp	332	332	0	0.394076	0.264056	0.341867	Yes	Yes	0.927116	0.151081	0.125922	0.00422113	1	0.780639	0.249368	0.189552	0.111644	0.261687	0.730215	1	0.167192	0.877685	0.0937887	0.00980693	8.11766e-08	0.135313	0.0166273	0.0154673	0.473242	0.0320099	0.502516
INFLAMMATORY_RESPONSE	MSigDB:C5.GO.bp	129	129	0	0.271586	0.462851	0.265562	Yes	Yes	0.316292	1	0.203186	0.0353887	0.820475	1	0.658194	0.637338	0.384783	0.119503	1	1	0.625338	1	2.79481e-07	0.0214518	2.94452e-10	0.00273613	0.00451559	1.23041e-06	0.711203	1.40169e-05	0.162074
INTEGRAL_TO_PLASMA_MEMBRANE	MSigDB:C5.GO.cc	977	977	0	0.273594	0.458835	0.26757	Yes	Yes	0.449054	1	0.400457	0.238417	1	1	0.748182	1	1	0.219394	1	1	0.80858	1	9.71835e-06	0.291628	2.55222e-06	0.000103645	5.66254e-08	2.94399e-05	1	0.584278	0.470975
INTERLEUKIN_BINDING	MSigDB:C5.GO.mf	25	25	0	0.198795	0.593373	0.207831	Yes	Yes	0.138232	1	1	0.00436007	0.927685	1	0.0340076	1	0.387721	0.0726458	1	1	0.0188967	1	2.99293e-06	0.0289008	7.11574e-08	0.0163529	0.0926621	2.64091e-06	1	2.12735e-05	0.70262
INTERPHASE	MSigDB:C5.GO.bp	68	68	0	0.13755	0.717871	0.144578	Yes	Yes	0.000304727	1	1	1	0.296567	1	0.00471154	0.967705	0.861609	0.00018892	1	1	0.00404761	1	5.30265e-39	8.62564e-13	1.02177e-32	0.000175447	2.43064e-18	4.22096e-23	0.00556281	8.91555e-70	3.10768e-21
INTERPHASE_OF_MITOTIC_CELL_CYCLE	MSigDB:C5.GO.bp	62	62	0	0.11496	0.753514	0.131526	Yes	Yes	0.000203922	1	1	1	1	1	0.00153405	1	0.267119	0.00057809	0.180309	1	0.00367659	0.709586	1.35084e-47	9.04187e-12	1.25538e-26	9.03449e-10	1.2744e-16	4.79602e-32	0.00102214	5.17959e-72	2.31362e-19
INTRACELLULAR_NON_MEMBRANE_BOUND_ORGANELLE	MSigDB:C5.GO.cc	631	631	0	0.284137	0.447791	0.268072	Yes	Yes	0.00229844	1	1	1	1	1	0.0378685	1	0.837594	0.00393481	0.652323	1	0.062491	1	4.31513e-38	3.58572e-09	4.08513e-25	5.78664e-10	1.12385e-25	3.16503e-24	0.337565	6.70554e-71	2.00241e-22
INTRINSIC_TO_PLASMA_MEMBRANE	MSigDB:C5.GO.cc	991	991	0	0.271084	0.458333	0.270582	Yes	Yes	0.408139	1	0.97306	0.648586	1	1	0.245633	1	1	0.397679	1	1	0.529513	1	0.0002442	0.893355	9.33659e-05	1.70968e-06	6.12726e-09	6.81408e-05	0.962163	0.233294	0.212009
ISHIDA_E2F_TARGETS	MSigDB:C2.curated.gs.CGP	53	53	0	0.358434	0.283133	0.358434	Yes	Yes	0.00515704	1	0.556753	1	0.99246	1	0.102446	0.897341	0.887618	0.00161155	0.686878	1	0.0365082	0.727211	4.08805e-35	1.03482e-13	5.92183e-31	2.61225e-09	4.8751e-25	1.75844e-22	0.0291119	8.32309e-72	2.73088e-25
ISSAEVA_MLL2_TARGETS	MSigDB:C2.curated.gs.CGP	62	62	0	0.164659	0.678715	0.156627	Yes	Yes	1	1	1	1	1	1	1	1	1	1	1	1	1	1	0.837976	0.533214	0.0871194	6.32399e-07	3.24987e-05	0.903587	0.921469	1.15208e-08	1.18946e-06
JAATINEN_HEMATOPOIETIC_STEM_CELL	MSigDB:C2.curated.gs.CGP	542	316	226	0.274598	0.40512	0.320281	Yes	Yes	1	1	1	1	1	1	1	1	1	1	1	1	1	1	0.0478187	0.00983693	0.0161562	0.766543	0.142388	0.0291307	0.614458	0.0676659	0.44376
JAEGER_METASTASIS	MSigDB:C2.curated.gs.CGP	302	44	258	0.261546	0.457329	0.281124	Yes	Yes	0.0242348	0.0768243	0.163461	0.947836	1	1	0.0480823	0.0349372	0.0553406	0.207454	0.0158569	1	0.348918	0.215739	0.00885785	0.0026194	0.423664	2.09024e-17	4.84702e-17	0.0219784	0.693769	5.57579e-11	3.51711e-11
JECHLINGER_EPITHELIAL_TO_MESENCHYMAL_TRANSITION	MSigDB:C2.curated.gs.CGP	137	71	66	0.193273	0.620984	0.185743	Yes	Yes	0.0211992	1	1	1	1	1	0.0752294	1	1	0.00866982	1	1	0.0967097	1	4.32606e-12	0.0101305	1.14454e-12	5.40135e-06	0.00316166	1.40812e-14	0.048896	2.37822e-05	1
JI_CARCINOGENESIS_BY_KRAS_AND_STK11	MSigDB:C2.curated.gs.CGP	29	12	17	0.142068	0.711847	0.146084	Yes	Yes	1	1	1	1	1	1	1	1	1	1	1	1	1	1	4.46663e-06	0.654716	0.00386619	0.293233	8.36685e-06	0.000837065	0.237751	6.23643e-17	0.00700228
JISON_SICKLE_CELL_DISEASE	MSigDB:C2.curated.gs.CGP	362	181	181	0.296185	0.428715	0.2751	Yes	Yes	0.325438	1	1	0.343574	1	1	0.0870794	1	1	0.188425	1	1	0.220569	1	4.67421e-05	0.000164543	4.21603e-07	0.698161	0.223561	8.04982e-05	0.266691	1.30933e-09	0.177556
JUBAN_TARGETS_OF_SPI1_AND_FLI1	MSigDB:C2.curated.gs.CGP	207	115	92	0.123494	0.776606	0.0998996	Yes	Yes	6.11842e-05	1	1	1	1	1	0.00265171	1	0.384626	0.000311562	0.8569	1	0.000419701	1	2.42497e-60	2.68856e-13	8.21615e-30	1.54738e-05	1.61978e-09	1.19017e-45	0.00135827	3.4125e-52	6.40928e-09
KAAB_FAILED_HEART_VENTRICLE	MSigDB:C2.curated.gs.CGP	41	0	41	0.143574	0.715863	0.140562	Yes	Yes	0.0194131	1	1	1	1	1	0.0172315	1	1	0.000300579	1	1	0.00272647	1	4.23218e-16	3.06601e-05	5.70033e-14	0.0501876	0.0222667	2.82473e-15	0.341444	7.03098e-19	0.0133726
KAAB_HEART_ATRIUM_VS_VENTRICLE	MSigDB:C2.curated.gs.CGP	510	249	261	0.195783	0.602912	0.201305	Yes	Yes	0.551068	1	1	0.7869	1	1	0.557787	0.435575	0.321926	0.822339	0.715174	1	0.390096	0.744337	3.78814e-05	0.0474657	0.0988222	2.42792e-06	3.76557e-13	0.124451	0.875028	1.76482e-18	2.94565e-06
KAECH_DAY8_EFF_VS_DAY15_EFF_CD8_TCELL	MSigDB:C7.immuno.signatures	400	200	200	0.26506	0.46988	0.26506	Yes	Yes	0.00597129	1	1	1	1	1	0.00103964	0.0644691	1	0.00176915	0.384783	1	0.000945819	0.0105786	2.45953e-27	1.90815e-09	2.45079e-21	4.58354e-09	3.27863e-20	1.26826e-16	0.114807	1.81749e-70	2.61378e-21
KAECH_DAY8_EFF_VS_MEMORY_CD8_TCELL	MSigDB:C7.immuno.signatures	399	199	200	0.263554	0.454819	0.281627	Yes	Yes	0.00301522	1	1	1	1	1	0.00478503	1	1	0.001027	1	1	0.00098462	0.749055	6.95645e-24	1.08671e-11	5.99921e-22	2.43757e-08	5.92583e-18	1.06887e-14	0.0155184	1.79612e-65	2.12965e-19
KAECH_NAIVE_VS_DAY15_EFF_CD8_TCELL	MSigDB:C7.immuno.signatures	400	200	200	0.163153	0.651104	0.185743	Yes	Yes	0.982683	1	1	1	1	1	1	1	1	0.809147	1	1	1	1	1.66526e-06	0.0330362	1.02497e-10	0.00896273	0.192259	8.52771e-06	0.400229	1.6056e-09	0.00158132
KAECH_NAIVE_VS_DAY8_EFF_CD8_TCELL	MSigDB:C7.immuno.signatures	400	200	200	0.263052	0.473394	0.263554	Yes	Yes	0.00591292	1	1	1	1	1	0.0228683	1	1	0.00848185	1	1	0.0375838	1	2.16344e-23	1.05903e-12	8.07938e-26	1.1394e-07	1.4215e-15	3.92226e-15	0.010782	3.58976e-62	1.56508e-19
KAMMINGA_EZH2_TARGETS	MSigDB:C2.curated.gs.CGP	41	41	0	0.320783	0.373996	0.305221	Yes	Yes	0.0327045	1	0.919072	1	0.414456	1	0.0945626	0.0342329	0.629463	0.016739	1	1	0.0332264	0.201235	1.43612e-28	1.87034e-08	2.06348e-17	0.0059237	2.23192e-17	4.91966e-19	0.0225183	1.08127e-54	9.30694e-11
KANG_DOXORUBICIN_RESISTANCE	MSigDB:C2.curated.gs.CGP	73	54	19	0.345884	0.293173	0.360944	Yes	Yes	0.0370067	1	0.258253	1	1	1	0.26422	0.0576386	0.267502	0.0162876	1	1	0.0608039	0.312156	6.18362e-26	2.1e-10	1.56018e-20	3.15486e-06	2.41274e-21	2.55611e-15	0.0706588	1.6681e-62	1.4493e-15
KANG_GIST_WITH_PDGFRA	MSigDB:C2.curated.gs.CGP	50	50	0	0.200301	0.592871	0.206827	Yes	Yes	0.546397	1	1	1	1	1	0.68112	1	1	0.796385	1	1	0.79678	1	0.000279002	0.0638679	0.0233946	2.25871e-06	1.84208e-20	0.0797698	0.529997	5.54583e-21	4.72558e-06
KARLSSON_TGFB1_TARGETS	MSigDB:C2.curated.gs.CGP	334	127	207	0.213855	0.575301	0.210843	Yes	Yes	0.000242304	1	1	1	1	1	0.000483929	1	1	0.000519302	1	1	0.000177907	1	3.96e-48	1.75742e-05	8.9199e-22	1.57417e-05	9.73973e-13	9.63734e-34	0.059269	1.45918e-63	8.22328e-10
KASLER_HDAC7_TARGETS_1	MSigDB:C2.curated.gs.CGP	211	194	17	0.122992	0.749498	0.12751	Yes	Yes	0.228227	1	0.283567	0.00223485	1	0.422825	0.402874	1	0.112968	0.0213841	0.654719	1	0.164524	1	4.88769e-09	0.000751308	4.69925e-08	0.0224497	0.0527806	5.95536e-10	0.152325	6.92261e-13	0.0447558
KAUFFMANN_DNA_REPAIR_GENES	MSigDB:C2.curated.gs.CGP	230	230	0	0.276104	0.441767	0.282129	Yes	Yes	0.000231456	0.0792535	1	1	0.822841	1	0.0780039	0.0309021	1	0.000457319	1	1	0.0511454	0.0923113	5.01381e-23	0.0994495	1.16134e-13	0.00319204	4.32475e-16	7.82086e-13	0.430661	2.70177e-47	7.16764e-12
KAUFFMANN_DNA_REPLICATION_GENES	MSigDB:C2.curated.gs.CGP	147	147	0	0.262048	0.473394	0.264558	Yes	Yes	0.0678633	0.0159721	1	1	0.454563	1	0.408139	0.0264495	0.538516	0.0415277	1	1	0.22202	0.0700464	1.95256e-30	0.081057	1.30485e-18	0.105882	6.58289e-12	5.16987e-20	1	6.98308e-49	2.87792e-11
KAUFFMANN_MELANOMA_RELAPSE	MSigDB:C2.curated.gs.CGP	67	61	6	0.315261	0.38755	0.297189	Yes	Yes	0.012076	1	1	1	1	1	0.112501	0.738177	0.815858	0.0102113	0.961363	1	0.0767698	0.475313	7.13331e-31	3.76037e-16	4.4221e-28	1.19389e-11	4.23653e-27	1.26451e-20	0.0105155	3.71367e-71	4.92951e-26
KEEN_RESPONSE_TO_ROSIGLITAZONE	MSigDB:C2.curated.gs.CGP	144	38	106	0.252008	0.50753	0.240462	Yes	Yes	0.701707	1	1	1	1	1	1	1	1	0.547232	1	1	1	1	0.633553	1	0.0490228	0.000346368	0.00180574	0.0191499	0.462956	0.000741736	0.000767225
KEGG_ALLOGRAFT_REJECTION	MSigDB:C2.curated.gs.kegg	38	38	0	0.312751	0.394578	0.292671	Yes	Yes	0.296659	0.0105401	0.000639067	0.0621242	0.385129	1	0.173789	0.075465	0.0649507	0.0221684	0.37541	0.0308511	0.127275	0.0134811	0.000181542	0.00882325	8.69731e-09	0.0626715	0.327178	0.000160033	1	1.56394e-05	0.219174
KEGG_ANTIGEN_PROCESSING_AND_PRESENTATION	MSigDB:C2.curated.gs.kegg	89	89	0	0.282631	0.459839	0.25753	Yes	Yes	1	5.14716e-07	0.317886	0.449603	1	1	0.27255	0.0199624	0.639996	0.776384	1	1	0.244426	0.152358	0.0184671	0.0672414	0.000372221	0.104167	0.213742	0.0710739	1	3.4011e-07	0.00809847
KEGG_ASTHMA	MSigDB:C2.curated.gs.kegg	30	30	0	0.215361	0.573795	0.210843	Yes	Yes	0.636052	1	0.663794	0.449603	0.928925	1	0.25866	0.569934	0.95884	0.248316	1	1	0.282194	1	0.000489485	0.0347532	3.329e-06	0.00728906	0.00322328	0.00114353	1	8.58872e-05	0.531457
KEGG_AUTOIMMUNE_THYROID_DISEASE	MSigDB:C2.curated.gs.kegg	53	53	0	0.253514	0.483936	0.26255	Yes	Yes	0.35556	0.00253969	8.27072e-05	0.00218869	0.390569	1	0.0927082	0.0483077	0.019617	0.0205441	0.472347	0.00586507	0.0694688	0.00411786	7.41415e-05	0.00460852	5.23519e-10	0.379382	0.432708	8.72646e-05	1	1.31995e-07	0.118836
KEGG_CELL_ADHESION_MOLECULES_CAMS	MSigDB:C2.curated.gs.kegg	134	134	0	0.288655	0.430221	0.281124	Yes	Yes	1	1	1	1	1	1	1	1	1	1	1	1	1	1	1.28603e-06	0.0115563	1.297e-07	0.000668019	0.755801	2.2979e-07	1	0.00015825	0.529429
KEGG_CELL_CYCLE	MSigDB:C2.curated.gs.kegg	128	128	0	0.292671	0.434237	0.273092	Yes	Yes	0.00055308	1	1	0.00890351	1	0.0374831	0.00112184	1	1	0.000146237	1	1	0.000723491	1	2.93071e-22	2.17251e-12	4.07915e-21	6.44458e-08	3.07283e-20	2.48309e-14	0.0243689	8.58458e-67	1.50478e-18
KEGG_CHEMOKINE_SIGNALING_PATHWAY	MSigDB:C2.curated.gs.kegg	190	190	0	0.263554	0.491968	0.244478	Yes	Yes	1	1	1	1	1	1	1	1	1	1	1	1	1	1	1.02571e-06	0.248209	2.56415e-09	0.00736512	0.0160196	1.4234e-06	1	0.00195049	0.747532
KEGG_COMPLEMENT_AND_COAGULATION_CASCADES	MSigDB:C2.curated.gs.kegg	69	69	0	0.146586	0.708835	0.144578	Yes	Yes	0.283441	0.487824	0.892734	1	1	1	0.343348	1	0.512417	0.424877	1	1	0.339068	0.836957	3.56921e-15	0.0347804	2.30019e-08	1.83146e-05	2.25068e-21	9.24715e-09	0.706545	6.10072e-40	7.68922e-10
KEGG_CYTOKINE_CYTOKINE_RECEPTOR_INTERACTION	MSigDB:C2.curated.gs.kegg	267	267	0	0.323293	0.373494	0.303213	Yes	Yes	1	0.0363195	1	0.195909	1	1	0.471643	0.0420926	0.147116	0.532848	1	1	0.577136	1	0.00951809	0.00736512	1.72258e-05	5.44218e-05	0.00357417	0.00726281	1	0.000772419	0.0888082
KEGG_CYTOSOLIC_DNA_SENSING_PATHWAY	MSigDB:C2.curated.gs.kegg	56	56	0	0.10492	0.778614	0.116466	Yes	Yes	0.0329676	1	0.00060844	0.408139	0.635564	0.844266	0.0727539	0.372257	0.740317	0.00286058	1	1	0.0840911	1	1.0363e-17	0.00505258	2.01891e-14	0.478801	0.0181427	3.34277e-12	1	2.60047e-20	0.0043635
KEGG_DNA_REPLICATION	MSigDB:C2.curated.gs.kegg	36	36	0	0.280622	0.458835	0.260542	Yes	Yes	0.00970841	1	0.181683	1	1	1	0.00163114	0.00217354	0.695209	0.00200634	1	0.210626	0.000146672	0.00370662	5.59572e-32	2.58418e-08	1.38772e-20	1.6627e-05	3.19541e-18	1.71156e-19	0.131331	5.14935e-64	1.4493e-15
KEGG_FOCAL_ADHESION	MSigDB:C2.curated.gs.kegg	201	201	0	0.249498	0.48745	0.263052	Yes	Yes	1	1	1	1	1	1	1	1	1	1	1	1	1	1	2.47134e-07	0.0082263	0.000717126	0.00612174	1.46836e-12	0.000996802	1	2.67614e-26	2.65677e-05
KEGG_GRAFT_VERSUS_HOST_DISEASE	MSigDB:C2.curated.gs.kegg	42	42	0	0.322289	0.373494	0.304217	Yes	Yes	1	1	1	1	1	1	1	1	1	1	1	1	1	1	9.17572e-11	0.00108288	2.40102e-11	0.019032	1	7.26579e-09	0.205977	2.96529e-11	0.148083
KEGG_HEMATOPOIETIC_CELL_LINEAGE	MSigDB:C2.curated.gs.kegg	88	88	0	0.286647	0.443273	0.27008	Yes	Yes	0.171054	0.780786	0.0560042	0.107424	0.690001	1	0.160871	0.0435189	0.257795	0.105739	1	1	0.162673	1	0.08397	0.00401255	1.3227e-07	0.00841948	0.000788054	0.0234153	0.645117	0.0922438	0.584004
KEGG_HUNTINGTONS_DISEASE	MSigDB:C2.curated.gs.kegg	185	185	0	0.21988	0.554719	0.225402	Yes	Yes	0.677172	1	1	0.939302	1	1	0.196481	0.836879	0.709882	0.806181	1	1	0.207259	1	0.0102459	0.00174493	0.0651855	4.68569e-06	1.18124e-08	0.102076	0.535652	2.83608e-14	3.03487e-06
KEGG_INTESTINAL_IMMUNE_NETWORK_FOR_IGA_PRODUCTION	MSigDB:C2.curated.gs.kegg	48	48	0	0.285141	0.443273	0.271586	Yes	Yes	0.545133	0.000253607	1	0.0353218	0.610816	1	0.336175	0.0389575	1	0.37435	1	1	0.378015	0.151713	0.0011793	0.00757155	3.15091e-06	0.0285317	0.0180322	0.000368246	0.545043	0.00232655	0.770017
KEGG_JAK_STAT_SIGNALING_PATHWAY	MSigDB:C2.curated.gs.kegg	155	155	0	0.177711	0.63755	0.184739	Yes	Yes	0.981407	0.0252988	0.198607	0.290931	1	1	0.682168	0.447879	0.160315	0.372257	0.0617796	1	0.670968	1	5.66607e-06	0.467351	2.33814e-07	0.00817073	0.000376223	2.27565e-06	1	0.00180457	0.827477
KEGG_LEISHMANIA_INFECTION	MSigDB:C2.curated.gs.kegg	72	72	0	0.277108	0.457831	0.26506	Yes	Yes	0.0898615	1	1	0.271512	0.477727	1	0.278733	1	1	0.0653155	1	1	0.192596	1	0.280064	0.0191775	0.0171527	0.000496065	0.00733848	0.0481861	0.704589	1	0.270861
KEGG_LEUKOCYTE_TRANSENDOTHELIAL_MIGRATION	MSigDB:C2.curated.gs.kegg	118	118	0	0.183735	0.63755	0.178715	Yes	Yes	1	1	1	1	1	1	1	1	1	1	1	1	1	1	0.11413	1	0.795624	0.00218607	0.00399062	0.0760402	1	0.468918	0.093899
KEGG_LYSOSOME	MSigDB:C2.curated.gs.kegg	121	121	0	0.198293	0.60492	0.196787	Yes	Yes	1	0.781692	1	1	0.570398	1	0.624155	0.701224	0.0606852	0.475964	1	1	0.885103	1	0.019204	0.0599235	0.0372834	0.701408	1	0.226286	0.962645	0.0619576	0.934989
KEGG_MAPK_SIGNALING_PATHWAY	MSigDB:C2.curated.gs.kegg	267	267	0	0.111948	0.781124	0.106928	Yes	Yes	1	0.020497	0.68105	0.425248	1	1	0.741452	0.866076	1	1	1	1	0.576648	0.390731	1.03387e-05	0.0123443	0.00161913	4.04497e-07	2.8278e-18	0.119933	1	1.27841e-31	8.62866e-09
KEGG_NATURAL_KILLER_CELL_MEDIATED_CYTOTOXICITY	MSigDB:C2.curated.gs.kegg	137	137	0	0.315763	0.422189	0.262048	Yes	Yes	0.718297	1	1	0.2548	0.956568	1	0.523425	1	0.572955	0.331322	1	1	0.52732	1	1.91423e-05	0.056894	7.71322e-05	0.0129409	0.184486	5.8746e-06	1	0.000249584	0.812253
KEGG_NOD_LIKE_RECEPTOR_SIGNALING_PATHWAY	MSigDB:C2.curated.gs.kegg	62	62	0	0.155622	0.684739	0.159639	Yes	Yes	0.203507	1	1	0.0442271	0.714274	1	0.137872	1	1	0.0510084	1	1	0.131372	1	4.22369e-06	0.0748181	6.38619e-08	0.0113172	0.0922313	3.72118e-05	1	7.49604e-07	0.0697519
KEGG_OXIDATIVE_PHOSPHORYLATION	MSigDB:C2.curated.gs.kegg	135	135	0	0.263052	0.476406	0.260542	Yes	Yes	0.28119	1	1	0.806777	1	0.565475	0.0804151	1	1	0.223536	1	1	0.0631577	0.7653	2.1411e-05	0.00194924	1	0.000426235	3.86615e-11	8.7181e-05	1	4.74078e-13	0.00848062
KEGG_PARKINSONS_DISEASE	MSigDB:C2.curated.gs.kegg	133	133	0	0.243474	0.509036	0.24749	Yes	Yes	0.348465	1	1	0.980232	1	0.301555	0.232919	1	1	0.492129	1	1	0.365386	1	0.0462904	0.00284663	0.287849	0.00104621	1.65658e-07	0.460537	0.866388	3.04532e-10	0.000392785
KEGG_PATHOGENIC_ESCHERICHIA_COLI_INFECTION	MSigDB:C2.curated.gs.kegg	59	59	0	0.149096	0.698293	0.15261	Yes	Yes	1	1	1	1	1	1	1	1	1	1	1	1	1	1	2.48083e-24	2.8545e-06	2.21691e-22	2.93171e-08	0.625525	2.56164e-26	3.89496e-06	7.06491e-13	0.051557
KEGG_PATHWAYS_IN_CANCER	MSigDB:C2.curated.gs.kegg	328	328	0	0.179217	0.642068	0.178715	Yes	Yes	0.266001	0.899744	1	0.833938	1	0.339855	0.206279	0.885103	0.417276	0.273201	0.732089	1	0.142561	1	6.90292e-05	0.0169862	0.0396742	1.2545e-07	9.13635e-09	1.61513e-06	0.901117	0.00425986	0.00138168
KEGG_PRIMARY_IMMUNODEFICIENCY	MSigDB:C2.curated.gs.kegg	35	35	0	0.327811	0.402108	0.27008	Yes	Yes	0.825878	0.0436957	1	0.250139	0.936819	1	0.229273	0.0678427	0.0140768	0.490156	1	1	0.224117	1	0.000698425	0.000266326	2.03035e-06	0.569624	0.0399685	0.00061087	0.237481	1.68744e-08	0.34831
KEGG_PROTEASOME	MSigDB:C2.curated.gs.kegg	48	48	0	0.253012	0.490462	0.256526	Yes	Yes	0.00106769	1	1	1	1	1	0.0179839	0.768041	1	0.000252574	1	1	0.00631858	0.81626	5.83409e-34	5.01163e-12	1.00426e-26	3.34841e-08	7.98562e-23	4.15326e-23	0.0293596	1.10524e-70	7.58051e-22
KEGG_RIBOSOME	MSigDB:C2.curated.gs.kegg	88	88	0	0.358434	0.294177	0.34739	Yes	Yes	1	0.628835	0.857782	0.289358	1	1	1	0.750729	1	1	0.669259	1	1	0.628745	0.0570041	0.369083	0.399649	6.48346e-05	3.14861e-09	0.138354	0.426356	1.38928e-07	0.0012013
KEGG_SYSTEMIC_LUPUS_ERYTHEMATOSUS	MSigDB:C2.curated.gs.kegg	140	140	0	0.232932	0.551205	0.215863	Yes	Yes	0.376702	1	1	0.0298123	1	1	0.167704	0.252255	1	0.155464	1	1	0.299759	1	0.000354339	0.00120175	2.52904e-09	0.217108	0.414538	0.000181239	0.998229	5.55059e-06	0.236178
KEGG_T_CELL_RECEPTOR_SIGNALING_PATHWAY	MSigDB:C2.curated.gs.kegg	108	108	0	0.26004	0.507028	0.232932	Yes	Yes	1	0.000726391	0.125047	0.184581	0.912714	1	0.384783	0.00998419	0.113244	0.402628	1	1	0.256543	0.169702	8.46078e-05	0.00265904	7.76262e-08	0.557977	0.0236114	2.58875e-05	0.825878	2.00442e-09	0.0839078
KEGG_TOLL_LIKE_RECEPTOR_SIGNALING_PATHWAY	MSigDB:C2.curated.gs.kegg	102	102	0	0.181225	0.625502	0.193273	Yes	Yes	0.16807	1	1	0.0261957	0.834262	1	0.155699	1	1	0.0221698	1	1	0.181156	1	4.67468e-06	0.0401033	3.1307e-09	0.00981036	0.0739196	2.55675e-05	0.391397	2.33779e-06	0.0705094
KEGG_TYPE_I_DIABETES_MELLITUS	MSigDB:C2.curated.gs.kegg	44	44	0	0.287651	0.436245	0.276104	Yes	Yes	1	0.014773	0.0365261	0.0328211	0.702138	0.931476	0.464508	0.0456609	0.623886	1	1	0.0285044	0.693577	0.266704	0.0418818	0.00849467	6.19272e-08	0.450956	0.0462893	0.0148136	1	0.00208353	0.162124
KEGG_VIRAL_MYOCARDITIS	MSigDB:C2.curated.gs.kegg	73	73	0	0.224398	0.546687	0.228916	Yes	Yes	1	1	1	1	1	1	1	1	1	1	1	1	1	1	5.7719e-09	0.223561	1.10775e-08	0.0040437	1	1.47151e-08	1	2.67038e-06	0.0659742
Khodarev.2004.Radiation_Resistance	Literature	38	30	8	0.221386	0.560241	0.218373	Yes	Yes	0.614242	1	1	0.457176	0.680302	1	0.570398	1	1	0.339131	1	1	0.280237	1	3.32601e-05	0.355041	0.000522516	0.331987	0.0351835	0.00389003	0.343547	2.69205e-10	0.0169794
Khoury.2010.Her2_Trastuzumab_Recurrence	Literature	58	15	43	0.190261	0.608434	0.201305	Yes	Yes	0.00026676	1	1	1	1	1	0.0353897	1	0.63455	0.000978091	1	1	0.0195737	1	6.38455e-59	6.77523e-05	5.53902e-21	1.18443e-21	1.90762e-05	1.792e-45	0.83357	4.9297e-24	1.38276e-12
KIM_GLIS2_TARGETS	MSigDB:C2.curated.gs.CGP	90	84	6	0.304719	0.345382	0.3499	Yes	Yes	0.332238	1	0.642507	0.466635	1	1	0.0576719	1	0.752407	0.457083	0.875302	1	0.0361181	1	1	0.00455528	0.420396	7.86403e-07	5.67297e-10	1	0.796555	7.34533e-10	4.57537e-05
KIM_LRRC3B_TARGETS	MSigDB:C2.curated.gs.CGP	30	30	0	0.254016	0.48996	0.256024	Yes	Yes	0.676963	1	0.0264963	0.122902	0.62768	1	0.64929	0.002333	0.0284229	0.985976	1	1	0.81598	1	1.8615e-05	0.00118091	1.9503e-08	1	0.00070343	0.000810446	0.193197	1.83569e-12	0.0337508
KIM_WT1_TARGETS	MSigDB:C2.curated.gs.CGP	673	214	459	0.260542	0.458333	0.281124	Yes	Yes	0.0412263	1	1	1	1	1	0.072921	0.577038	1	0.0549766	0.907631	1	0.0919737	0.252086	9.26823e-21	1.39862e-08	1.69058e-17	8.11109e-08	1.9811e-23	1.00286e-09	0.473534	8.59029e-63	1.5538e-18
KLEIN_TARGETS_OF_BCR_ABL1_FUSION	MSigDB:C2.curated.gs.CGP	45	45	0	0.222892	0.556727	0.220382	Yes	Yes	1	1	1	1	1	1	1	1	1	1	1	1	1	1	2.11575e-09	0.0255108	7.15467e-11	0.0143532	1	2.97548e-09	0.776822	2.88942e-08	0.0615336
Knudsen.2012.DCIS_IBC_Progression_Epithelium_FDR	Literature	180	132	48	0.369478	0.256024	0.374498	Yes	Yes	0.398573	1	0.199793	1	1	0.000444421	0.636019	1	0.411762	0.902994	1	1	0.667526	1	0.000828995	0.19514	0.00678774	0.017196	4.9612e-08	0.0318025	1	1.31527e-12	0.00279733
Knudsen.2012.DCIS_IBC_Progression_Epithelium_PV	Literature	221	166	55	0.375502	0.23996	0.384538	Yes	Yes	0.540077	1	0.186179	1	1	0.000444421	0.62768	1	0.264357	0.970939	1	1	0.554684	1	0.000816829	0.156	0.000317153	0.00224594	2.53029e-08	0.0224441	1	3.58719e-14	2.40144e-05
Knudsen.2012.DCIS_IBC_Progression_Stroma_PV	Literature	152	24	128	0.298193	0.353414	0.348394	Yes	Yes	1	1	1	1	1	1	1	1	1	1	1	1	1	1	0.00547322	0.998431	1	0.0237063	8.26807e-08	0.0410612	0.994853	2.68161e-10	0.0699506
KOBAYASHI_EGFR_SIGNALING_24HR	MSigDB:C2.curated.gs.CGP	352	101	251	0.386546	0.195783	0.417671	Yes	Yes	0.00205676	1	1	1	1	1	0.00710796	0.558836	0.380354	0.00287079	0.653784	1	0.0148933	0.897554	6.89118e-26	4.50702e-12	8.09721e-28	1.92779e-10	4.90703e-22	1.65573e-16	0.147135	5.10823e-69	3.32933e-25
KOKKINAKIS_METHIONINE_DEPRIVATION_96HR	MSigDB:C2.curated.gs.CGP	192	117	75	0.216867	0.569779	0.213353	Yes	Yes	0.00490483	0.448968	0.860304	1	0.742436	1	0.098155	0.273123	0.383221	0.0147429	1	1	0.0958292	0.608554	1.26054e-21	0.00201882	1.54036e-17	0.000296104	4.25036e-16	1.55969e-12	0.215028	5.03785e-49	9.8452e-15
KONG_E2F3_TARGETS	MSigDB:C2.curated.gs.CGP	97	97	0	0.379016	0.233936	0.387048	Yes	Yes	0.00755352	1	1	1	1	1	0.0554858	0.838441	1	0.00271646	1	1	0.0421143	0.725683	2.54016e-31	2.00183e-11	7.29719e-28	7.72773e-09	2.37252e-24	9.62921e-21	0.0563577	2.80408e-72	1.28794e-23
KUROZUMI_RESPONSE_TO_ONCOCYTIC_VIRUS	MSigDB:C2.curated.gs.CGP	44	44	0	0.292671	0.428213	0.279116	Yes	Yes	0.352295	5.19093e-08	1	0.131583	1	0.998476	0.739305	0.00283078	1	0.0757317	1	1	0.730094	0.00471599	0.0101816	0.00164117	4.1912e-07	0.156756	0.0169919	0.00160443	1	0.000179166	0.199626
LAIHO_COLORECTAL_CANCER_SERRATED	MSigDB:C2.curated.gs.CGP	198	112	86	0.27259	0.435241	0.292169	Yes	Yes	0.74541	1	1	1	0.899542	1	0.858242	1	1	0.869698	1	1	0.570337	1	0.929098	1	0.737832	0.000309341	9.51313e-06	0.766099	0.307679	0.0020615	0.0327669
LANDIS_BREAST_CANCER_PROGRESSION	MSigDB:C2.curated.gs.CGP	114	44	70	0.238454	0.497992	0.263554	Yes	Yes	0.270309	1	0.933873	1	1	1	0.732507	0.270378	1	0.169889	1	1	0.601375	0.0968372	2.65083e-18	2.01046e-06	4.87184e-12	8.34315e-07	3.58818e-22	2.54777e-12	0.0554425	1.85914e-50	4.09889e-14
LANDIS_ERBB2_BREAST_TUMORS_324	MSigDB:C2.curated.gs.CGP	299	150	149	0.213855	0.553715	0.23243	Yes	Yes	0.0832608	1	0.725906	1	0.574213	1	0.377146	0.945975	1	0.0761235	1	1	0.215575	1	1.358e-15	1.26407e-06	3.58903e-10	1.08563e-07	9.66481e-24	1.13544e-09	0.0508699	1.94248e-51	6.59022e-14
LEE_DIFFERENTIATING_T_LYMPHOCYTE	MSigDB:C2.curated.gs.CGP	200	200	0	0.399598	0.287651	0.312751	Yes	Yes	0.827593	2.09914e-05	0.00133626	0.118629	1	1	0.78246	7.02262e-05	0.0530652	0.487129	1	1	0.829921	1	0.0990102	0.0410004	2.05245e-05	0.0160937	0.00177039	0.0221322	1	0.225973	0.929281
LEE_EARLY_T_LYMPHOCYTE	MSigDB:C2.curated.gs.CGP	164	107	57	0.341365	0.311245	0.34739	Yes	Yes	0.0400433	1	0.902118	1	0.641105	1	0.17402	1	1	0.0184575	1	1	0.076655	1	2.23015e-16	5.35393e-08	6.29432e-11	1.72849e-05	1.85815e-16	8.60836e-10	0.0641654	1.38331e-43	3.17868e-10
LEE_LIVER_CANCER_SURVIVAL	MSigDB:C2.curated.gs.CGP	360	185	175	0.290663	0.401606	0.307731	Yes	Yes	0.0103065	1	1	1	1	1	0.494088	0.36355	0.399957	0.00483779	0.940889	1	0.261622	0.901269	9.30096e-46	1.97293e-05	8.80641e-22	1.94329e-06	5.30055e-18	3.45202e-28	0.145181	5.74265e-56	4.72668e-11
Lee.2012.DCIS_IDC_Progression	Literature	74	42	32	0.268574	0.447289	0.284137	Yes	Yes	0.559619	1	1	0.586549	0.72069	0.397344	0.998431	0.803655	1	0.726107	1	1	0.895842	1	5.51592e-06	1	0.00787579	0.246946	0.0180288	0.00437864	0.356943	5.14574e-09	0.00885509
LEF1_UP.V1	MSigDB:C6.onco.signatures	385	195	190	0.210341	0.572791	0.216867	Yes	Yes	0.160315	1	1	0.670451	0.73595	1	1	1	1	0.129206	1	1	1	1	5.94305e-28	0.00721601	7.0132e-16	8.30369e-09	0.00202373	1.14729e-24	0.00551459	5.36786e-08	0.130665
LEIN_CHOROID_PLEXUS_MARKERS	MSigDB:C2.curated.gs.CGP	103	103	0	0.178715	0.649096	0.172189	Yes	Yes	0.0521473	1	0.917653	1	1	1	0.104115	1	1	0.0352974	1	1	0.0730309	1	2.89561e-15	0.000213149	2.26475e-08	1.15898e-08	4.24995e-25	3.64379e-09	0.147555	2.15099e-47	1.22931e-13
LEUKOCYTE_ACTIVATION	MSigDB:C5.GO.bp	69	69	0	0.22992	0.548695	0.221386	Yes	Yes	0.344012	0.313906	0.0210433	0.0108827	0.944543	1	0.129996	0.508816	0.182663	0.0791898	0.437493	0.0366242	0.194573	0.811886	9.31343e-06	0.0099762	2.68161e-10	0.0757714	0.632428	8.41884e-06	0.741452	2.62994e-06	0.106598
LI_INDUCED_T_TO_NATURAL_KILLER	MSigDB:C2.curated.gs.CGP	423	307	116	0.221386	0.560241	0.218373	Yes	Yes	1	1	1	1	0.407194	1	0.755348	1	1	0.449643	1	1	0.647483	1	3.69323e-06	0.302345	1.73421e-06	0.00198154	0.0331673	9.58808e-05	0.649522	6.96398e-05	0.118137
LI_WILMS_TUMOR_ANAPLASTIC	MSigDB:C2.curated.gs.CGP	24	19	5	0.204317	0.591867	0.203815	Yes	Yes	0.000324161	1	1	1	1	1	0.0059237	0.000576581	0.649694	0.000454425	1	1	0.00450315	0.000509336	1.7331e-25	1.80943e-13	5.71685e-25	7.42016e-11	4.63919e-22	3.96782e-15	0.0388585	2.36791e-68	1.68529e-23
LI_WILMS_TUMOR_VS_FETAL_KIDNEY_1	MSigDB:C2.curated.gs.CGP	345	182	163	0.356928	0.298695	0.344378	Yes	Yes	0.0832466	0.408813	1	1	1	1	1	1	1	0.039594	1	1	1	1	2.06784e-25	0.015807	1.67022e-18	0.00954229	6.59117e-14	2.53484e-16	0.376001	2.59805e-51	1.03859e-13
LI_WILMS_TUMOR_VS_FETAL_KIDNEY_2	MSigDB:C2.curated.gs.CGP	81	30	51	0.104418	0.780622	0.11496	Yes	Yes	0.155705	1	1	1	1	1	0.299648	1	1	0.195138	1	1	0.460589	1	4.88456e-10	0.000137261	4.32814e-07	0.278538	1.86454e-08	1.18785e-07	0.654609	3.62267e-29	4.55182e-05
LIAN_NEUTROPHIL_GRANULE_CONSTITUENTS	MSigDB:C2.curated.gs.CGP	25	25	0	0.15512	0.692269	0.15261	Yes	Yes	1	1	1	1	1	1	1	1	1	1	1	1	1	1	9.64449e-08	0.00127557	1.1221e-09	0.0597685	1	1.43719e-07	0.663557	5.87274e-09	0.168163
LIANG_SILENCED_BY_METHYLATION	MSigDB:C2.curated.gs.CGP	43	32	11	0.174197	0.656124	0.169679	Yes	Yes	0.204197	0.656644	0.0950945	1	1	1	0.322774	1	1	0.0839383	1	1	0.164201	1	1.63809e-17	0.000285528	5.09557e-15	6.70635e-09	6.64355e-21	1.47518e-10	0.0240339	2.47057e-54	2.24144e-18
LIANG_SILENCED_BY_METHYLATION_2	MSigDB:C2.curated.gs.CGP	53	53	0	0.239458	0.530622	0.22992	Yes	Yes	0.0551131	1	1	0.242985	0.744339	1	0.259569	1	1	0.00795529	1	1	0.158936	1	2.04403e-06	0.00174913	2.53992e-08	0.0260344	0.125212	4.31689e-08	0.0747727	4.99047e-07	0.5855
LIEN_BREAST_CARCINOMA_METAPLASTIC	MSigDB:C2.curated.gs.CGP	35	35	0	0.273594	0.461345	0.26506	Yes	Yes	0.283054	1	1	0.660871	1	1	0.238531	0.121812	0.74564	0.306319	0.852904	1	0.190377	0.0945446	3.13668e-12	0.000470366	3.57897e-07	0.00678959	5.23455e-13	1.43369e-06	0.177893	1.23039e-29	5.06393e-07
LIEN_BREAST_CARCINOMA_METAPLASTIC_VS_DUCTAL	MSigDB:C2.curated.gs.CGP	197	83	114	0.438755	0.27761	0.283635	Yes	Yes	0.350391	1	0.300539	0.708597	1	0.621986	1	1	1	0.263396	1	1	1	1	7.51616e-21	0.000517479	7.47549e-11	1.66828e-12	0.00160848	2.18799e-25	0.000252341	0.00156765	0.0630918
LIM_MAMMARY_LUMINAL_MATURE	MSigDB:C2.curated.gs.CGP	215	116	99	0.337349	0.282129	0.380522	Yes	Yes	0.104595	1	0.637859	0.230286	1	1	1	1	1	0.187439	1	1	1	1	3.49298e-29	0.00852436	3.62446e-11	7.35792e-14	1.66105e-08	3.96797e-21	0.581989	0.00141252	0.000534392
LIM_MAMMARY_LUMINAL_PROGENITOR	MSigDB:C2.curated.gs.CGP	72	58	14	0.120482	0.751506	0.128012	Yes	Yes	0.000717196	1	0.677705	1	1	0.141063	0.00312805	1	1	0.000205872	1	1	0.000585722	1	7.17054e-45	3.2176e-06	8.07479e-24	5.69273e-10	0.000206795	8.29234e-40	0.00223895	1.055e-19	1
LIM_MAMMARY_STEM_CELL	MSigDB:C2.curated.gs.CGP	917	489	428	0.414659	0.193775	0.391566	Yes	Yes	0.960982	1	1	0.332294	1	0.263936	0.902994	0.921824	0.465347	0.527158	1	1	0.481265	0.862847	0.00176924	0.0047448	0.00460754	5.25007e-07	1.73675e-14	0.000332902	1	0.00226484	0.0054524
LINDGREN_BLADDER_CANCER_CLUSTER_1	MSigDB:C2.curated.gs.CGP	499	121	378	0.332329	0.350904	0.316767	Yes	Yes	2.18963e-06	1	1	1	1	1	5.78877e-06	0.603032	0.00657438	5.01106e-05	0.0279047	1	9.93575e-05	0.588444	1.37447e-45	9.71235e-17	1.35121e-29	3.02687e-14	1.75137e-15	8.66247e-29	9.811e-06	8.71322e-70	3.49405e-22
LINDGREN_BLADDER_CANCER_CLUSTER_3	MSigDB:C2.curated.gs.CGP	558	329	229	0.36998	0.268574	0.361446	Yes	Yes	0.0104872	1	1	1	1	1	0.00824327	0.338275	0.782911	0.00617809	1	1	0.00400354	0.0551131	1.496e-22	2.8974e-13	7.41841e-26	4.00784e-10	2.99019e-21	6.69136e-14	0.0120181	1.30262e-67	2.71783e-24
LINDGREN_BLADDER_CANCER_HIGH_RECURRENCE	MSigDB:C2.curated.gs.CGP	49	49	0	0.22239	0.537651	0.23996	Yes	Yes	1	1	1	0.431905	1	1	0.983513	1	1	1	1	1	0.894574	1	0.00149818	0.0261202	1	0.000115724	1.50817e-11	0.19969	0.716854	2.64828e-11	0.00204785
LINDSTEDT_DENDRITIC_CELL_MATURATION_A	MSigDB:C2.curated.gs.CGP	67	67	0	0.287149	0.448293	0.264558	Yes	Yes	0.104468	1	1	0.0068838	1	1	0.045643	1	1	0.0144275	1	1	0.0497028	1	1.05189e-08	0.00114865	1.21382e-10	0.0557837	0.752858	6.09544e-08	0.711755	8.14372e-11	0.0937813
LINDSTEDT_DENDRITIC_CELL_MATURATION_B	MSigDB:C2.curated.gs.CGP	53	53	0	0.228414	0.547189	0.224398	Yes	Yes	0.238603	1	0.374446	0.0457925	1	0.783147	0.0525546	0.0852959	0.483829	0.0459369	1	1	0.0278837	0.614763	1.20012e-08	0.1373	1.17338e-07	0.035568	0.48933	5.98615e-07	1	1.01115e-06	0.63167
LINDSTEDT_DENDRITIC_CELL_MATURATION_D	MSigDB:C2.curated.gs.CGP	68	68	0	0.25251	0.498996	0.248494	Yes	Yes	0.964288	1	1	1	1	1	1	1	1	0.577797	1	1	1	1	0.552941	0.681541	0.00322929	0.000447278	0.00273969	0.291787	1	0.0057941	0.00597178
LIU_PROSTATE_CANCER	MSigDB:C2.curated.gs.CGP	577	96	481	0.347892	0.272088	0.38002	Yes	Yes	0.772205	1	1	0.932439	1	1	0.737966	1	0.892295	0.85185	0.843788	1	0.521316	1	8.02579e-06	1.62954e-06	0.00255202	5.635e-05	1.40251e-18	6.54451e-06	0.356967	1.00817e-26	3.29992e-06
LIU_SMARCA4_TARGETS	MSigDB:C2.curated.gs.CGP	64	64	0	0.177209	0.646586	0.176205	Yes	Yes	1	1	1	0.94306	1	1	1	0.717201	1	0.912169	1	1	1	0.477957	0.011114	0.0105045	0.00135973	8.79854e-08	1.70254e-16	0.457011	0.400912	4.23336e-21	1.82208e-08
LIU_VAV3_PROSTATE_CARCINOGENESIS	MSigDB:C2.curated.gs.CGP	106	89	17	0.243474	0.500502	0.256024	Yes	Yes	0.83396	0.0717349	1	0.9974	0.90713	1	1	0.401352	0.106067	1	1	1	1	1	0.0787189	1	0.000581913	6.09181e-06	8.06562e-11	0.150786	1	0.00199644	0.0139997
Liu.2007.Invasiveness_Gene_Signature	Literature	167	83	84	0.206325	0.588855	0.204819	Yes	Yes	0.000235492	1	1	1	1	1	0.00833774	0.945479	1	0.000126724	1	1	0.00374362	1	1.15043e-44	1.12679e-08	1.66462e-21	1.68337e-08	9.30729e-20	1.16826e-27	0.114362	3.54257e-69	3.01825e-15
LOCOMOTORY_BEHAVIOR	MSigDB:C5.GO.bp	95	95	0	0.254518	0.502008	0.243474	Yes	Yes	0.557554	0.211847	0.0197212	0.458296	1	1	0.450956	0.433369	0.269969	0.10948	1	1	0.190325	1	2.26825e-06	0.00160478	3.74868e-11	0.0508685	0.552531	6.16755e-07	0.372259	5.5585e-07	0.0524845
LOPEZ_MESOTELIOMA_SURVIVAL_TIME	MSigDB:C2.curated.gs.CGP	21	14	7	0.205823	0.573795	0.220382	Yes	Yes	0.0067934	0.107348	1	1	1	1	0.45534	0.0718679	1	0.0489979	1	1	0.527996	0.438089	2.34447e-16	0.202413	2.36609e-10	0.000293355	5.76308e-14	5.40566e-10	0.410623	6.61638e-34	1.119e-10
LTE2_UP.V1	MSigDB:C6.onco.signatures	386	190	196	0.184739	0.637048	0.178213	Yes	Yes	0.0206309	1	1	0.775591	1	1	0.0554728	0.468659	0.773623	0.00440641	1	1	0.0049296	1	2.09241e-15	0.421557	1.27451e-05	0.0031975	1.24609e-07	2.06312e-06	0.0907814	2.05653e-24	3.9158e-05
LU_AGING_BRAIN	MSigDB:C2.curated.gs.CGP	415	262	153	0.22239	0.538153	0.239458	Yes	Yes	0.0957982	1	1	1	1	1	1	1	1	0.191921	1	1	1	1	5.49462e-10	0.00174652	2.88191e-09	0.000118561	1.39564e-15	5.82312e-06	0.258974	2.61084e-37	9.33915e-11
LU_EZH2_TARGETS	MSigDB:C2.curated.gs.CGP	709	295	414	0.283133	0.427209	0.289659	Yes	Yes	0.657252	0.837151	0.954184	0.464943	0.264086	1	0.0850662	0.701224	0.685659	0.364565	0.582097	1	0.0454637	1	0.0268396	1.19833e-06	0.194955	0.00126009	1.30552e-08	0.134576	0.927586	1.23244e-11	0.000554525
LU_IL4_SIGNALING	MSigDB:C2.curated.gs.CGP	94	94	0	0.233936	0.552209	0.213855	Yes	Yes	1	1	1	1	1	1	1	1	1	1	1	1	1	1	0.00126617	0.00879412	0.000415927	0.00146051	0.318186	0.0036332	0.997577	0.0185682	0.64959
LY_AGING_MIDDLE	MSigDB:C2.curated.gs.CGP	30	14	16	0.260542	0.465361	0.274096	Yes	Yes	0.0841488	0.740355	0.358569	1	1	1	0.192897	1	1	0.0376072	1	1	0.041181	1	2.68165e-20	4.76109e-08	7.6438e-17	4.84907e-05	3.66287e-15	8.64181e-12	0.0224907	3.91457e-51	9.99326e-14
LY_AGING_OLD	MSigDB:C2.curated.gs.CGP	63	7	56	0.288655	0.397088	0.314257	Yes	Yes	1	1	1	1	1	1	1	1	1	1	1	1	1	1	2.69007e-23	3.5846e-11	2.97007e-23	1.29538e-08	1.08839e-17	9.84275e-15	0.119485	2.27109e-59	3.51993e-20
LY_AGING_PREMATURE	MSigDB:C2.curated.gs.CGP	24	0	24	0.168173	0.661647	0.170181	Yes	Yes	0.00484774	1	1	1	1	1	2.44019e-05	0.555031	1	0.00133293	1	1	5.7454e-05	0.276015	6.65467e-41	1.80857e-12	1.90932e-21	9.67603e-12	1.66978e-12	2.66612e-24	0.00178582	1.79599e-61	1.09771e-17
LY_AGING_PREMATURE_DN	MSigDB:C2.curated.gs.CGP	30	30	0	0.177209	0.645582	0.177209	Yes	Yes	0.00162789	1	1	1	1	1	0.00151167	0.20382	0.879036	0.000300804	1	1	7.37556e-05	0.0541432	7.24971e-38	1.98896e-10	1.51813e-24	1.14127e-07	3.96346e-13	1.15046e-29	0.0642858	7.49815e-66	1.91704e-15
LYMPHOCYTE_ACTIVATION	MSigDB:C5.GO.bp	61	61	0	0.22741	0.549699	0.222892	Yes	Yes	0.803655	0.281358	0.0031805	0.100984	0.690093	1	0.725729	0.420983	0.0930779	0.265739	0.159397	0.0366242	0.709684	1	7.57992e-07	0.0177412	4.63146e-11	0.00416082	0.0109256	2.26622e-08	1	2.02744e-05	0.236852
M_PHASE	MSigDB:C5.GO.bp	114	114	0	0.295181	0.405622	0.299197	Yes	Yes	0.0121664	1	1	1	1	1	0.0469435	0.416335	1	0.00947776	1	1	0.0398124	0.272055	3.38598e-14	6.53979e-08	9.58042e-08	1.15545e-06	2.89078e-13	1.39015e-07	0.256548	1.42146e-47	9.9959e-11
M_PHASE_OF_MITOTIC_CELL_CYCLE	MSigDB:C5.GO.bp	85	85	0	0.297189	0.415161	0.287651	Yes	Yes	0.00947893	1	1	1	1	1	0.0292274	0.444993	0.841143	0.0023797	1	1	0.0155676	0.531097	1.07247e-30	2.01282e-08	4.14822e-18	1.80674e-07	8.47219e-19	3.92365e-21	0.360414	4.18479e-65	2.86846e-14
MAHADEVAN_RESPONSE_TO_MP470	MSigDB:C2.curated.gs.CGP	39	20	19	0.129016	0.721386	0.149598	Yes	Yes	0.822202	1	1	0.87761	1	0.964585	1	1	1	0.784828	1	1	0.996707	1	0.17549	0.0139572	0.723508	1	6.6133e-05	0.269236	0.637195	8.66185e-07	0.663802
MALONEY_RESPONSE_TO_17AAG	MSigDB:C2.curated.gs.CGP	120	41	79	0.215361	0.560241	0.224398	Yes	Yes	0.0277064	1	1	1	1	0.843292	0.0799475	1	1	0.0184654	1	1	0.0656684	1	7.23714e-11	8.84045e-07	2.21571e-10	0.000273735	4.09991e-16	5.75373e-06	0.271298	1.22893e-46	4.23547e-10
MANALO_HYPOXIA	MSigDB:C2.curated.gs.CGP	496	207	289	0.370482	0.264056	0.365462	Yes	Yes	1	1	1	1	1	1	1	1	1	1	1	1	1	1	7.57789e-13	9.02929e-08	8.74745e-17	0.0498457	3.47486e-14	9.0399e-10	0.332213	3.94764e-39	6.12618e-11
MARSON_BOUND_BY_E2F4_UNSTIMULATED	MSigDB:C2.curated.gs.CGP	728	728	0	0.396084	0.214357	0.389558	Yes	Yes	0.199508	0.0282298	1	1	0.262102	1	0.379742	0.0350902	0.678849	0.146609	1	1	0.205704	0.239835	1.72393e-26	0.00222605	9.66825e-20	2.6719e-06	3.96344e-15	1.88693e-17	0.34409	1.55208e-52	3.76787e-16
MARTINEZ_RESPONSE_TO_TRABECTEDIN	MSigDB:C2.curated.gs.CGP	342	71	271	0.224398	0.547189	0.228414	Yes	Yes	0.0295428	1	1	0.727211	1	1	0.254826	0.955752	1	0.0312469	1	1	0.344569	1	3.68018e-20	2.48351e-06	3.10604e-13	3.93539e-09	3.19839e-24	2.28664e-13	0.490178	9.24929e-56	1.2664e-16
MASSARWEH_RESPONSE_TO_ESTRADIOL	MSigDB:C2.curated.gs.CGP	61	61	0	0.256024	0.514056	0.22992	Yes	Yes	0.000102881	1	1	0.994489	0.4105	0.611809	0.00169472	1	1	0.00038091	1	1	0.0160253	1	2.92399e-29	1.78063e-10	1.96671e-26	1.49492e-06	0.925034	8.82272e-36	5.57631e-07	3.83158e-19	0.101985
MASSARWEH_TAMOXIFEN_RESISTANCE	MSigDB:C2.curated.gs.CGP	836	578	258	0.255522	0.5	0.244478	Yes	Yes	1	0.0892386	0.81775	0.626294	1	1	0.964771	0.664285	0.0573993	1	0.969823	1	0.430447	0.429797	0.00136774	0.223538	0.326548	2.71987e-12	1.117e-15	0.898259	0.00950969	1.35868e-17	1.44922e-08
MATTIOLI_MGUS_VS_PCL	MSigDB:C2.curated.gs.CGP	116	116	0	0.245482	0.533133	0.221386	Yes	Yes	2.49035e-07	1	1	1	1	1	2.63949e-07	0.725753	0.0742013	1.16118e-06	0.132629	1	1.74084e-07	0.263955	1.42308e-52	4.02148e-15	2.77675e-26	1.19152e-14	9.86192e-20	1.82905e-30	0.00408641	1.33194e-73	4.13096e-21
MCBRYAN_PUBERTAL_TGFB1_TARGETS	MSigDB:C2.curated.gs.CGP	231	169	62	0.199297	0.61245	0.188253	Yes	Yes	0.658194	0.328324	1	1	0.948684	1	0.662694	1	0.939957	0.320066	1	1	0.355041	1	0.000141591	0.00205667	0.000233045	3.45899e-08	7.44611e-18	0.0592111	0.710298	2.98622e-29	1.87193e-10
MCLACHLAN_DENTAL_CARIES	MSigDB:C2.curated.gs.CGP	498	253	245	0.360442	0.283133	0.356426	Yes	Yes	0.108973	1	1	1	1	1	0.475318	1	1	0.446578	1	1	0.78244	1	0.0162839	0.410353	0.0036332	0.000483348	0.00123391	0.00409429	0.807695	1	0.174724
MEISSNER_BRAIN_HCP_WITH_H3K4ME3_AND_H3K27ME3	MSigDB:C2.curated.gs.CGP	1069	1069	0	0.302209	0.364458	0.333333	Yes	Yes	0.554273	0.159749	1	0.792519	1	1	0.732605	0.380599	0.782986	0.563814	0.882671	1	0.630857	0.175655	0.00401399	0.00960722	0.0397012	3.05126e-07	2.23915e-14	0.319595	0.289255	2.7401e-22	1.58228e-07
MEK_UP.V1	MSigDB:C6.onco.signatures	392	196	196	0.256024	0.48243	0.261546	Yes	Yes	0.0448513	1	1	1	1	0.277504	0.346474	0.552509	1	0.0464483	1	1	0.593662	0.58644	4.03326e-18	0.725727	3.24587e-10	1.22793e-09	0.000155237	1.35436e-19	0.0568582	0.144779	0.123639
MEL18_DN.V1	MSigDB:C6.onco.signatures	289	141	148	0.149598	0.684739	0.165663	Yes	Yes	0.13572	1	1	0.165065	0.656097	1	1	1	1	0.340871	1	1	1	1	4.31867e-26	0.692153	1.29435e-09	0.000637561	0.224801	6.61113e-23	0.0274341	4.79126e-13	0.29273
MENSSEN_MYC_TARGETS	MSigDB:C2.curated.gs.CGP	53	53	0	0.23243	0.558735	0.208835	Yes	Yes	0.000163696	1	1	1	1	1	0.00334124	0.885319	0.153685	0.000550056	0.291334	1	0.00595858	0.284534	1.11946e-43	1.07236e-09	1.59951e-24	4.0405e-10	2.93427e-21	6.2532e-28	0.0388842	7.61335e-72	1.7148e-19
MIKKELSEN_MCV6_LCP_WITH_H3K4ME3	MSigDB:C2.curated.gs.CGP	162	162	0	0.191767	0.616466	0.191767	Yes	Yes	0.593515	0.164943	0.332501	1	1	1	1	0.960996	0.599967	0.314632	1	0.350609	1	0.814369	0.029651	0.0119005	0.000119331	0.000628225	1.93783e-07	1.98889e-05	0.177968	0.00130952	0.155684
MIKKELSEN_MEF_LCP_WITH_H3K4ME3	MSigDB:C2.curated.gs.CGP	128	128	0	0.215361	0.565763	0.218876	Yes	Yes	0.866583	1	1	1	1	1	1	1	1	0.980391	1	1	1	1	0.429701	0.102321	0.32072	5.07334e-07	5.00289e-10	1	0.34627	4.04966e-13	6.86649e-06
Miller.2005.TP53_Mutation	Literature	24	5	19	0.206325	0.568273	0.225402	Yes	Yes	2.06701e-06	1	1	1	1	1	1.74598e-05	1	0.600646	1.93275e-06	0.271104	1	2.29657e-05	1	2.09514e-51	1.76541e-11	9.73487e-30	5.31846e-07	0.000218818	1.96417e-46	6.41823e-06	1.82653e-38	0.00215446
MISSIAGLIA_REGULATED_BY_METHYLATION	MSigDB:C2.curated.gs.CGP	248	126	122	0.294177	0.394076	0.311747	Yes	Yes	0.24049	0.041144	1	1	0.898074	1	0.445132	0.290149	0.00464174	0.791823	1	1	0.261384	0.653265	9.75788e-13	0.739751	2.13644e-08	8.86682e-05	1.39509e-09	3.49673e-06	0.258409	1.92007e-32	1.77309e-09
MITOCHONDRIAL_INNER_MEMBRANE	MSigDB:C5.GO.cc	67	67	0	0.201305	0.601908	0.196787	Yes	Yes	0.113888	1	1	0.752029	1	1	0.047019	1	0.976086	0.125452	1	1	0.0163165	0.951847	8.10838e-05	5.19267e-07	0.00368408	1.87939e-05	7.77967e-18	0.00933822	0.23192	1.09197e-29	2.64867e-07
MITOCHONDRIAL_PART	MSigDB:C5.GO.cc	142	142	0	0.245984	0.508032	0.245984	Yes	Yes	0.101477	1	1	0.0541849	1	1	0.0101321	1	1	0.0349049	1	1	0.00319565	1	1.54207e-06	5.27547e-06	0.00389251	1.64185e-05	1.00031e-12	0.00459387	0.446502	1.08894e-21	5.3287e-07
MITOCHONDRIAL_RESPIRATORY_CHAIN	MSigDB:C5.GO.cc	24	24	0	0.117972	0.756024	0.126004	Yes	Yes	0.93517	1	0.816465	0.598165	1	1	0.164017	0.810722	0.77114	0.608886	0.867033	1	0.058912	1	0.581758	5.78877e-06	0.0656684	0.000370584	7.96558e-06	0.158079	0.737588	1.85396e-09	7.77549e-05
MITOCHONDRION	MSigDB:C5.GO.cc	343	343	0	0.274598	0.457329	0.268072	Yes	Yes	0.083049	0.0617617	0.238516	0.050861	1	0.402192	0.02134	0.53347	0.946057	0.122055	1	1	0.00582484	0.403852	0.0313985	0.000276533	0.0788354	8.13245e-05	2.30933e-12	0.633853	0.707791	8.67824e-21	1.20223e-05
MITOTIC_CELL_CYCLE	MSigDB:C5.GO.bp	153	153	0	0.328815	0.370482	0.300703	Yes	Yes	0.00145399	1	0.314786	1	1	1	0.0145368	1	0.574994	0.00327061	1	1	0.0701624	1	2.08991e-43	8.51104e-14	4.23293e-26	3.87313e-11	6.69294e-20	1.74185e-27	0.0236959	2.36791e-68	2.51073e-21
MITSIADES_RESPONSE_TO_APLIDIN	MSigDB:C2.curated.gs.CGP	688	439	249	0.284137	0.427209	0.288655	Yes	Yes	0.00254364	1	1	1	1	1	0.0148136	0.772474	0.56319	0.00236348	1	1	0.00523029	0.229705	1.31447e-29	9.79576e-14	5.8809e-21	2.28598e-12	7.49546e-23	2.48627e-18	0.00881593	2.49181e-69	5.70663e-22
module_1	MSigDB:C4.cancer.modules	368	368	0	0.39006	0.235442	0.374498	Yes	Yes	1	1	1	1	1	1	1	1	1	1	1	1	1	1	0.0257492	0.00465447	0.10163	2.14514e-06	3.65416e-18	0.561023	0.648332	4.27927e-21	2.55926e-06
module_100	MSigDB:C4.cancer.modules	544	544	0	0.277108	0.460843	0.262048	Yes	Yes	0.0237063	1	1	1	1	1	0.0621811	0.735651	1	0.00874785	1	1	0.0225015	0.073922	1.90646e-23	2.34208e-10	4.05602e-18	1.63213e-08	3.43846e-26	1.01478e-14	0.103391	4.98361e-65	1.46677e-19
module_107	MSigDB:C4.cancer.modules	79	79	0	0.25	0.497992	0.252008	Yes	Yes	0.413262	1	1	0.955858	1	1	0.167861	1	1	0.325538	1	1	0.202156	1	1	0.5113	0.795998	1.95227e-05	0.000884692	0.482917	0.122233	0.0218795	0.00576396
module_108	MSigDB:C4.cancer.modules	56	56	0	0.238454	0.521586	0.23996	Yes	Yes	0.293971	1	0.000401554	0.176338	0.629131	1	0.486588	0.0615375	0.16511	0.0967545	1	1	0.352035	1	2.74732e-05	0.0196518	8.35112e-07	0.0474342	0.00171792	4.18525e-05	1	1.77767e-07	0.316785
module_11	MSigDB:C4.cancer.modules	540	540	0	0.251506	0.503514	0.24498	Yes	Yes	0.0158273	1	1	1	1	1	0.029792	0.379439	1	0.00806321	0.831802	1	0.0284497	0.0546017	7.7902e-24	2.20532e-12	5.33973e-21	2.91333e-11	1.80824e-28	6.73681e-14	0.0362888	5.74086e-67	5.98391e-24
module_111	MSigDB:C4.cancer.modules	153	153	0	0.125502	0.742972	0.131526	Yes	Yes	0.361677	0.808222	0.112362	1	1	1	1	0.382812	1	0.142204	1	1	1	1	3.45382e-06	0.311366	1.48258e-05	0.441695	0.280325	5.90202e-05	0.91497	0.00129789	0.321639
module_112	MSigDB:C4.cancer.modules	260	260	0	0.27259	0.462851	0.264558	Yes	Yes	0.251667	0.233977	1	1	1	1	0.624745	0.528286	0.424308	0.562731	1	1	0.736385	0.239835	2.21866e-07	0.135113	0.00171617	8.98798e-13	2.26583e-24	0.000891248	0.426554	6.82556e-33	6.02742e-13
module_117	MSigDB:C4.cancer.modules	731	731	0	0.318273	0.370482	0.311245	Yes	Yes	0.871942	0.105558	0.0129637	0.23826	1	0.71787	0.582535	0.496803	0.0800699	0.255388	0.693146	0.0557543	0.553767	0.621497	1.61038e-08	0.0712975	7.90209e-12	0.00481031	3.59521e-05	1.39478e-08	1	8.01899e-06	0.589619
module_119	MSigDB:C4.cancer.modules	145	145	0	0.350904	0.362952	0.286145	Yes	Yes	1	1	1	1	1	1	0.860763	1	1	0.363804	1	1	0.499683	1	0.089404	0.0571916	1.01067e-06	0.0378486	0.0151495	0.137527	0.611302	0.0285646	0.170123
module_12	MSigDB:C4.cancer.modules	360	360	0	0.341867	0.332329	0.325803	Yes	Yes	0.806706	0.237966	1	0.682858	1	1	0.189903	0.168499	1	0.749278	1	1	0.0817726	0.0842535	9.25836e-06	8.39093e-05	0.000544809	1.69581e-08	6.4777e-21	0.000488825	0.481696	4.05445e-35	4.51559e-10
module_121	MSigDB:C4.cancer.modules	99	99	0	0.243474	0.529618	0.226908	Yes	Yes	0.844029	1	1	1	1	1	1	1	1	0.71721	1	1	0.875171	1	0.00107229	0.488935	8.03431e-06	4.91759e-08	2.29307e-08	0.00223895	0.321691	0.119241	0.0125563
module_122	MSigDB:C4.cancer.modules	141	141	0	0.314257	0.345884	0.339859	Yes	Yes	0.292784	1	1	0.718758	1	1	0.429551	1	1	0.442913	1	1	0.409069	1	0.00196102	0.138454	0.0309021	0.000200721	5.48557e-09	0.0820201	1	1.36204e-18	2.40654e-05
module_124	MSigDB:C4.cancer.modules	96	96	0	0.282631	0.463855	0.253514	Yes	Yes	0.0096099	1	0.379828	1	0.674463	1	0.0104437	0.0526285	0.94306	0.00465268	1	1	0.00385649	0.105086	1.22814e-35	1.32672e-09	1.30496e-19	9.09952e-07	2.19907e-19	1.45146e-20	0.0227158	2.56875e-65	6.83222e-15
module_125	MSigDB:C4.cancer.modules	44	44	0	0.304719	0.410141	0.285141	Yes	Yes	0.0451326	1	0.578917	1	0.403852	1	0.10593	1	0.620306	0.0107519	1	1	0.0202359	1	2.13422e-24	1.7309e-09	4.02427e-26	1.98504e-05	2.49474e-19	3.75623e-15	0.0226361	1.44868e-63	1.13247e-20
module_126	MSigDB:C4.cancer.modules	183	183	0	0.287651	0.433735	0.278614	Yes	Yes	0.00123461	1	1	0.204211	1	0.357344	0.0205403	1	1	0.000220818	1	1	0.010513	1	6.57708e-25	8.51098e-14	1.21484e-25	3.48046e-08	1.08321e-17	4.33174e-17	0.0008675	9.99324e-67	2.92592e-20
module_128	MSigDB:C4.cancer.modules	98	98	0	0.329317	0.327811	0.342871	Yes	Yes	1	0.0176903	1	0.954184	0.791322	1	0.706312	0.0705423	1	0.774916	1	1	0.86162	1	0.279214	0.522848	0.00352447	5.78125e-05	4.10928e-05	0.0824417	1	0.0109196	0.035493
module_129	MSigDB:C4.cancer.modules	219	219	0	0.201305	0.599398	0.199297	Yes	Yes	0.217882	0.0487153	1	1	1	1	0.678378	0.192261	0.361979	0.358625	0.846855	1	0.601375	0.342794	5.16747e-07	0.00978577	0.000205075	3.74424e-08	9.24962e-22	0.00300071	1	6.83982e-34	2.62448e-10
module_137	MSigDB:C4.cancer.modules	546	546	0	0.27008	0.475904	0.254016	Yes	Yes	0.0117634	1	1	0.552509	1	1	0.0489044	0.71787	0.427395	0.00596087	0.534805	1	0.0222834	0.169889	3.30816e-22	5.04803e-08	1.42539e-16	4.21569e-10	5.594e-25	1.08881e-12	0.0612817	1.3802e-64	2.59172e-20
module_146	MSigDB:C4.cancer.modules	102	102	0	0.127008	0.735944	0.137048	Yes	Yes	0.606332	0.0313397	1	0.284852	1	1	0.866802	0.194847	0.646401	0.787789	0.880715	1	1	0.175709	0.628281	0.526404	0.280733	0.000180387	1.10632e-11	1	1	1.27947e-06	0.0460234
module_15	MSigDB:C4.cancer.modules	358	358	0	0.348896	0.343373	0.307731	Yes	Yes	0.104555	1	1	0.100187	0.85467	1	0.161006	1	1	0.0256228	1	1	0.112968	1	0.000409964	0.000749978	7.70991e-12	0.031877	0.00951335	9.69193e-06	0.96507	7.70315e-05	0.142177
module_152	MSigDB:C4.cancer.modules	124	124	0	0.258032	0.461345	0.280622	Yes	Yes	0.829194	0.181766	1	0.0284316	0.952785	0.506991	0.170788	0.56893	1	0.692102	1	1	0.114949	0.591995	1.05664e-08	1.50655e-05	0.00106804	1.22104e-05	9.30586e-10	3.90361e-07	0.628767	4.94751e-24	1.81329e-06
module_154	MSigDB:C4.cancer.modules	75	75	0	0.282129	0.468876	0.248996	Yes	Yes	0.0440518	1	1	0.807368	1	1	1	1	0.461952	0.18715	1	1	1	1	9.88964e-25	1.68835e-09	1.88974e-11	1.10637e-19	1.13993e-14	1.46156e-17	0.276945	0.0460895	6.86649e-06
module_158	MSigDB:C4.cancer.modules	43	43	0	0.312751	0.38504	0.302209	Yes	Yes	0.015823	1	0.952478	1	0.830908	1	0.027606	0.0180369	0.66298	0.00895904	1	1	0.012209	0.10593	4.73679e-30	8.49765e-10	1.43469e-18	0.0013553	8.41562e-19	1.09436e-20	0.00645803	8.77952e-59	3.59437e-12
module_16	MSigDB:C4.cancer.modules	511	511	0	0.356928	0.338855	0.304217	Yes	Yes	9.81654e-06	1	1	1	1	1	3.43558e-05	1	0.678381	2.31038e-06	0.469137	1	1.81155e-05	1	1.80288e-49	1.05095e-11	7.25234e-31	3.77535e-12	1.43041e-08	2.67749e-40	0.000965542	2.42048e-52	2.06396e-12
module_164	MSigDB:C4.cancer.modules	61	61	0	0.1501	0.714859	0.13504	Yes	Yes	0.987047	1	0.635117	1	1	1	1	1	1	1	1	1	1	1	0.270584	0.85499	0.105834	5.03945e-10	1.74503e-16	0.473199	0.912998	1.50033e-12	7.07305e-06
module_165	MSigDB:C4.cancer.modules	82	82	0	0.274598	0.451807	0.273594	Yes	Yes	0.504743	1	1	1	1	1	0.290926	1	1	1	1	1	1	1	0.00827614	0.0233744	6.52833e-09	0.411904	0.258409	0.0137138	1	0.000540663	0.109447
module_169	MSigDB:C4.cancer.modules	97	97	0	0.236446	0.538655	0.2249	Yes	Yes	0.165427	1	1	1	1	1	1	1	1	1	1	1	1	1	0.0420088	0.811033	0.00193641	0.0836384	0.00118424	0.0586608	0.229088	0.845047	0.711192
module_17	MSigDB:C4.cancer.modules	367	367	0	0.343876	0.323795	0.332329	Yes	Yes	0.00190586	1	1	1	1	1	0.00187824	0.828443	0.84883	0.000335769	1	1	0.000554899	1	1.27245e-40	7.75648e-10	2.2322e-19	5.01833e-09	1.36912e-23	7.64764e-30	0.152521	3.98601e-67	4.80966e-15
module_170	MSigDB:C4.cancer.modules	101	101	0	0.324799	0.334839	0.340361	Yes	Yes	1	1	1	1	1	1	1	1	1	0.988948	1	1	1	1	0.0279047	1	1.52366e-06	2.27714e-05	1.41817e-07	0.12127	1	0.0091159	0.00325563
module_171	MSigDB:C4.cancer.modules	140	140	0	0.351406	0.320281	0.328313	Yes	Yes	1	1	1	1	1	1	1	1	1	1	1	1	1	1	0.0806411	0.0759589	6.35714e-07	0.2408	0.0806411	0.142114	1	0.0248989	0.235416
module_172	MSigDB:C4.cancer.modules	96	96	0	0.23996	0.518072	0.241968	Yes	Yes	0.457561	0.881809	1	1	1	1	0.499385	1	1	0.462864	1	1	0.883916	1	1	0.165305	0.00724241	0.0168513	2.15917e-05	0.95977	0.0199254	0.107026	0.790491
module_174	MSigDB:C4.cancer.modules	95	95	0	0.205823	0.591867	0.202309	Yes	Yes	0.794322	0.147555	0.501662	1	0.959821	0.851174	1	1	0.477215	0.21828	0.577788	0.354197	0.893367	1	1.2463e-05	0.466621	0.000186938	0.00562053	0.190293	1.00856e-05	0.915173	0.00189608	0.670385
module_176	MSigDB:C4.cancer.modules	230	230	0	0.273594	0.463855	0.26255	Yes	Yes	0.00854938	1	1	0.3821	1	1	0.0561407	0.432648	0.958622	0.00759845	1	1	0.0381378	0.384274	1.51674e-11	1.94873e-05	4.25188e-06	1.03416e-14	3.49852e-37	4.44477e-06	0.119766	6.27374e-48	5.36156e-17
module_177	MSigDB:C4.cancer.modules	101	101	0	0.285643	0.453815	0.260542	Yes	Yes	0.392817	0.24498	1	0.0719257	1	1	0.51381	1	0.00562433	0.0195608	1	1	0.180953	1	0.378321	0.112116	1.06413e-05	0.172652	0.0169388	0.162946	1	0.144677	0.179449
module_18	MSigDB:C4.cancer.modules	451	451	0	0.338855	0.35743	0.303715	Yes	Yes	0.000186421	1	1	1	0.863377	1	0.00146056	1	0.624225	1.74975e-05	0.786113	1	0.00258096	0.583841	9.65144e-42	7.60208e-16	5.8773e-33	1.5847e-12	1.52054e-13	2.1366e-31	0.00145277	3.13742e-65	2.42171e-19
module_180	MSigDB:C4.cancer.modules	120	120	0	0.206827	0.564257	0.228916	Yes	Yes	0.0961742	1	1	0.77449	1	1	0.99438	1	1	0.0925586	1	1	1	1	7.31766e-37	0.757291	9.72532e-20	1.7835e-08	0.00746467	1.51304e-37	0.511291	5.98986e-09	0.5855
module_188	MSigDB:C4.cancer.modules	141	141	0	0.235944	0.542169	0.221888	Yes	Yes	0.306866	0.157688	0.0398608	0.12546	1	1	0.537351	0.984737	0.559158	0.0390365	0.921941	0.215838	0.293262	0.434436	1.27258e-07	0.147467	6.59725e-07	0.0394723	1	2.21669e-06	0.949165	5.97069e-05	0.358082
module_19	MSigDB:C4.cancer.modules	314	314	0	0.326807	0.370984	0.302209	Yes	Yes	0.0309898	0.129099	0.619159	1	0.232047	1	0.142842	0.574465	0.47264	0.0338981	1	1	0.0778252	0.598165	5.32587e-23	0.0043992	3.68041e-16	1.94609e-06	7.54952e-21	5.18466e-12	0.0781309	2.19703e-55	1.57112e-16
module_198	MSigDB:C4.cancer.modules	303	303	0	0.365462	0.295181	0.339357	Yes	Yes	0.0268004	1	1	1	1	1	0.0488391	0.0588809	0.725784	0.0140381	1	1	0.0237188	0.0583695	1.04639e-25	2.56442e-11	1.37134e-20	1.92275e-09	2.26931e-22	1.39568e-18	0.000296104	6.93764e-64	4.0869e-19
module_199	MSigDB:C4.cancer.modules	57	57	0	0.203313	0.600402	0.196285	Yes	Yes	0.776548	1	1	1	1	1	0.870031	1	1	1	1	1	0.462893	1	0.118962	0.0997933	0.802358	1.30428e-08	1.40134e-14	0.448152	0.840301	1.10191e-10	4.41841e-05
module_2	MSigDB:C4.cancer.modules	384	384	0	0.378012	0.263554	0.358434	Yes	Yes	1	1	1	1	1	1	0.19672	1	1	1	1	1	0.0805704	1	4.71139e-08	0.891176	9.39058e-10	5.88394e-10	2.82183e-09	8.63356e-06	0.771663	2.83539e-31	2.28207e-15
module_208	MSigDB:C4.cancer.modules	126	126	0	0.330823	0.355924	0.313253	Yes	Yes	0.734469	1	1	0.0400723	0.750803	1	0.408218	1	0.49418	0.223249	0.980238	1	0.396152	1	0.00334731	0.186845	8.15547e-07	0.0126946	0.0136004	0.00204237	0.821947	0.0353218	0.348897
module_209	MSigDB:C4.cancer.modules	89	89	0	0.23243	0.524096	0.243474	Yes	Yes	1	0.499609	1	1	1	1	1	0.957288	1	1	1	1	1	1	0.0326075	0.397633	0.000334346	9.86648e-06	8.20259e-08	0.00922	0.556687	0.12666	0.249195
module_210	MSigDB:C4.cancer.modules	28	28	0	0.141064	0.725402	0.133534	Yes	Yes	1	1	1	1	1	1	1	1	1	1	1	1	1	1	0.128224	0.465861	0.724203	0.00325924	0.138913	0.0126914	0.0122798	1	0.0418615
module_219	MSigDB:C4.cancer.modules	27	27	0	0.187751	0.633032	0.179217	Yes	Yes	0.0205665	1	1	1	1	1	0.0654419	0.246321	1	0.00850913	1	1	0.0366193	0.203232	1.55316e-25	5.0611e-12	2.94886e-18	2.42886e-10	9.81224e-20	5.80655e-14	0.00219229	3.14394e-66	1.875e-18
module_220	MSigDB:C4.cancer.modules	333	333	0	0.297189	0.39759	0.305221	Yes	Yes	0.412663	0.862847	1	1	1	1	0.705375	1	0.326051	0.734273	0.568736	1	0.843292	1	0.00121679	6.20634e-07	0.818146	6.26205e-12	1.25958e-22	0.0109836	0.226929	9.78646e-25	1.83213e-08
module_223	MSigDB:C4.cancer.modules	142	142	0	0.298695	0.401606	0.299699	Yes	Yes	1	1	1	1	1	1	1	1	1	1	1	1	1	1	0.000650539	1	0.00450307	0.00132433	0.000313659	0.00177714	0.304906	1	0.467167
module_23	MSigDB:C4.cancer.modules	565	565	0	0.196285	0.580823	0.222892	Yes	Yes	0.656175	1	0.498886	1	1	0.241267	0.80925	1	1	0.3598	1	1	0.415381	1	3.66128e-13	1	4.76367e-05	2.34745e-05	4.68032e-11	5.88028e-05	0.565274	5.17664e-27	5.93391e-08
module_234	MSigDB:C4.cancer.modules	54	54	0	0.221386	0.570281	0.208333	Yes	Yes	0.528448	1	0.488358	1	1	1	0.902984	0.840894	1	0.32517	1	1	0.566986	0.930548	9.42952e-08	0.0135699	0.00285548	1.39299e-05	2.61426e-14	0.00215759	0.314555	1.59811e-28	1.49342e-07
module_238	MSigDB:C4.cancer.modules	166	166	0	0.209337	0.577811	0.212851	Yes	Yes	0.635331	0.417039	0.236686	0.424877	0.927069	0.482757	0.810042	1	0.395734	0.18804	1	1	0.817584	1	4.65235e-06	0.0146901	3.33946e-05	0.0219113	1	4.4703e-05	0.647609	0.000138945	0.255682
module_24	MSigDB:C4.cancer.modules	453	453	0	0.210843	0.556727	0.23243	Yes	Yes	0.914527	0.0808407	1	1	1	1	1	0.570524	1	0.752364	1	1	1	0.176831	1.81027e-08	1	0.00285541	1.1215e-05	3.02172e-14	0.00151323	0.676948	2.26618e-23	1.37723e-06
module_241	MSigDB:C4.cancer.modules	73	73	0	0.194277	0.600402	0.205321	Yes	Yes	0.00192499	0.956942	0.180996	1	1	1	0.000820673	0.767542	1	0.000701441	1	1	0.000411889	1	3.43544e-05	0.248942	3.98542e-07	0.00128735	0.00201624	1.15322e-05	0.758579	0.0029956	0.245758
module_244	MSigDB:C4.cancer.modules	187	187	0	0.319277	0.383032	0.297691	Yes	Yes	0.0317039	1	0.919072	1	0.390557	1	0.102055	0.0342329	0.629463	0.0167526	1	1	0.0372337	0.201235	3.39577e-28	1.75171e-08	1.5285e-17	0.0085636	2.23867e-17	1.09471e-18	0.0204544	1.43134e-54	5.42916e-11
module_248	MSigDB:C4.cancer.modules	129	129	0	0.161145	0.687751	0.151104	Yes	Yes	0.0734522	0.352248	0.830502	1	1	1	0.402495	0.711716	1	0.0110782	1	1	0.34598	1	0.498494	0.883854	0.00291788	1.16644e-07	2.01661e-06	0.0374808	0.619445	0.00499851	0.000199276
module_252	MSigDB:C4.cancer.modules	237	237	0	0.367972	0.294177	0.337851	Yes	Yes	0.0585357	1	0.629238	1	0.847822	1	0.0927145	0.102466	1	0.0224441	1	1	0.0179502	0.0906998	2.20049e-34	3.48316e-09	3.10753e-18	7.86633e-05	9.82755e-18	1.8637e-21	0.0042464	2.22066e-58	3.95945e-11
module_259	MSigDB:C4.cancer.modules	46	46	0	0.220382	0.568273	0.211345	Yes	Yes	1	1	1	1	1	1	1	1	1	1	1	1	0.742336	1	0.0184671	0.775818	0.168742	4.02083e-06	1.09471e-05	0.00093558	1	0.0801676	0.0130089
module_263	MSigDB:C4.cancer.modules	45	45	0	0.24749	0.517068	0.235442	Yes	Yes	0.363804	1	0.000200952	0.289564	1	1	0.75101	0.105308	0.100084	0.247326	1	1	0.503995	1	4.26204e-05	0.0314664	9.31425e-07	0.0468458	0.00406476	0.000150819	1	2.09043e-06	0.598673
module_265	MSigDB:C4.cancer.modules	29	29	0	0.208835	0.579819	0.211345	Yes	Yes	1	1	1	1	1	1	0.916132	1	1	0.797568	1	1	0.941266	1	0.000211945	1	5.21267e-07	0.00342832	1.10625e-05	0.00403184	1	0.0590177	0.122569
module_27	MSigDB:C4.cancer.modules	356	356	0	0.346386	0.317771	0.335843	Yes	Yes	1	0.104	0.770172	0.2903	0.741246	1	0.894328	0.111801	0.114536	1	1	0.14153	0.989195	0.142225	0.00664768	0.349166	8.01283e-06	0.000792281	1.28902e-05	0.000436728	1	0.0535883	0.604476
module_278	MSigDB:C4.cancer.modules	34	34	0	0.142068	0.708835	0.149096	Yes	Yes	0.00871345	1	1	1	1	1	0.0234153	0.369554	1	0.00283621	1	1	0.00346702	0.233685	3.94839e-23	1.03152e-09	9.00859e-16	4.94304e-09	1.36399e-20	3.36583e-13	0.0301962	1.49566e-64	1.51332e-18
module_28	MSigDB:C4.cancer.modules	32	32	0	0.23745	0.509036	0.253514	Yes	Yes	0.0080199	1	1	1	1	1	0.0427915	1	1	0.00151342	1	1	0.0137418	1	3.16216e-30	3.23924e-10	6.46735e-32	2.77354e-08	1.35946e-23	1.08916e-19	0.0186683	4.60146e-72	1.67714e-26
module_289	MSigDB:C4.cancer.modules	124	124	0	0.184237	0.63755	0.178213	Yes	Yes	0.960237	0.123869	0.623556	0.888613	1	1	0.683298	0.784711	0.457335	0.717391	1	0.213484	0.938541	1	3.13959e-05	0.197768	5.63222e-06	0.00213922	0.0012889	4.67468e-06	0.956942	5.72518e-05	0.231701
module_291	MSigDB:C4.cancer.modules	65	65	0	0.190763	0.608936	0.200301	Yes	Yes	0.0495178	0.352641	0.346574	0.701435	1	0.0406927	0.0852329	0.720658	0.833667	0.0435855	0.942452	1	0.13212	1	2.22314e-05	0.331557	2.58237e-05	0.257138	0.251708	0.000237771	0.340977	0.00116906	0.652971
module_292	MSigDB:C4.cancer.modules	138	138	0	0.365964	0.299699	0.334337	Yes	Yes	1	0.0996295	0.000633078	0.0787081	0.598898	0.909159	0.968876	0.267035	0.0296381	0.270599	0.156464	1	0.221609	1	0.050483	0.0280425	1.18756e-06	0.0179839	0.0252312	0.00295127	0.700414	0.0437423	0.114041
module_297	MSigDB:C4.cancer.modules	80	80	0	0.311245	0.408133	0.280622	Yes	Yes	0.018992	1	1	1	1	1	1	1	0.572201	0.0570126	0.703791	1	0.7452	1	3.78856e-26	3.41756e-06	1.85547e-13	1.37574e-14	3.01254e-15	1.50762e-16	0.796493	0.0371747	0.00892529
module_3	MSigDB:C4.cancer.modules	385	385	0	0.351406	0.327811	0.320783	Yes	Yes	3.58102e-05	1	1	1	1	1	0.000688658	1	1	2.07163e-06	1	1	7.6152e-05	1	7.58695e-42	1.67185e-15	6.26219e-33	8.88028e-08	1.43853e-12	2.62944e-34	0.000339913	1.56967e-65	8.37222e-15
module_300	MSigDB:C4.cancer.modules	33	33	0	0.211847	0.575301	0.212851	Yes	Yes	0.783755	1	1	1	1	1	0.465888	1	1	0.108876	1	1	0.151366	1	0.00347505	0.0455967	8.79035e-08	0.2334	0.266839	0.0159507	1	0.000131548	0.0529331
module_301	MSigDB:C4.cancer.modules	160	160	0	0.212349	0.580321	0.207329	Yes	Yes	0.2409	0.685613	0.408944	0.395121	1	1	0.414422	1	0.153247	0.0222536	1	0.0999039	0.223264	1	3.82508e-06	0.146188	1.73273e-06	0.0427952	0.0142924	4.71843e-05	0.746961	0.000134691	0.374754
module_303	MSigDB:C4.cancer.modules	28	28	0	0.181727	0.63504	0.183233	Yes	Yes	0.00745113	1	1	1	1	1	0.0308125	0.17623	0.631006	0.00235654	1	1	0.0158644	0.723915	2.82783e-25	2.41352e-10	2.27019e-21	2.53511e-08	9.7863e-24	3.43061e-16	0.115402	3.83292e-65	3.79664e-20
module_321	MSigDB:C4.cancer.modules	112	112	0	0.288153	0.437751	0.274096	Yes	Yes	0.011844	1	1	1	1	1	0.167089	1	1	0.0389575	1	1	0.231866	1	4.12649e-32	0.0142245	1.56282e-11	1.28408e-15	0.000191109	3.24488e-31	0.0881746	9.36294e-06	0.000814636
module_33	MSigDB:C4.cancer.modules	384	384	0	0.266064	0.475402	0.258534	Yes	Yes	0.269236	0.0664342	0.681334	1	1	0.977248	0.831661	0.574957	1	0.105398	1	1	0.843704	0.327365	0.0044757	1	0.00435713	4.49744e-08	5.69027e-11	0.00242557	1	0.000669749	0.0129951
module_337	MSigDB:C4.cancer.modules	64	64	0	0.212349	0.591867	0.195783	Yes	Yes	0.000250225	1	1	1	1	1	6.08516e-05	0.255263	0.602633	0.000211495	1	1	0.000119241	0.031771	6.94762e-37	4.80045e-11	5.17667e-19	5.04552e-12	5.87614e-22	1.02112e-20	0.0427262	3.43309e-68	1.97373e-19
module_342	MSigDB:C4.cancer.modules	217	217	0	0.172189	0.666667	0.161145	Yes	Yes	0.00297414	1	1	0.999558	1	1	0.0952766	1	1	0.0056163	1	1	0.24049	1	3.86806e-34	0.000657525	6.37134e-19	0.0149329	9.09193e-07	5.16922e-22	0.52851	2.07624e-40	1.90507e-08
module_345	MSigDB:C4.cancer.modules	128	128	0	0.333333	0.342871	0.323795	Yes	Yes	1	0.0231673	0.00636203	0.0792894	1	1	0.593942	0.0351309	0.166752	0.984055	1	1	0.548285	1	0.111405	0.0426178	0.000127456	0.0670303	0.247859	0.212309	1	0.000489719	0.0695774
module_357	MSigDB:C4.cancer.modules	80	80	0	0.306727	0.415663	0.27761	Yes	Yes	0.0122542	1	0.496982	0.0698101	1	1	0.963339	1	0.64096	0.0483259	0.759445	1	0.554787	1	1.79299e-22	1.23021e-07	6.83006e-09	1.28393e-19	3.12672e-15	1.01716e-11	0.274261	0.040597	8.47511e-07
module_361	MSigDB:C4.cancer.modules	151	151	0	0.244478	0.532631	0.222892	Yes	Yes	0.664425	0.105166	0.623607	0.234074	0.495402	1	0.587188	0.427951	0.752858	0.315756	1	0.134563	0.430701	1	0.00153171	0.11853	1.97666e-05	0.0101852	0.00483399	0.000321474	1	0.0109008	0.634079
module_375	MSigDB:C4.cancer.modules	90	90	0	0.162651	0.667169	0.170181	Yes	Yes	0.707192	0.211322	1	0.987348	1	1	0.825208	1	0.5315	0.400178	1	1	0.988394	1	0.00231889	0.0546284	5.18426e-05	0.0384179	0.00207595	0.0010391	0.653784	0.0121244	0.468497
module_38	MSigDB:C4.cancer.modules	465	465	0	0.296185	0.376004	0.327811	Yes	Yes	1	1	1	1	1	1	1	1	1	1	1	1	1	1	0.375358	1	1	1	1	0.472039	1	0.498848	1
module_387	MSigDB:C4.cancer.modules	49	49	0	0.200803	0.60743	0.191767	Yes	Yes	0.524584	1	1	0.729859	1	1	0.5729	1	1	0.314352	1	1	0.254066	1	1.46955e-11	0.0705688	1.14797e-08	7.44377e-05	2.99789e-19	1.66854e-08	0.146609	4.24529e-35	4.49685e-10
module_397	MSigDB:C4.cancer.modules	121	121	0	0.27761	0.454819	0.26757	Yes	Yes	0.00212268	1	1	1	0.938191	1	0.0195203	0.85725	1	0.000112	0.992796	1	0.000151716	0.773184	4.43795e-35	4.41078e-11	1.41674e-20	3.53833e-06	2.44817e-12	4.22047e-25	0.00538118	1.54571e-59	1.50491e-12
module_399	MSigDB:C4.cancer.modules	52	52	0	0.208333	0.579819	0.211847	Yes	Yes	0.266662	1	0.119072	0.199917	0.879724	1	0.530933	0.0254193	0.077443	0.203789	1	1	0.313583	1	0.0055315	0.372328	6.94269e-08	0.0652538	0.00105443	0.0251345	1	0.002883	0.190403
module_403	MSigDB:C4.cancer.modules	46	46	0	0.301205	0.416165	0.282631	Yes	Yes	0.000456943	1	1	1	1	1	5.24266e-05	0.811119	1	0.000154478	1	1	3.21693e-07	0.405285	5.48822e-30	3.33376e-13	5.17861e-19	5.96334e-13	1.57993e-24	1.53836e-18	0.0442245	3.23414e-70	4.35609e-19
module_410	MSigDB:C4.cancer.modules	36	36	0	0.136546	0.718373	0.14508	Yes	Yes	1	0.140432	0.0212422	0.454563	0.367851	1	0.80903	0.289874	0.00422952	0.213324	1	1	0.233515	1	0.126519	0.016359	3.06671e-05	0.000945841	0.00260669	0.0194224	0.957521	0.531097	0.816112
module_43	MSigDB:C4.cancer.modules	99	99	0	0.163655	0.669679	0.166667	Yes	Yes	0.0400828	1	1	1	0.365463	0.498498	1	0.378233	0.0608998	0.177236	1	1	1	0.949707	4.44431e-29	0.0612977	4.21936e-05	0.347092	0.0149329	1.66292e-17	0.116232	2.19544e-14	0.497433
module_430	MSigDB:C4.cancer.modules	55	55	0	0.15512	0.671687	0.173193	Yes	Yes	0.639321	0.901359	0.00595858	1	1	0.835495	0.917598	1	0.0883625	0.0754847	0.238398	0.241025	0.413867	1	3.031e-05	0.00607023	1.43532e-07	0.241918	0.0248173	2.2089e-06	0.203186	5.51592e-06	0.227466
module_433	MSigDB:C4.cancer.modules	61	61	0	0.167671	0.671687	0.160643	Yes	Yes	0.0734451	0.983087	1	1	1	1	0.162077	1	1	0.0773382	1	1	0.139089	1	5.28492e-06	0.0511753	0.0541194	1.23838e-14	1.00814e-26	0.0106098	1	4.95385e-31	1.57814e-12
module_436	MSigDB:C4.cancer.modules	140	140	0	0.335341	0.343876	0.320783	Yes	Yes	1	0.12548	0.00796481	0.121132	1	1	0.693769	0.389121	0.0969496	0.298259	0.669712	1	0.326013	1	0.00138764	0.0131205	1.26303e-07	0.109445	0.257659	0.00101212	1	0.000184514	0.118373
module_44	MSigDB:C4.cancer.modules	327	327	0	0.386546	0.252008	0.361446	Yes	Yes	1	1	1	1	1	1	1	1	1	1	1	1	1	1	0.784828	1	1	0.135941	0.0660144	1	0.143591	0.151366	0.319615
module_45	MSigDB:C4.cancer.modules	583	583	0	0.415663	0.206325	0.378012	Yes	Yes	1	0.739751	0.0311717	0.28515	1	0.856492	0.94306	0.116862	0.167087	0.741785	0.599833	1	0.535325	0.213535	0.365589	0.0318166	4.27823e-06	0.220695	0.00132239	0.267695	1	0.134124	0.66616
module_451	MSigDB:C4.cancer.modules	33	33	0	0.223394	0.552209	0.224398	Yes	Yes	0.000849614	1	1	1	1	1	0.0103471	0.425463	1	0.000477938	1	1	0.00811988	0.428334	3.0584e-21	9.08718e-11	9.04723e-14	2.78056e-10	2.49871e-24	1.43728e-10	0.0162726	4.33424e-62	2.25941e-16
module_456	MSigDB:C4.cancer.modules	113	113	0	0.25	0.513554	0.236446	Yes	Yes	1	1	1	1	1	1	1	1	1	1	1	1	1	1	0.000804808	0.796456	0.00118773	0.00150899	0.000178665	0.00123368	0.37863	0.977238	0.597076
module_46	MSigDB:C4.cancer.modules	395	395	0	0.393072	0.231426	0.375502	Yes	Yes	0.597594	1	1	1	1	1	0.350117	1	1	0.251752	1	1	0.31154	1	0.539573	0.0104373	9.01529e-07	0.833325	0.0306329	0.301312	0.515189	0.066045	0.248001
module_47	MSigDB:C4.cancer.modules	225	225	0	0.407631	0.195281	0.397088	Yes	Yes	1	1	1	1	1	1	1	1	1	1	1	1	1	1	0.122667	1	0.956195	0.196324	0.0196029	0.0271793	0.392883	5.07417e-05	0.215698
module_488	MSigDB:C4.cancer.modules	29	29	0	0.184237	0.629518	0.186245	Yes	Yes	0.259752	1	1	1	1	1	0.370121	1	1	0.0753425	1	1	0.464712	1	2.42433e-08	1	2.42944e-12	2.14289e-05	4.25484e-07	5.82102e-06	0.718354	0.00907714	0.00278627
module_5	MSigDB:C4.cancer.modules	434	434	0	0.372992	0.23745	0.389558	Yes	Yes	1	0.0273646	1	0.344557	0.228248	1	0.358368	0.272906	1	0.96507	1	1	0.331308	1	0.196391	1	0.293265	4.28099e-08	1.35674e-09	0.187827	1	8.27361e-06	0.000280972
module_51	MSigDB:C4.cancer.modules	36	36	0	0.163655	0.667169	0.169177	Yes	Yes	0.383245	1	1	1	1	1	1	1	1	0.211998	1	1	1	1	4.64846e-10	0.0016359	2.66658e-06	1.83108e-11	8.54759e-09	2.76426e-11	0.0270915	0.724862	0.00168272
module_512	MSigDB:C4.cancer.modules	37	37	0	0.190763	0.613454	0.195783	Yes	Yes	0.0405282	0.982813	1	1	1	1	0.118272	1	1	0.085306	1	1	0.290865	1	4.65431e-10	6.46179e-11	1.01414e-08	3.619e-10	1.05894e-28	3.74275e-06	0.0505434	1.06442e-44	1.17308e-15
module_52	MSigDB:C4.cancer.modules	433	433	0	0.321285	0.370984	0.307731	Yes	Yes	4.75822e-06	1	1	1	0.285813	1	2.83155e-05	1	1	1.05713e-06	1	1	2.14952e-05	1	3.20442e-45	5.24226e-12	7.56773e-32	0.000391723	1.70487e-09	6.37655e-43	0.000238634	2.96997e-48	5.84399e-07
module_524	MSigDB:C4.cancer.modules	30	30	0	0.208835	0.582329	0.208835	Yes	Yes	1	1	1	0.640753	1	1	1	1	0.897001	1	1	1	0.858928	1	0.117779	0.0861019	0.428793	4.61556e-06	2.96706e-09	0.604655	0.993634	2.46526e-12	4.51483e-05
module_53	MSigDB:C4.cancer.modules	405	405	0	0.364458	0.313755	0.321787	Yes	Yes	4.62722e-05	1	1	1	1	1	0.000931615	1	0.959814	1.20956e-05	0.891669	1	3.25149e-05	1	3.43194e-39	1.26617e-06	8.49253e-24	0.0595555	1.30326e-08	3.13548e-34	0.00454029	3.18683e-50	1.23859e-06
module_54	MSigDB:C4.cancer.modules	263	263	0	0.416165	0.182731	0.401104	Yes	Yes	0.215003	1	0.550652	1	0.333687	1	0.339853	0.0704334	0.73551	0.0933014	1	0.210626	0.177357	0.201235	7.20919e-31	1.64651e-08	6.1677e-23	0.000243011	1.46245e-16	1.18784e-20	0.0308361	3.95678e-59	2.5245e-15
module_55	MSigDB:C4.cancer.modules	834	834	0	0.271586	0.446285	0.282129	Yes	Yes	0.343203	1	0.887756	0.466112	1	1	0.667472	0.789167	1	0.405285	1	1	0.78244	0.44194	4.13879e-10	0.00154449	0.000955577	3.34977e-08	2.66267e-22	6.86477e-05	0.414339	4.08297e-37	5.66411e-10
module_6	MSigDB:C4.cancer.modules	416	416	0	0.325301	0.342369	0.332329	Yes	Yes	0.0183569	1	1	0.505258	1	1	0.153791	0.096795	0.627209	0.0291824	1	1	0.263464	0.0530176	9.29307e-13	2.02185e-07	4.14399e-08	2.33272e-13	6.60861e-36	3.88547e-07	0.201235	1.37109e-50	1.0862e-17
module_60	MSigDB:C4.cancer.modules	425	425	0	0.282129	0.428715	0.289157	Yes	Yes	1	1	1	1	1	0.914527	0.648541	1	1	1	1	1	0.364097	0.249294	0.00141252	0.512968	0.211565	9.64793e-06	1.14424e-13	0.132593	0.167354	3.39387e-20	1.72873e-05
module_61	MSigDB:C4.cancer.modules	50	50	0	0.188755	0.61496	0.196285	Yes	Yes	0.0196142	1	1	1	1	1	0.0472777	0.594189	0.668949	0.0203538	1	1	0.0365197	0.0313079	3.69641e-41	1.1361e-10	3.21563e-20	2.61626e-12	7.78725e-18	1.69356e-28	0.00264192	3.44899e-67	6.15863e-16
module_62	MSigDB:C4.cancer.modules	89	89	0	0.276104	0.442269	0.281627	Yes	Yes	0.543189	0.337616	1	0.342119	1	0.886464	0.398	0.381207	1	0.633641	1	1	0.372333	0.756546	0.0989749	0.00166705	1	2.99614e-08	7.2497e-07	0.00981442	0.498886	7.04727e-07	1.03359e-05
module_63	MSigDB:C4.cancer.modules	212	212	0	0.252008	0.504518	0.243474	Yes	Yes	0.201298	0.379828	0.948638	0.719154	1	1	1	0.422217	1	0.119491	1	1	1	0.149676	0.48953	0.733392	0.00182677	2.26806e-06	1.79208e-07	0.0831818	1	0.00490817	0.015326
module_64	MSigDB:C4.cancer.modules	518	518	0	0.371486	0.272088	0.356426	Yes	Yes	0.644647	0.538615	0.198217	0.419583	0.133169	1	0.271781	0.694441	0.991764	0.310521	1	0.0727873	0.415373	1	0.00328916	0.0215419	2.53089e-07	0.0537641	0.000283059	0.0632933	0.778296	4.3763e-05	0.688165
module_66	MSigDB:C4.cancer.modules	552	552	0	0.28012	0.458835	0.261044	Yes	Yes	0.108587	1	1	0.678058	1	1	0.0975709	0.640712	1	0.0663608	1	1	0.0718174	0.119384	1.91166e-17	1.34207e-08	2.03501e-14	9.94648e-08	1.01382e-19	9.46216e-11	0.431459	2.87406e-57	1.83448e-16
module_73	MSigDB:C4.cancer.modules	23	23	0	0.233936	0.544177	0.221888	Yes	Yes	0.186941	1	0.0954141	0.192936	0.292656	1	0.40041	0.924747	0.00186309	0.461693	0.102845	1	0.83357	1	0.00266418	0.00933331	6.32514e-09	0.0003398	0.000443735	0.000416922	1	0.0317824	0.0907496
module_75	MSigDB:C4.cancer.modules	399	399	0	0.393574	0.221888	0.384538	Yes	Yes	0.65578	0.0628078	0.244873	0.0804294	0.033425	0.833099	0.550652	0.0408831	0.399649	0.198058	1	1	0.448495	1	0.271449	0.0033039	4.15172e-06	0.00867709	0.000762686	0.014469	0.2994	0.371273	0.950492
module_76	MSigDB:C4.cancer.modules	81	81	0	0.300201	0.406124	0.293675	Yes	Yes	0.0550507	1	1	0.64327	0.623757	1	0.317821	1	1	0.219592	1	1	0.465545	1	0.215778	0.716217	0.00101396	0.0101997	0.00379612	0.600516	0.812358	0.446502	0.169079
module_79	MSigDB:C4.cancer.modules	100	100	0	0.325803	0.334839	0.339357	Yes	Yes	0.56116	0.0641921	1	1	1	1	0.808504	0.0642426	1	0.674303	1	1	0.887267	1	0.0831518	1	2.67339e-05	0.000238634	1.75559e-07	0.238514	1	0.00220343	0.0316024
module_8	MSigDB:C4.cancer.modules	421	421	0	0.333835	0.331325	0.334839	Yes	Yes	0.00114605	1	1	0.160558	1	0.0454642	0.0161172	0.781944	1	0.000557204	1	1	0.0115	1	3.13627e-23	2.40033e-13	5.03603e-28	6.2309e-10	3.59362e-18	5.2167e-15	0.00722381	4.03756e-67	1.13744e-23
module_84	MSigDB:C4.cancer.modules	549	549	0	0.414157	0.170181	0.415663	Yes	Yes	0.014272	1	1	0.607302	0.929438	1	0.0499152	0.459658	1	0.0685776	1	1	0.109571	1	0.30136	0.317681	2.70581e-05	0.00795638	0.000136238	0.277441	0.459806	1	0.0731199
module_85	MSigDB:C4.cancer.modules	51	51	0	0.201305	0.60743	0.191265	Yes	Yes	0.429647	1	1	1	1	1	0.378784	1	1	0.483361	1	1	0.409629	1	0.0159649	0.0323351	0.223069	2.4674e-09	2.53316e-10	0.125732	0.656644	1.40761e-08	5.77927e-06
module_88	MSigDB:C4.cancer.modules	838	838	0	0.282129	0.422691	0.295181	Yes	Yes	0.15299	1	1	0.820422	1	1	0.28712	0.65995	0.14293	0.539164	0.103439	1	0.77449	0.385154	2.06965e-06	0.0171261	0.0882779	2.61721e-07	6.97496e-19	0.0072143	0.184803	2.73796e-27	1.77381e-07
module_91	MSigDB:C4.cancer.modules	37	37	0	0.249498	0.49498	0.255522	Yes	Yes	0.0187315	1	1	1	1	1	0.0472728	1	0.52752	0.00564149	1	1	0.0125804	0.313906	9.96684e-26	3.12646e-11	1.81622e-28	4.00283e-08	6.66558e-21	1.77391e-15	0.001776	3.72941e-69	4.76822e-25
module_92	MSigDB:C4.cancer.modules	149	149	0	0.167169	0.665663	0.167169	Yes	Yes	0.0172628	0.413867	1	1	1	1	0.328743	0.538615	1	0.000722377	1	1	0.435422	0.0865072	0.000299247	0.000969139	2.36921e-11	8.95024e-06	1.93051e-07	1.29532e-05	0.480407	0.179399	0.0670407
module_93	MSigDB:C4.cancer.modules	182	182	0	0.188755	0.621988	0.189257	Yes	Yes	0.0830664	1	0.649383	1	0.358608	0.102372	0.927882	1	1	0.0736328	1	1	0.71273	1	1.98439e-27	0.533336	2.40773e-07	1	0.000428512	1.70726e-16	1	2.26139e-20	0.0154663
module_94	MSigDB:C4.cancer.modules	374	374	0	0.142068	0.717871	0.14006	Yes	Yes	0.634136	1	1	0.753218	1	1	0.358447	0.392322	1	0.514011	1	1	0.119005	0.173804	2.20903e-06	0.00497774	0.0223915	6.76165e-06	2.45302e-17	0.0275285	0.347862	5.43992e-29	5.38504e-07
module_98	MSigDB:C4.cancer.modules	393	393	0	0.351406	0.322289	0.326305	Yes	Yes	0.003146	1	1	1	1	1	0.0106925	0.157969	1	0.000850844	0.88304	1	0.0045712	0.000717834	2.17814e-33	6.52734e-10	5.63363e-23	4.51676e-10	1.56029e-22	4.53874e-20	0.0366996	1.5098e-70	1.66443e-20
MOHANKUMAR_TLX1_TARGETS	MSigDB:C2.curated.gs.CGP	607	414	193	0.245984	0.49749	0.256526	Yes	Yes	0.014222	1	1	1	1	1	0.0761246	0.430661	0.684419	0.0166373	1	1	0.0477793	0.865594	2.66961e-13	7.59659e-11	1.54845e-14	2.94197e-11	2.8158e-22	1.99717e-08	0.116649	1.15885e-56	6.043e-20
MOLENAAR_TARGETS_OF_CCND1_AND_CDK4	MSigDB:C2.curated.gs.CGP	125	67	58	0.252008	0.480422	0.26757	Yes	Yes	1	1	1	1	1	1	1	1	1	1	1	1	1	1	6.30093e-19	2.63956e-08	6.32185e-13	2.71816e-06	3.13817e-23	3.12262e-11	0.0206067	1.1505e-57	2.46857e-13
MONTERO_THYROID_CANCER_POOR_SURVIVAL	MSigDB:C2.curated.gs.CGP	23	12	11	0.240964	0.503012	0.256024	Yes	Yes	0.0129658	1	1	1	0.975681	1	0.191878	0.942452	1	0.00718634	1	1	0.151899	0.915462	6.86884e-37	2.10804e-11	2.28819e-23	1.5182e-07	1.13231e-24	2.69498e-20	0.100671	1.36056e-67	3.24677e-19
MOOTHA_HUMAN_MITODB_6_2002	MSigDB:C2.curated.gs.CGP	429	429	0	0.314759	0.376004	0.309237	Yes	Yes	0.135145	1	0.957829	0.192261	0.709154	0.62325	0.0465996	0.58644	1	0.062491	1	1	0.0216194	1	6.67712e-09	0.000248233	0.00388661	0.000903494	9.53919e-13	0.000118314	0.990855	6.18362e-26	5.21983e-05
MOOTHA_MITOCHONDRIA	MSigDB:C2.curated.gs.CGP	447	447	0	0.298695	0.393574	0.307731	Yes	Yes	0.687757	0.339462	1	0.316575	1	0.870669	0.117039	0.893213	0.86162	0.294044	1	1	0.0351116	1	0.00109223	0.00116162	0.018679	0.00704482	6.73e-12	0.0574055	1	9.18505e-19	0.000851221
MOOTHA_PGC	MSigDB:C2.curated.gs.CGP	420	420	0	0.24749	0.49247	0.26004	Yes	Yes	0.141682	1	1	0.89888	1	0.450171	0.497984	1	1	0.11845	1	1	0.38866	1	2.31486e-13	4.47319e-08	4.82379e-14	2.79968e-06	5.16416e-15	6.46017e-08	0.0384119	1.3635e-47	4.01427e-13
MOOTHA_VOXPHOS	MSigDB:C2.curated.gs.CGP	87	87	0	0.274096	0.455823	0.27008	Yes	Yes	0.948325	1	1	0.161251	0.657655	1	0.178548	1	1	0.692864	1	1	0.0805512	1	0.0318437	0.000145125	0.349011	0.00948832	1.29323e-05	0.0213976	1	6.20999e-13	0.00526846
MOREAUX_B_LYMPHOCYTE_MATURATION_BY_TACI	MSigDB:C2.curated.gs.CGP	165	92	73	0.174699	0.636546	0.188755	Yes	Yes	0.175909	1	1	1	1	1	0.480468	0.606904	1	0.123216	1	1	0.345059	0.494429	1.33096e-19	3.64862e-05	1.91727e-15	7.56175e-07	4.75888e-21	2.53527e-09	0.0503779	3.79497e-58	1.9036e-16
MORF_AATF	MSigDB:C4.cancer.exp.neighborhoods	205	205	0	0.285141	0.447289	0.26757	Yes	Yes	0.11328	1	0.171021	1	1	1	0.338275	0.58414	0.954922	0.0851311	1	1	0.147015	0.0797561	1.93536e-31	2.17251e-12	1.34406e-22	2.34527e-06	6.54544e-26	1.25763e-19	0.00774212	9.91272e-66	1.93416e-19
MORF_ACP1	MSigDB:C4.cancer.exp.neighborhoods	210	210	0	0.263554	0.474398	0.262048	Yes	Yes	0.135498	1	1	0.476165	1	1	0.31791	1	0.894747	0.108182	1	1	0.196053	1	5.20754e-12	0.000362584	3.42354e-13	3.30927e-07	3.97196e-16	6.8829e-07	0.182006	8.13445e-46	5.79546e-15
MORF_ANP32B	MSigDB:C4.cancer.exp.neighborhoods	197	197	0	0.312249	0.384036	0.303715	Yes	Yes	0.0523224	1	0.419147	0.254743	0.776069	1	0.135884	0.0708211	1	0.0280209	1	1	0.0655039	0.0195009	1.84084e-21	6.83256e-09	1.88688e-16	0.000424169	1.12567e-20	2.97876e-14	0.145129	1.84802e-55	1.43127e-12
MORF_AP2M1	MSigDB:C4.cancer.exp.neighborhoods	217	217	0	0.261546	0.462349	0.276104	Yes	Yes	0.00130683	1	1	0.146883	1	1	0.00709552	0.714235	0.464834	0.00126101	0.736369	1	0.00401255	0.0933905	2.25096e-25	8.13307e-10	8.23746e-22	1.2074e-08	1.32429e-27	1.32869e-16	0.0209869	2.85773e-65	3.49352e-19
MORF_AP3D1	MSigDB:C4.cancer.exp.neighborhoods	128	128	0	0.207831	0.575301	0.216867	Yes	Yes	0.0016844	1	1	0.0209961	1	1	0.00738055	0.820685	1	0.00152291	1	1	0.00435601	1	1.05676e-26	2.43021e-12	2.98291e-27	1.00074e-11	1.22498e-27	2.9325e-16	0.0863429	4.52813e-72	2.15467e-26
MORF_ATOX1	MSigDB:C4.cancer.exp.neighborhoods	80	80	0	0.236446	0.513052	0.250502	Yes	Yes	0.0234177	1	1	0.2877	1	1	0.106236	1	0.910508	0.0201435	0.983954	1	0.0949715	1	7.97883e-14	2.70757e-13	5.30055e-18	2.94028e-10	4.14286e-24	5.25366e-10	0.0018114	3.44742e-62	1.62748e-20
MORF_BUB1	MSigDB:C4.cancer.exp.neighborhoods	52	52	0	0.317269	0.376004	0.306727	Yes	Yes	0.00554804	1	0.136858	1	0.433366	1	0.014598	0.520529	0.912714	0.00121936	1	1	0.00346316	0.680797	7.08022e-38	6.52774e-10	5.70983e-20	1.01841e-06	6.23492e-21	4.17199e-24	0.0442271	3.60817e-64	2.60925e-14
MORF_BUB1B	MSigDB:C4.cancer.exp.neighborhoods	66	66	0	0.336345	0.350904	0.312751	Yes	Yes	5.70265e-05	1	1	1	1	1	0.000901512	0.942452	0.610091	6.39275e-05	0.716711	1	0.00050648	0.530081	3.85561e-45	1.41254e-11	6.92931e-23	3.75415e-10	5.19505e-21	6.04148e-28	0.0180166	2.80408e-72	2.78584e-19
MORF_BUB3	MSigDB:C4.cancer.exp.neighborhoods	276	276	0	0.358434	0.314257	0.327309	Yes	Yes	0.0122186	1	0.0654807	0.866802	0.743661	1	0.0824706	1	0.741627	0.0048439	0.696541	1	0.0525432	1	5.38969e-23	1.85373e-06	6.16062e-17	0.0328211	4.26533e-18	5.07034e-15	0.423135	5.15996e-49	1.22244e-10
MORF_CCNF	MSigDB:C4.cancer.exp.neighborhoods	77	77	0	0.215361	0.587349	0.197289	Yes	Yes	0.0555116	1	1	1	1	1	0.0990797	0.0630293	0.639046	0.0338981	1	1	0.021571	0.038987	1.02249e-22	6.13074e-14	6.39674e-17	1.87608e-13	3.84041e-28	2.2957e-12	0.00203118	6.91014e-67	9.2121e-23
MORF_CDK2	MSigDB:C4.cancer.exp.neighborhoods	71	71	0	0.189257	0.619478	0.191265	Yes	Yes	0.00484467	1	1	1	1	1	0.0157473	0.881964	1	0.00173929	1	1	0.0100829	0.0946374	5.59359e-38	1.59119e-14	6.43515e-22	6.39749e-12	9.30255e-24	3.56582e-22	0.00333976	2.36516e-71	2.8931e-22
MORF_CSNK2B	MSigDB:C4.cancer.exp.neighborhoods	287	287	0	0.318273	0.345382	0.336345	Yes	Yes	0.0709311	0.74712	1	1	0.981107	1	0.0470605	1	0.624745	0.0131704	1	1	0.000277425	1	2.23242e-18	5.49057e-06	6.7836e-15	2.47914e-06	3.03561e-17	2.36621e-12	0.0136681	9.0112e-51	1.03315e-13
MORF_CTBP1	MSigDB:C4.cancer.exp.neighborhoods	168	168	0	0.217369	0.550201	0.23243	Yes	Yes	0.00337414	1	1	1	1	1	0.0267987	0.789426	1	0.00223895	1	1	0.0113077	0.956568	3.5983e-31	6.42622e-09	1.32521e-25	9.97991e-10	4.46274e-28	7.70753e-20	0.217579	1.87934e-71	4.40388e-24
MORF_CUL1	MSigDB:C4.cancer.exp.neighborhoods	71	71	0	0.185743	0.625	0.189257	Yes	Yes	0.000248932	1	1	1	1	1	0.00413928	0.947951	0.417299	0.000553292	0.229581	1	0.00694844	0.331611	9.73337e-45	8.52115e-11	1.197e-23	7.70594e-09	5.1368e-22	1.11115e-28	0.0198572	1.34421e-72	4.81783e-20
MORF_DAP3	MSigDB:C4.cancer.exp.neighborhoods	193	193	0	0.286145	0.417671	0.296185	Yes	Yes	0.01699	1	1	1	1	1	0.0601863	1	0.685659	0.00917615	0.988683	1	0.0114125	0.438384	5.29208e-25	1.08088e-07	7.25553e-20	9.50179e-07	6.11878e-21	1.8958e-14	0.0238488	3.82187e-62	1.0486e-18
MORF_DEK	MSigDB:C4.cancer.exp.neighborhoods	262	262	0	0.318775	0.363956	0.317269	Yes	Yes	0.00281815	1	1	1	1	1	0.0378412	0.950517	0.760652	0.00481688	1	1	0.0416084	0.941778	1.46808e-36	7.31163e-12	1.58634e-26	3.0062e-08	1.53234e-27	6.03154e-22	0.0354956	5.72064e-72	6.11392e-23
MORF_DNMT1	MSigDB:C4.cancer.exp.neighborhoods	117	117	0	0.322289	0.401104	0.276606	Yes	Yes	8.14011e-06	1	1	1	1	1	0.000431864	0.554446	0.0979252	5.92857e-05	1	1	0.000744519	0.726482	2.71027e-51	1.50541e-15	9.10585e-20	6.87246e-13	1.26597e-23	1.22478e-30	0.00325127	4.01072e-71	4.46327e-17
MORF_EI24	MSigDB:C4.cancer.exp.neighborhoods	142	142	0	0.288153	0.425201	0.286647	Yes	Yes	0.0470336	0.242987	0.00833667	1	0.377763	1	1.12156e-05	0.680835	1	0.0768884	1	1	0.000639496	0.680355	8.06675e-21	2.76016e-09	2.61066e-15	2.39006e-05	2.58561e-14	3.91281e-13	0.00760704	3.07905e-48	1.08355e-13
MORF_EIF3S2	MSigDB:C4.cancer.exp.neighborhoods	244	244	0	0.319779	0.385542	0.294679	Yes	Yes	0.00372803	1	0.468028	1	0.224826	1	0.000176301	0.311378	0.789085	0.0063452	1	1	5.36606e-05	0.078146	8.19192e-29	5.32489e-09	1.00265e-18	1.36512e-07	1.01547e-18	5.66504e-18	0.109757	1.54935e-58	2.32467e-15
MORF_ERH	MSigDB:C4.cancer.exp.neighborhoods	114	114	0	0.308233	0.366466	0.325301	Yes	Yes	0.00270991	1	1	1	1	1	0.0172976	0.954554	1	0.000694864	1	1	0.00744618	0.848788	3.10413e-25	1.92398e-10	1.55947e-28	6.90051e-08	1.28219e-24	5.4387e-17	0.131593	5.5989e-68	1.31181e-23
MORF_ESPL1	MSigDB:C4.cancer.exp.neighborhoods	61	61	0	0.321787	0.378012	0.300201	Yes	Yes	0.00931562	0.0202991	1	1	0.345009	1	0.0653643	0.0493776	0.345635	0.0125915	1	0.00739789	0.0237597	0.45141	4.35082e-32	0.0012438	2.35984e-21	1.07633e-05	1.17085e-18	1.08748e-19	0.00912716	5.89572e-58	2.29303e-16
MORF_FBL	MSigDB:C4.cancer.exp.neighborhoods	139	139	0	0.300201	0.398092	0.301707	Yes	Yes	0.019383	1	0.358559	1	1	1	0.0271074	0.664574	0.585474	0.0220796	1	1	0.032131	0.372067	1.96488e-32	2.01679e-10	2.1508e-21	1.34589e-08	9.52207e-22	4.23539e-20	0.0159578	7.85954e-65	3.36808e-18
MORF_FEN1	MSigDB:C4.cancer.exp.neighborhoods	65	65	0	0.288655	0.426205	0.285141	Yes	Yes	0.0105871	1	0.0353564	1	1	1	0.00722381	0.426525	1	0.00293299	1	1	0.0141907	0.287147	2.47331e-31	1.72797e-07	6.68455e-26	9.29834e-10	3.41096e-23	5.98316e-21	0.0889696	5.60623e-65	8.26303e-23
MORF_G22P1	MSigDB:C4.cancer.exp.neighborhoods	171	171	0	0.298695	0.404618	0.296687	Yes	Yes	0.0466246	1	0.406399	1	1	1	0.230279	0.314786	0.913641	0.0444749	1	1	0.158128	0.0892459	1.9626e-27	5.47623e-07	5.29359e-19	1.22533e-05	1.24651e-23	1.89654e-17	0.409982	2.32186e-63	3.50567e-16
MORF_GMPS	MSigDB:C4.cancer.exp.neighborhoods	53	53	0	0.211847	0.586345	0.201807	Yes	Yes	0.00392846	1	1	1	1	1	0.0208732	0.852629	1	0.00213623	1	1	0.00575103	0.171711	2.25868e-28	7.26468e-09	1.43885e-24	6.96079e-08	3.19826e-22	3.83593e-16	0.0472431	1.92716e-71	1.36835e-22
MORF_GNB1	MSigDB:C4.cancer.exp.neighborhoods	303	303	0	0.294177	0.421687	0.284137	Yes	Yes	0.00711277	1	0.868435	1	1	1	0.0174392	0.296465	0.789888	0.0102615	0.314632	1	0.0221404	0.0952639	4.64991e-33	9.48736e-08	5.75618e-22	4.86706e-11	4.84831e-25	3.48773e-21	0.00180343	1.74389e-67	1.71092e-21
MORF_GPX4	MSigDB:C4.cancer.exp.neighborhoods	54	54	0	0.181727	0.61998	0.198293	Yes	Yes	0.054482	0.167268	1	0.00598443	0.926363	1	0.00874785	0.287648	0.848732	0.0443589	1	0.701305	0.000884692	0.0652465	3.87272e-17	1.01836e-08	8.18609e-16	8.68588e-06	1.14853e-15	5.01871e-11	0.0483021	3.79757e-48	2.3427e-12
MORF_GSPT1	MSigDB:C4.cancer.exp.neighborhoods	49	49	0	0.224398	0.548193	0.22741	Yes	Yes	0.00383937	1	1	1	1	1	0.00229369	0.464595	1	0.00106178	1	1	0.00124658	0.134938	3.79682e-20	7.19955e-10	1.01441e-17	3.75765e-10	3.45413e-25	6.40669e-11	0.0124057	2.2055e-68	1.29971e-21
MORF_HAT1	MSigDB:C4.cancer.exp.neighborhoods	174	174	0	0.315261	0.36747	0.317269	Yes	Yes	0.0668089	1	1	1	1	1	0.0253399	0.249815	1	0.0253844	0.88304	1	0.0140425	0.0810682	6.11844e-28	7.14858e-08	3.74056e-20	5.45232e-06	1.11679e-19	2.62346e-15	0.695953	1.29445e-61	1.41674e-16
MORF_HDAC1	MSigDB:C4.cancer.exp.neighborhoods	254	254	0	0.28012	0.433233	0.286647	Yes	Yes	0.0319352	1	0.310817	1	1	1	0.225921	0.626944	0.980903	0.0204143	0.694069	1	0.199028	1	1.66871e-28	2.2776e-07	3.06985e-29	2.28204e-12	2.9295e-26	1.16986e-17	0.132773	3.26533e-70	1.93648e-27
MORF_HDAC2	MSigDB:C4.cancer.exp.neighborhoods	277	277	0	0.334337	0.351406	0.314257	Yes	Yes	0.00368457	0.0676659	0.68296	1	0.287901	1	0.00235069	0.743441	0.30851	0.000202824	0.138901	0.102785	0.00616904	0.00337161	1.52772e-32	0.000118022	1.05419e-20	7.54935e-08	2.45904e-16	1.51494e-21	0.576946	2.07476e-59	1.6166e-15
MORF_MAP2K2	MSigDB:C4.cancer.exp.neighborhoods	131	131	0	0.261044	0.476406	0.26255	Yes	Yes	0.0312165	1	0.684523	1	0.986188	1	0.198951	0.082	1	0.0196691	1	1	0.0682457	0.159012	1.80939e-23	1.88224e-09	1.02488e-21	4.51196e-09	1.79869e-24	2.21005e-13	0.0576349	4.98361e-65	4.79143e-22
MORF_MSH2	MSigDB:C4.cancer.exp.neighborhoods	61	61	0	0.23243	0.537149	0.230422	Yes	Yes	0.1688	0.0193153	0.392873	1	0.549195	1	0.00725293	0.0201683	1	0.00997655	1	1	0.0101194	0.0119117	6.71696e-16	0.0017713	3.7821e-16	0.000187692	1.10814e-10	7.47866e-10	0.389276	5.22062e-41	1.52607e-13
MORF_MTA1	MSigDB:C4.cancer.exp.neighborhoods	102	102	0	0.208333	0.586345	0.205321	Yes	Yes	0.0246496	1	0.608587	1	1	1	0.313419	0.0957982	1	0.018868	1	1	0.2709	0.078488	9.51839e-20	1.66725e-09	4.74859e-17	3.69749e-11	7.10481e-27	1.13628e-11	0.0102816	5.92173e-63	7.11436e-22
MORF_PCNA	MSigDB:C4.cancer.exp.neighborhoods	83	83	0	0.274598	0.446285	0.279116	Yes	Yes	0.00260214	1	1	1	1	1	0.00491349	0.211181	1	0.000899024	1	1	0.0019313	0.0168519	3.02314e-28	8.88896e-11	1.47311e-23	1.62553e-08	3.77221e-25	2.59211e-16	0.157481	1.74584e-70	4.15511e-22
MORF_PPP1CA	MSigDB:C4.cancer.exp.neighborhoods	169	169	0	0.281627	0.426707	0.291667	Yes	Yes	0.0190245	1	1	1	1	1	0.0449258	0.039594	1	0.0237597	1	1	0.0319308	0.0228864	5.4656e-25	2.27247e-08	7.04701e-20	2.59524e-06	2.28888e-23	1.02131e-13	0.211565	1.16345e-65	2.01219e-18
MORF_PPP1CC	MSigDB:C4.cancer.exp.neighborhoods	164	164	0	0.321787	0.400602	0.27761	Yes	Yes	0.0688423	1	0.0335103	1	0.454822	1	0.0102232	0.306843	1	0.0183227	1	0.627023	0.00560692	0.414705	2.04716e-20	3.56147e-06	4.13892e-14	0.02504	1.1468e-17	5.66992e-12	0.202365	1.37503e-50	1.12312e-10
MORF_PPP2CA	MSigDB:C4.cancer.exp.neighborhoods	127	127	0	0.243976	0.50251	0.253514	Yes	Yes	0.0822984	1	1	0.56573	1	1	0.356739	1	1	0.0480768	1	1	0.316626	1	6.91664e-22	7.642e-10	8.69863e-21	9.02579e-11	5.94763e-26	1.6412e-14	0.120023	3.82738e-65	1.43058e-22
MORF_PPP2R4	MSigDB:C4.cancer.exp.neighborhoods	50	50	0	0.169679	0.655622	0.174699	Yes	Yes	0.270873	1	0.10867	1	1	1	0.288359	1	0.880198	0.249254	1	1	0.233123	1	0.000146031	1.3418e-08	7.90695e-08	9.62861e-10	6.73083e-17	0.00897245	0.0588234	9.02183e-39	3.45505e-14
MORF_PRDX3	MSigDB:C4.cancer.exp.neighborhoods	84	84	0	0.245482	0.495984	0.258534	Yes	Yes	0.328861	1	1	0.291768	1	1	0.261355	1	1	0.119219	1	1	0.100206	1	1.51357e-08	0.00172544	1.68618e-09	2.00122e-06	1.85815e-16	0.000265041	0.761308	2.11416e-33	1.1652e-12
MORF_PRKAR1A	MSigDB:C4.cancer.exp.neighborhoods	142	142	0	0.197791	0.583333	0.218876	Yes	Yes	0.252498	1	0.615369	1	1	1	0.53419	0.59014	0.998476	0.39746	1	1	0.583841	1	4.3492e-14	0.000219132	0.0144782	5.80747e-07	4.92033e-16	8.9601e-10	0.938178	7.52253e-33	9.47847e-08
MORF_PRKDC	MSigDB:C4.cancer.exp.neighborhoods	190	190	0	0.315261	0.413655	0.271084	Yes	Yes	0.0725364	1	0.263714	1	1	1	0.219061	0.825386	1	0.0512599	1	1	0.106067	0.302122	3.2618e-34	5.11082e-14	3.52473e-27	2.13375e-12	5.61163e-26	1.44224e-23	0.00285256	1.38166e-67	4.40388e-24
MORF_PSMC1	MSigDB:C4.cancer.exp.neighborhoods	190	190	0	0.28012	0.422189	0.297691	Yes	Yes	0.0374854	1	1	0.203043	1	1	0.0278497	0.504652	1	0.0285068	0.922988	1	0.0236378	0.693146	1.35786e-11	2.80501e-09	2.25989e-12	7.40517e-09	5.34538e-19	3.02406e-05	0.246272	1.13965e-52	1.41201e-16
MORF_PTPN11	MSigDB:C4.cancer.exp.neighborhoods	108	108	0	0.284639	0.434739	0.280622	Yes	Yes	0.000582701	1	1	1	1	1	0.00404046	0.74466	0.642565	0.000322755	0.890596	1	0.00109505	0.399096	6.44414e-30	2.94791e-11	4.96905e-23	6.20435e-09	1.95486e-22	3.46653e-18	0.0037152	1.13549e-71	2.00241e-22
MORF_RAD21	MSigDB:C4.cancer.exp.neighborhoods	182	182	0	0.294679	0.393574	0.311747	Yes	Yes	0.115641	1	1	0.475127	1	0.962278	0.425839	1	1	0.0974241	1	1	0.348918	1	6.57739e-20	9.50282e-11	4.26604e-25	1.80921e-08	3.94171e-19	1.31706e-11	0.100959	4.22947e-65	1.02705e-22
MORF_RAD23A	MSigDB:C4.cancer.exp.neighborhoods	345	345	0	0.341365	0.341867	0.316767	Yes	Yes	0.0405822	0.0583717	0.0246563	0.560623	1	1	0.0143868	0.907631	0.142467	0.085632	0.0229105	1	0.0813244	0.106378	9.58444e-27	1.69634e-10	2.23836e-15	0.0127954	2.34059e-15	6.70565e-16	0.0071382	6.05715e-51	1.26773e-10
MORF_RAD23B	MSigDB:C4.cancer.exp.neighborhoods	179	179	0	0.26506	0.442269	0.292671	Yes	Yes	0.693364	1	1	1	1	1	0.493113	0.275931	0.920378	0.543044	0.466625	1	0.562467	0.140444	7.27162e-11	0.0021465	1.62072e-10	5.41624e-07	2.69879e-15	1.70838e-06	0.84757	2.05279e-44	1.08224e-13
MORF_RAD54L	MSigDB:C4.cancer.exp.neighborhoods	105	105	0	0.270582	0.48996	0.239458	Yes	Yes	0.444392	0.0490969	0.689687	1	0.234227	1	0.208616	0.338019	0.968917	0.561866	0.699469	1	0.308503	0.10025	2.7976e-22	0.000284731	1.76609e-18	4.3149e-07	7.17393e-14	8.8713e-16	0.335771	1.03034e-47	2.00406e-16
MORF_RAN	MSigDB:C4.cancer.exp.neighborhoods	268	268	0	0.338353	0.308233	0.353414	Yes	Yes	0.0646844	1	1	1	1	1	0.139795	0.0740102	0.94604	0.0101446	0.854087	1	0.0305897	0.0583695	4.40786e-19	7.71792e-08	2.47719e-21	6.62822e-08	8.42675e-20	2.71539e-10	0.293126	5.37462e-61	7.25707e-21
MORF_RFC4	MSigDB:C4.cancer.exp.neighborhoods	150	150	0	0.342369	0.340863	0.316767	Yes	Yes	0.0441406	1	0.259264	0.216346	1	1	0.0943022	0.00123552	0.497227	0.00935757	0.930863	1	0.013739	1	5.93925e-19	7.51608e-09	4.35836e-12	0.000664847	1.92455e-19	7.1651e-12	0.215144	1.58747e-49	3.53662e-09
MORF_RPA1	MSigDB:C4.cancer.exp.neighborhoods	61	61	0	0.216365	0.560743	0.222892	Yes	Yes	0.00519316	1	1	1	1	1	0.0826502	0.79237	0.985784	0.00676903	1	1	0.0715349	0.591972	1.33199e-35	1.82415e-08	8.82203e-26	8.13422e-08	3.76859e-24	3.74941e-21	0.528914	1.25823e-70	5.64461e-23
MORF_RRM1	MSigDB:C4.cancer.exp.neighborhoods	102	102	0	0.325803	0.376506	0.297691	Yes	Yes	0.00373874	1	0.135149	1	0.587626	1	0.0122472	0.0236207	0.697866	0.00102032	1	1	0.00294538	0.0302997	1.43409e-33	6.39346e-10	1.01124e-18	3.60982e-07	5.85936e-21	6.53534e-22	0.0278134	6.35343e-65	4.26158e-14
MORF_SMC1L1	MSigDB:C4.cancer.exp.neighborhoods	62	62	0	0.23494	0.531124	0.233936	Yes	Yes	0.00873109	1	1	1	1	1	0.115483	0.948243	1	0.0079113	1	1	0.105774	1	2.7923e-36	1.68614e-09	2.39599e-24	2.10403e-06	7.2202e-24	5.38454e-24	0.135795	1.74229e-71	4.28297e-19
MORF_SOD1	MSigDB:C4.cancer.exp.neighborhoods	277	277	0	0.336345	0.300703	0.362952	Yes	Yes	0.0725443	0.0394638	1	1	0.0598665	1	2.04482e-05	0.171015	1	0.0205384	1	1	6.9296e-05	0.200267	9.1292e-21	0.0534783	7.41008e-17	6.81325e-06	1.34459e-11	3.27316e-14	1	5.46525e-46	3.63001e-14
MORF_UBE2I	MSigDB:C4.cancer.exp.neighborhoods	238	238	0	0.298193	0.392068	0.309739	Yes	Yes	0.0703816	1	0.5718	1	1	1	0.188773	0.229083	1	0.0918145	1	1	0.0823014	0.0722758	5.44168e-23	1.17403e-09	1.74485e-17	6.87871e-05	3.53511e-25	4.46628e-15	0.126702	4.87883e-60	1.11924e-14
MORF_UBE2N	MSigDB:C4.cancer.exp.neighborhoods	94	94	0	0.24498	0.519076	0.235944	Yes	Yes	0.0421279	1	1	1	1	1	0.140841	0.662003	1	0.0215463	1	1	0.0711079	0.247882	2.16445e-29	7.3285e-08	6.04416e-23	9.4077e-07	6.89187e-24	1.99169e-17	0.444105	2.8833e-68	7.57465e-20
MORF_UNG	MSigDB:C4.cancer.exp.neighborhoods	76	76	0	0.266566	0.454819	0.278614	Yes	Yes	0.0169397	1	1	1	1	1	0.0257468	1	1	0.00612799	1	1	0.0057277	0.413345	4.64005e-23	7.25968e-10	1.85664e-21	3.08e-08	1.54375e-18	1.35429e-13	0.026856	4.65303e-67	2.4e-21
MORF_USP5	MSigDB:C4.cancer.exp.neighborhoods	50	50	0	0.173193	0.6501	0.176707	Yes	Yes	0.0310158	1	0.838441	1	1	1	0.177064	0.461254	0.302796	0.00707452	1	1	0.100771	0.0320007	1.06516e-26	7.76108e-11	1.10759e-17	3.37776e-13	4.22047e-25	1.37306e-16	0.0335737	1.31442e-64	1.08472e-21
MORF_XRCC5	MSigDB:C4.cancer.exp.neighborhoods	234	234	0	0.310241	0.410643	0.279116	Yes	Yes	0.010997	1	0.878404	1	1	1	0.054185	1	0.399319	0.0254404	0.47703	1	0.0679434	0.563469	1.68815e-31	4.21857e-11	5.83583e-25	6.63137e-12	1.53105e-27	7.2791e-21	0.0144645	1.5098e-70	7.92328e-25
MOSERLE_IFNA_RESPONSE	MSigDB:C2.curated.gs.CGP	31	31	0	0.353414	0.319779	0.326807	Yes	Yes	1	1	1	1	1	1	1	1	1	1	1	1	1	1	0.00610699	0.166201	0.00115238	1	1	0.141747	0.891694	0.000166357	0.485879
MRNA_PROCESSING_GO_0006397	MSigDB:C5.GO.bp	73	73	0	0.164157	0.677711	0.158133	Yes	Yes	0.010471	1	1	1	1	1	0.00614938	0.975292	0.584902	0.015454	1	1	0.0124093	0.284089	1.80152e-32	6.69823e-09	1.69139e-18	1.67188e-11	5.8057e-23	1.33137e-17	0.00604255	5.12792e-69	3.17886e-21
MTOR_UP.N4.V1	MSigDB:C6.onco.signatures	389	196	193	0.253514	0.516064	0.230422	Yes	Yes	0.00193996	1	1	1	1	1	0.00398949	0.6737	0.563814	0.000736554	0.698901	1	0.000695143	0.112845	5.36048e-41	1.34457e-10	3.23824e-22	3.36957e-14	5.7634e-18	5.07029e-30	4.27359e-05	3.61654e-63	5.12171e-17
MTOR_UP.V1	MSigDB:C6.onco.signatures	354	170	184	0.152108	0.679719	0.168173	Yes	Yes	0.0107715	1	1	1	1	1	0.0126192	0.0788354	0.452701	0.00153649	1	1	0.00184331	0.156756	2.40817e-25	1.08069e-08	1.60403e-21	5.50847e-07	1.01179e-20	9.86395e-17	0.308232	1.53965e-65	4.03146e-19
MUELLER_PLURINET	MSigDB:C2.curated.gs.CGP	299	299	0	0.3499	0.296687	0.353414	Yes	Yes	0.0763421	0.0151491	0.508459	1	0.00625327	1	0.0569765	0.120396	0.391588	0.100355	1	0.00799394	0.00760763	0.52139	3.41357e-18	1.54301e-05	2.14631e-20	0.00555443	2.97078e-10	8.61877e-13	0.352133	5.20472e-41	5.33915e-15
MULLIGHAN_MLL_SIGNATURE_1	MSigDB:C2.curated.gs.CGP	622	380	242	0.208835	0.578313	0.212851	Yes	Yes	0.877653	1	1	0.32646	1	1	0.487245	1	1	0.229479	1	1	0.555682	1	3.25051e-06	0.0246988	7.96329e-05	0.405305	0.000643447	0.0040735	1	1.05971e-12	0.00564226
MULLIGHAN_MLL_SIGNATURE_2	MSigDB:C2.curated.gs.CGP	699	418	281	0.202811	0.579317	0.217871	Yes	Yes	0.379236	0.632537	0.742317	0.444193	1	0.927876	0.162366	0.956886	0.491524	0.0748498	1	0.0109537	0.195983	0.368794	0.0128591	0.000177964	0.0110142	0.00915192	1.91855e-07	0.0235799	0.924009	5.29475e-13	0.000352666
MULTI_ORGANISM_PROCESS	MSigDB:C5.GO.bp	165	165	0	0.164157	0.658635	0.177209	Yes	Yes	0.212607	1	1	0.172354	1	1	0.471715	1	1	0.0392478	1	1	0.257502	1	0.000638124	0.225316	3.25908e-05	0.00162032	0.0232829	0.00173832	1	0.0130227	0.344001
MULTICELLULAR_ORGANISMAL_DEVELOPMENT	MSigDB:C5.GO.bp	1049	1049	0	0.253514	0.48243	0.264056	Yes	Yes	0.301017	1	1	0.45421	1	0.870669	1	0.145716	0.109764	0.725753	0.188091	1	0.678637	0.233837	7.71048e-05	0.0320258	0.115566	3.14195e-07	2.83786e-19	0.041181	1	7.45042e-24	9.90235e-07
MYC_UP.V1	MSigDB:C6.onco.signatures	368	186	182	0.223896	0.564759	0.211345	Yes	Yes	1	1	1	1	1	1	1	1	1	1	1	1	1	1	4.03305e-08	0.0101457	0.00061047	0.00165002	2.8865e-13	0.00101247	0.971678	2.26114e-24	6.20508e-06
NADERI_BREAST_CANCER_PROGNOSIS	MSigDB:C2.curated.gs.CGP	68	50	18	0.319277	0.345382	0.335341	Yes	Yes	0.0130153	1	1	1	1	1	1	0.888803	1	0.0105721	1	1	1	1	7.96304e-10	8.61172e-09	4.13978e-06	7.22388e-07	1.17035e-14	3.07832e-05	0.286831	1.06572e-43	1.37434e-10
NADLER_OBESITY	MSigDB:C2.curated.gs.CGP	109	61	48	0.191767	0.626004	0.182229	Yes	Yes	1	1	1	1	1	1	1	1	1	1	1	1	1	1	0.00651168	0.0510707	4.74754e-08	0.109822	0.0974512	0.0165824	0.144339	5.25116e-05	0.0147298
NAGASHIMA_EGF_SIGNALING	MSigDB:C2.curated.gs.CGP	58	58	0	0.281124	0.480422	0.238454	Yes	Yes	0.0444404	1	1	0.694488	1	1	0.260004	0.488935	1	0.0297205	1	1	0.153081	0.659384	1.74975e-06	2.06236e-05	0.00558539	0.00224993	1.65e-14	0.00526272	0.056053	1.0851e-30	5.11062e-05
NAGASHIMA_EGF_SIGNALING_UP	MSigDB:C2.curated.gs.CGP	58	58	0	0.281124	0.480422	0.238454	Yes	Yes	0.0444404	1	1	0.694488	1	1	0.260004	0.488935	1	0.0297205	1	1	0.153081	0.659384	1.74975e-06	2.06236e-05	0.00558539	0.00224993	1.65e-14	0.00526272	0.056053	1.0851e-30	5.11062e-05
NAKAMURA_CANCER_MICROENVIRONMENT	MSigDB:C2.curated.gs.CGP	72	26	46	0.224398	0.533133	0.24247	Yes	Yes	0.000694188	1	1	1	0.400023	1	0.0036276	0.715205	0.368794	0.000388671	0.277652	1	0.00399707	0.0550033	3.2782e-41	2.79666e-12	1.83654e-24	4.67256e-06	1.18333e-17	1.01913e-27	0.0173774	1.10242e-65	3.85214e-16
NAKAMURA_TUMOR_ZONE_PERIPHERAL_VS_CENTRAL	MSigDB:C2.curated.gs.CGP	919	285	634	0.258032	0.486948	0.25502	Yes	Yes	0.00285735	1	1	1	1	1	0.0154322	0.960452	0.717201	0.00219789	1	1	0.00422772	0.343878	3.69853e-36	9.1425e-14	7.46596e-26	1.74246e-13	3.29349e-23	1.45561e-23	0.00678787	1.07114e-71	7.41959e-24
NAKAYAMA_SOFT_TISSUE_TUMORS_PCA1	MSigDB:C2.curated.gs.CGP	150	76	74	0.289659	0.418173	0.292169	Yes	Yes	0.321462	1	0.134497	1	1	1	0.59723	0.0491265	1	0.534301	1	1	0.791435	1	9.8308e-05	0.0370977	4.09403e-06	0.0114389	0.00318449	0.000252603	0.468875	0.000161383	1
NAKAYAMA_SOFT_TISSUE_TUMORS_PCA2	MSigDB:C2.curated.gs.CGP	167	87	80	0.329317	0.304719	0.365964	Yes	Yes	0.0344806	1	0.927685	1	0.568261	1	0.255275	1	1	0.00681287	1	1	0.111842	1	5.18791e-24	7.53708e-05	1.2736e-15	1.54971e-06	3.1232e-14	1.00166e-17	0.142412	3.05134e-50	1.79688e-14
NEMETH_INFLAMMATORY_RESPONSE_LPS	MSigDB:C2.curated.gs.CGP	120	88	32	0.134036	0.734438	0.131526	Yes	Yes	0.31276	1	1	0.936349	1	1	0.617451	1	1	0.140549	1	1	0.572451	1	6.61609e-06	0.0834798	1.22998e-06	0.00340152	0.0565553	4.48866e-05	0.640712	0.00198827	0.80113
NFE2L2.V2	MSigDB:C6.onco.signatures	481	481	0	0.118474	0.759036	0.12249	Yes	Yes	0.0364902	1	1	0.120543	1	1	0.0754725	1	1	0.0171969	1	1	0.130546	1	1.55374e-10	5.54734e-05	3.08415e-14	0.00711362	0.00850211	7.03404e-12	0.0075905	1.23007e-09	0.217006
NIKOLSKY_BREAST_CANCER_12Q13_Q21_AMPLICON	MSigDB:C2.curated.gs.CGP	46	46	0	0.0913655	0.795683	0.112952	Yes	Yes	0.168396	1	1	1	1	1	1	0.964501	1	0.118973	1	1	1	1	1.41485e-07	0.000429742	0.0110112	0.00072279	4.4863e-09	3.29849e-06	0.0957472	1.4731e-21	3.16353e-05
NIKOLSKY_BREAST_CANCER_16P13_AMPLICON	MSigDB:C2.curated.gs.CGP	120	120	0	0.363454	0.321787	0.314759	Yes	Yes	1	1	1	1	1	1	1	1	1	1	1	1	1	1	1	1	1	1	1	1	1	1	1
NIKOLSKY_BREAST_CANCER_16Q24_AMPLICON	MSigDB:C2.curated.gs.CGP	53	53	0	0.303213	0.415663	0.281124	Yes	Yes	1.92211e-05	1	1	1	1	1	1	1	1	2.51403e-06	1	1	1	0.917614	9.85119e-35	2.43224e-07	2.09761e-20	0.0918145	0.000236732	5.28945e-28	0.000412492	1.00828e-35	0.00103875
NIKOLSKY_BREAST_CANCER_17Q11_Q21_AMPLICON	MSigDB:C2.curated.gs.CGP	133	133	0	0.228414	0.555723	0.215863	Yes	Yes	0.00336752	1	0.880902	0.0705688	1	0.51501	0.0190907	1	1	0.000930772	1	1	0.0113899	1	6.08228e-28	2.63409e-14	6.38174e-25	5.11663e-07	6.16755e-07	4.51709e-23	6.61467e-14	1.68249e-35	4.60593e-11
NIKOLSKY_BREAST_CANCER_17Q21_Q25_AMPLICON	MSigDB:C2.curated.gs.CGP	335	335	0	0.322791	0.39006	0.287149	Yes	Yes	1	1	1	1	1	1	1	1	0.153132	0.90538	1	1	0.331717	1	0.131496	5.38952e-05	0.00330533	3.14993e-07	0.000100152	0.143334	0.0937878	1.60793e-10	1.32566e-08
NIKOLSKY_BREAST_CANCER_1Q21_AMPLICON	MSigDB:C2.curated.gs.CGP	38	38	0	0.261546	0.48494	0.253514	Yes	Yes	0.0895445	1	1	1	1	1	1	1	1	0.0078926	1	1	1	1	1.97293e-05	0.00833419	0.0854859	0.479716	4.43636e-08	0.00128823	0.848095	1.97368e-15	0.0524845
NIKOLSKY_BREAST_CANCER_20Q12_Q13_AMPLICON	MSigDB:C2.curated.gs.CGP	149	149	0	0.282631	0.464859	0.25251	Yes	Yes	0.0243646	0.962163	1	1	1	1	0.0566671	1	0.907054	0.0150123	1	1	0.0108258	0.777346	1.00569e-14	5.76113e-05	4.68461e-15	0.0432517	6.06496e-13	4.13462e-08	0.170587	9.38016e-40	7.65918e-11
NIKOLSKY_BREAST_CANCER_8P12_P11_AMPLICON	MSigDB:C2.curated.gs.CGP	57	57	0	0.185241	0.60743	0.207329	Yes	Yes	0.00159891	0.00779829	0.172725	1	0.375684	1	0.0259055	0.00550426	0.0679031	0.0243072	0.1289	1	0.12884	0.010376	7.54381e-21	0.0784043	8.86732e-14	0.20857	4.15261e-05	4.86591e-18	0.0127049	2.69652e-26	2.3298e-06
NIKOLSKY_BREAST_CANCER_8Q12_Q22_AMPLICON	MSigDB:C2.curated.gs.CGP	132	132	0	0.307731	0.412149	0.28012	Yes	Yes	1	1	1	1	1	1	1	1	1	0.948638	1	1	1	1	0.0220841	0.200159	3.69229e-05	1.87549e-05	0.000775993	0.123454	1	1.56306e-14	2.48091e-08
NIKOLSKY_BREAST_CANCER_8Q23_Q24_AMPLICON	MSigDB:C2.curated.gs.CGP	157	157	0	0.418675	0.269076	0.312249	Yes	Yes	0.0687864	0.832631	1	1	0.937623	1	0.160818	0.95277	0.0717323	0.331691	1	1	0.197833	1	6.7719e-08	0.000100302	2.27342e-09	0.0507909	6.31052e-07	0.0049296	0.133627	7.5985e-25	6.05873e-07
NON_MEMBRANE_BOUND_ORGANELLE	MSigDB:C5.GO.cc	631	631	0	0.284137	0.447791	0.268072	Yes	Yes	0.00229844	1	1	1	1	1	0.0378685	1	0.837594	0.00393481	0.652323	1	0.062491	1	4.31513e-38	3.58572e-09	4.08513e-25	5.78664e-10	1.12385e-25	3.16503e-24	0.337565	6.70554e-71	2.00241e-22
NUCLEAR_CHROMOSOME	MSigDB:C5.GO.cc	54	54	0	0.143072	0.710341	0.146586	Yes	Yes	0.00043837	1	0.80488	1	1	1	0.014508	0.0969378	1	0.000818044	1	1	0.0170679	0.0831921	2.12535e-27	9.63854e-13	5.32755e-28	1.14779e-08	1.24896e-18	3.2772e-17	0.00275353	3.5411e-66	3.57707e-23
ODONNELL_TARGETS_OF_MYC_AND_TFRC	MSigDB:C2.curated.gs.CGP	128	83	45	0.271084	0.470884	0.258032	Yes	Yes	0.0889547	1	1	1	1	1	0.161921	1	0.0431723	0.0730925	1	1	0.082889	0.709615	3.84868e-15	0.000174273	1.12153e-10	4.38839e-05	4.29179e-16	2.72136e-08	0.474439	6.98308e-49	2.55643e-12
ODONNELL_TFRC_TARGETS	MSigDB:C2.curated.gs.CGP	595	456	139	0.284137	0.430723	0.285141	Yes	Yes	0.0204961	1	1	0.358881	0.923082	1	0.02958	0.858848	1	0.0102927	1	1	0.0252109	0.24574	2.32222e-17	6.95128e-13	5.74455e-20	2.41795e-07	4.18656e-21	4.00645e-11	0.0243064	1.05271e-59	1.24711e-18
ONDER_CDH1_SIGNALING_VIA_CTNNB1	MSigDB:C2.curated.gs.CGP	83	83	0	0.24749	0.490462	0.262048	Yes	Yes	0.787007	1	1	1	1	1	1	0.669454	1	0.567826	1	1	0.962645	0.694757	1.39727e-09	0.040382	0.000122791	0.00315276	1.81986e-12	6.75036e-05	0.699807	3.01766e-28	3.13814e-06
ONDER_CDH1_TARGETS_2	MSigDB:C2.curated.gs.CGP	720	256	464	0.271586	0.447289	0.281124	Yes	Yes	0.0148569	1	0.184448	1	1	1	0.163347	1	0.0872568	0.00464813	1	1	0.0272551	1	1.50228e-41	0.000552447	7.34232e-16	0.00115381	3.8529e-12	1.16085e-28	0.0991377	1.61797e-47	4.76672e-08
ORGAN_DEVELOPMENT	MSigDB:C5.GO.bp	571	571	0	0.264056	0.461847	0.274096	Yes	Yes	1	1	1	1	1	1	1	0.863229	0.496335	1	0.943256	1	0.945291	1	0.0495744	0.0510173	1	6.56931e-08	6.46709e-14	0.120479	0.626262	1.18038e-12	3.34335e-05
ORGANELLE_INNER_MEMBRANE	MSigDB:C5.GO.cc	75	75	0	0.201807	0.606928	0.191265	Yes	Yes	0.226462	1	1	0.446005	1	1	0.152219	1	1	0.278538	1	1	0.0975298	0.736385	1.5393e-07	8.60767e-07	7.336e-07	1.33406e-05	3.87333e-21	0.000607094	0.118148	6.98287e-41	2.03237e-09
OXFORD_RALA_OR_RALB_TARGETS	MSigDB:C2.curated.gs.CGP	72	48	24	0.298695	0.409639	0.291667	Yes	Yes	1	1	1	1	1	1	1	1	1	1	1	1	1	1	2.81977e-21	6.07438e-09	2.10346e-16	5.18203e-06	1.97679e-23	2.58893e-13	0.0158446	1.43602e-59	1.12939e-14
OXIDOREDUCTASE_ACTIVITY	MSigDB:C5.GO.mf	289	289	0	0.169679	0.663655	0.166667	Yes	Yes	0.407533	1	1	0.81626	1	1	0.200083	0.722954	1	0.323434	1	1	0.428754	1	1	0.000373082	0.0163471	0.0903464	0.942157	0.614805	0.273651	0.0130061	0.183898
P53_DN.V1	MSigDB:C6.onco.signatures	386	194	192	0.131526	0.731426	0.137048	Yes	Yes	8.44833e-08	0.197617	0.140401	1	1	1	2.34151e-08	0.247608	0.0896983	7.52295e-06	1	1	2.19176e-05	0.302705	9.22609e-19	0.0154749	4.10783e-09	0.0608596	0.000254592	1.89265e-19	0.308279	4.92951e-17	0.0707102
Palmer.2006.B_Cell	Literature	246	246	0	0.337349	0.363454	0.299197	Yes	Yes	0.906744	1	1	1	1	1	0.804742	1	1	0.953682	1	1	1	1	0.0119199	0.126327	0.000819816	0.000222276	0.238034	0.00707594	1	0.0663936	0.059607
Palmer.2006.Granulocyte	Literature	284	284	0	0.267068	0.46988	0.263052	Yes	Yes	0.494196	1	1	0.67392	1	1	0.357954	1	0.638454	0.203176	1	1	0.434952	1	3.29011e-05	0.0274341	9.36463e-09	0.0338582	0.034262	0.000126939	1	0.000188051	0.46136
Palmer.2006.T_Cell	Literature	151	151	0	0.325803	0.38755	0.286647	Yes	Yes	0.669493	0.167725	1	0.20284	0.33832	0.723508	0.13089	0.0402719	0.0727539	0.181988	0.712175	1	0.0996773	0.5718	0.110208	0.0509719	0.000159957	0.0837158	0.0282272	0.0189554	0.206977	0.47173	0.649046
PANGAS_TUMOR_SUPPRESSION_BY_SMAD1_AND_SMAD5	MSigDB:C2.curated.gs.CGP	291	134	157	0.187751	0.63755	0.174699	Yes	Yes	0.913199	1	1	1	1	1	0.908134	0.807523	1	1	1	1	1	1	0.19047	0.0130018	0.0024022	4.92566e-09	5.18509e-15	1	1	2.75318e-18	2.96374e-09
PAPASPYRIDONOS_UNSTABLE_ATEROSCLEROTIC_PLAQUE	MSigDB:C2.curated.gs.CGP	95	52	43	0.23996	0.537149	0.222892	Yes	Yes	0.00586624	1	1	0.00687407	1	0.416025	0.000998954	1	1	0.000107242	1	1	0.000640691	1	3.40272e-13	1.5164e-06	3.30115e-11	1	2.66372e-07	5.33419e-10	0.398436	1.12199e-26	0.000178022
PARK_TRETINOIN_RESPONSE_AND_PML_RARA_FUSION	MSigDB:C2.curated.gs.CGP	30	30	0	0.205321	0.584337	0.210341	Yes	Yes	1	1	1	1	1	1	1	1	1	1	1	1	1	1	0.329861	0.860059	0.00147882	0.0205284	0.000218691	0.245545	0.951323	1	0.576351
PASINI_SUZ12_TARGETS	MSigDB:C2.curated.gs.CGP	427	112	315	0.312249	0.37249	0.315261	Yes	Yes	1	0.320033	0.842022	0.967285	1	1	0.860059	0.474445	0.788061	0.85646	1	1	0.487274	0.618355	8.70816e-05	0.0214736	0.000282637	2.37373e-06	8.11812e-13	0.00394915	1	1.58083e-26	6.52464e-09
PATIL_LIVER_CANCER	MSigDB:C2.curated.gs.CGP	747	747	0	0.350904	0.27761	0.371486	Yes	Yes	0.0484097	1	0.560156	1	1	1	0.00546382	1	0.328256	0.103953	1	1	0.0238228	0.539154	2.77555e-31	2.42109e-11	7.71944e-28	2.13966e-15	2.9294e-21	5.21816e-20	0.000546062	4.08912e-67	4.75884e-26
PECE_MAMMARY_STEM_CELL	MSigDB:C2.curated.gs.CGP	292	146	146	0.211345	0.573795	0.214859	Yes	Yes	0.5432	1	1	1	1	1	1	1	1	0.368281	1	1	1	1	5.00867e-09	0.011785	4.36608e-07	0.10182	1.40434e-09	4.66942e-06	0.501255	8.69633e-26	3.64658e-06
PEDRIOLI_MIR31_TARGETS	MSigDB:C2.curated.gs.CGP	639	221	418	0.161145	0.679719	0.159137	Yes	Yes	0.169988	1	1	1	1	1	0.258844	1	0.407242	0.100448	1	1	0.21151	0.547496	2.81326e-08	1.41891e-06	6.58338e-05	5.45442e-10	1.43305e-26	0.000115753	0.366557	6.63779e-43	6.28322e-13
PENG_GLUTAMINE_DEPRIVATION	MSigDB:C2.curated.gs.CGP	375	38	337	0.317771	0.34739	0.334839	Yes	Yes	0.00247799	1	0.79266	1	0.354886	1	0.0201435	0.00194713	0.560717	0.00237644	1	1	0.015823	0.00571016	2.63442e-29	6.39346e-10	9.26917e-18	0.000500978	1.62005e-19	1.04603e-18	0.0178884	1.94426e-59	1.75726e-12
PENG_LEUCINE_DEPRIVATION	MSigDB:C2.curated.gs.CGP	329	142	187	0.209839	0.569779	0.220382	Yes	Yes	0.0221967	1	0.274179	1	1	1	0.00256027	0.347301	1	0.0152814	1	1	0.0122296	0.286431	9.03939e-29	7.77463e-12	3.4573e-18	2.39064e-10	1.99788e-28	7.68185e-16	0.00157867	3.92873e-67	1.55154e-19
PENG_RAPAMYCIN_RESPONSE	MSigDB:C2.curated.gs.CGP	448	203	245	0.281627	0.427711	0.290663	Yes	Yes	0.00655012	1	1	1	0.54035	1	0.0226791	1	0.95881	0.00776909	0.770323	1	0.0296314	1	7.30507e-22	7.90471e-12	5.09637e-21	9.811e-06	1.41642e-20	5.33913e-16	0.0281009	3.59007e-60	5.97723e-17
PEPTIDASE_ACTIVITY	MSigDB:C5.GO.mf	176	176	0	0.109438	0.772088	0.118474	Yes	Yes	1	1	1	1	1	1	1	1	1	1	1	1	1	1	0.300445	0.127699	0.0690252	0.0121035	0.0833919	0.0341391	0.152981	0.109515	0.362742
PEREZ_TP53_AND_TP63_TARGETS	MSigDB:C2.curated.gs.CGP	205	205	0	0.156627	0.688253	0.15512	Yes	Yes	0.0493496	1	1	0.0386632	1	1	0.0900195	0.343396	1	0.0302438	1	1	0.0472371	0.116451	2.05959e-15	4.26651e-08	3.45958e-13	1.51196e-08	5.37348e-21	1.42823e-08	0.371893	1.36324e-53	6.70551e-17
PEREZ_TP63_TARGETS	MSigDB:C2.curated.gs.CGP	355	355	0	0.201305	0.577811	0.220884	Yes	Yes	0.276286	1	1	0.860117	1	1	0.396601	0.255014	0.901005	0.123134	1	1	0.217977	0.272502	4.73058e-05	1.04871e-06	0.00383028	4.63983e-09	3.62494e-20	0.0283515	0.352545	4.91699e-33	6.16171e-10
PETRETTO_CARDIAC_HYPERTROPHY	MSigDB:C2.curated.gs.CGP	34	34	0	0.204317	0.592369	0.203313	Yes	Yes	0.158612	0.529805	0.38891	1	1	1	0.389754	1	1	0.0509206	1	1	0.176683	1	1.02734e-11	0.000293176	9.36517e-08	5.81346e-08	1.58015e-19	2.59869e-06	0.324139	2.08462e-43	4.92108e-13
PETROVA_ENDOTHELIUM_LYMPHATIC_VS_BLOOD	MSigDB:C2.curated.gs.CGP	293	131	162	0.183233	0.621486	0.195281	Yes	Yes	1	1	1	1	1	1	1	1	1	1	1	1	1	1	0.465539	0.0219259	4.75844e-05	0.00435246	0.00585342	0.382292	0.59214	2.71315e-11	1.72683e-06
PETROVA_PROX1_TARGETS	MSigDB:C2.curated.gs.CGP	92	28	64	0.236948	0.52259	0.240462	Yes	Yes	0.173738	0.292785	0.571991	1	1	1	0.166201	0.704901	0.704353	0.0490228	1	1	0.0198496	0.748832	6.96075e-11	0.000455096	2.41274e-11	1.33436e-11	2.12852e-20	6.17505e-05	0.196362	3.9558e-51	4.16923e-19
PHONG_TNF_RESPONSE_NOT_VIA_P38	MSigDB:C2.curated.gs.CGP	337	337	0	0.265562	0.461847	0.27259	Yes	Yes	0.164356	1	0.694845	0.657481	1	0.76101	0.959403	1	0.763	0.0617641	1	1	1	1	5.71579e-15	0.361719	3.75262e-10	4.95639e-09	5.19666e-07	8.83556e-17	0.154888	0.017439	0.120662
PHONG_TNF_RESPONSE_VIA_P38_PARTIAL	MSigDB:C2.curated.gs.CGP	160	160	0	0.246988	0.513052	0.23996	Yes	Yes	1	1	0.399957	0.619083	1	1	1	1	0.734313	1	1	1	0.829856	1	0.0438928	0.091224	0.612192	2.23133e-11	1.82806e-17	0.010119	0.413884	1.15399e-11	4.08695e-06
PHONG_TNF_TARGETS	MSigDB:C2.curated.gs.CGP	71	63	8	0.204317	0.591365	0.204317	Yes	Yes	0.324314	1	1	1	1	1	0.808189	0.439842	0.183322	0.316372	1	1	0.81065	0.606013	0.00335278	1	0.467556	0.106729	7.76699e-07	0.00849002	0.714425	2.42998e-12	0.0693375
PICCALUGA_ANGIOIMMUNOBLASTIC_LYMPHOMA	MSigDB:C2.curated.gs.CGP	341	205	136	0.327811	0.329317	0.342871	Yes	Yes	0.84651	0.102052	0.642305	1	1	0.381898	1	0.367058	0.429461	1	0.357681	1	1	0.204485	0.0173644	1	0.735354	5.60206e-05	7.6764e-09	0.781044	0.962163	1.09488e-11	0.000326408
PID_AMB2_NEUTROPHILS_PATHWAY	MSigDB:C2.curated.gs.canonical.pathways	41	41	0	0.173695	0.642068	0.184237	Yes	Yes	1	1	1	1	1	1	1	1	1	1	1	1	1	1	3.96915e-06	0.491828	1.39655e-06	0.000272858	0.017782	2.13097e-05	0.968778	0.0781235	0.498855
PID_AP1_PATHWAY	MSigDB:C2.curated.gs.canonical.pathways	70	70	0	0.129518	0.735944	0.134538	Yes	Yes	0.219636	1	0.697578	1	1	1	0.879695	0.421126	1	0.0530775	1	1	0.461908	0.29794	2.472e-08	2.26414e-05	9.72355e-05	2.52348e-05	6.86776e-17	4.69311e-05	0.214597	5.07019e-38	2.76782e-08
PID_ATR_PATHWAY	MSigDB:C2.curated.gs.canonical.pathways	39	39	0	0.226908	0.553213	0.21988	Yes	Yes	0.00678124	1	1	1	1	1	0.00211013	0.275838	1	0.00399353	1	1	0.000426907	0.107458	1.0284e-17	2.27378e-09	4.32904e-19	6.35536e-07	1.40158e-18	1.05675e-10	0.387039	9.13525e-60	2.70553e-18
PID_AURORA_B_PATHWAY	MSigDB:C2.curated.gs.canonical.pathways	39	39	0	0.27259	0.471386	0.256024	Yes	Yes	0.00172508	1	1	1	1	1	0.0136006	0.96734	1	0.000574727	1	1	0.00687745	0.613193	3.29377e-35	1.11299e-11	2.73667e-28	7.5721e-07	6.80604e-21	2.13842e-24	0.012031	1.71806e-70	3.80087e-22
PID_AVB3_INTEGRIN_PATHWAY	MSigDB:C2.curated.gs.canonical.pathways	75	75	0	0.243976	0.521084	0.23494	Yes	Yes	1	1	1	1	1	1	1	1	1	1	1	1	1	1	0.0024909	0.0830664	0.00584527	0.0134163	9.29009e-06	0.165107	0.430294	2.0173e-12	0.000409857
PID_BARD1PATHWAY	MSigDB:C2.curated.gs.canonical.pathways	29	29	0	0.149598	0.696285	0.154116	Yes	Yes	0.0378413	1	1	1	1	1	0.201456	0.170073	1	0.0251406	1	1	0.0720965	0.0796114	4.72631e-21	8.82908e-11	2.01836e-19	5.68571e-11	1.26006e-17	9.56612e-12	0.00189437	1.16665e-63	2.0808e-21
PID_BCR_5PATHWAY	MSigDB:C2.curated.gs.canonical.pathways	65	65	0	0.171185	0.646084	0.182731	Yes	Yes	0.942452	1	0.171446	0.529743	1	1	1	1	0.632784	0.646182	1	1	0.666647	1	0.00126879	0.0315827	7.4787e-08	0.0873856	0.00444833	0.0100994	1	0.095351	0.469431
PID_CD8TCRDOWNSTREAMPATHWAY	MSigDB:C2.curated.gs.canonical.pathways	65	65	0	0.249498	0.500502	0.25	Yes	Yes	1	1	1	1	1	1	1	1	1	1	1	1	1	1	7.53968e-06	0.155988	1.44823e-09	0.0461205	0.0296	2.06385e-05	1	0.000733097	0.568669
PID_CD8TCRPATHWAY	MSigDB:C2.curated.gs.canonical.pathways	53	53	0	0.312751	0.429217	0.258032	Yes	Yes	0.649639	1	1	0.0668473	1	1	0.262954	1	0.699649	0.341852	0.816465	1	0.295002	1	3.11639e-05	0.0217612	5.79176e-06	0.0109988	0.0615225	1.80378e-05	1	8.0054e-05	0.740938
PID_CXCR4_PATHWAY	MSigDB:C2.curated.gs.canonical.pathways	102	102	0	0.233434	0.53012	0.236446	Yes	Yes	1	1	1	0.967705	1	1	0.638909	1	1	0.305857	1	1	0.436307	1	0.111527	0.727851	0.0434566	0.0134553	0.0352326	0.424968	1	0.328417	0.535473
PID_FANCONI_PATHWAY	MSigDB:C2.curated.gs.canonical.pathways	47	47	0	0.200301	0.601908	0.197791	Yes	Yes	0.029249	1	1	1	1	1	0.0153561	0.0430668	1	0.00466989	0.594589	1	0.00983322	0.0246142	5.14729e-24	3.67385e-11	5.33299e-21	3.22396e-10	3.45609e-25	4.28765e-14	0.0357238	1.22915e-66	2.8931e-22
PID_FCER1PATHWAY	MSigDB:C2.curated.gs.canonical.pathways	62	62	0	0.170181	0.668173	0.161647	Yes	Yes	0.670846	0.0724624	0.0477856	0.806635	1	1	0.994636	0.58644	0.00680933	0.900754	0.0247502	0.117555	1	1	0.0332752	1	0.00974244	0.000128148	0.000193013	0.00395593	0.0847517	0.000676191	0.0162239
PID_FOXM1PATHWAY	MSigDB:C2.curated.gs.canonical.pathways	40	40	0	0.205823	0.583333	0.210843	Yes	Yes	0.00739388	1	1	1	1	1	0.0124456	0.831861	1	0.00272602	1	1	0.00883347	0.631772	9.16668e-20	2.17492e-11	2.77964e-24	8.10647e-08	2.34412e-16	7.05503e-13	0.0979149	1.57192e-64	2.28821e-20
PID_IL12_2PATHWAY	MSigDB:C2.curated.gs.canonical.pathways	63	63	0	0.314257	0.411647	0.274096	Yes	Yes	0.482815	1	1	0.0195834	1	1	0.12541	1	1	0.321856	1	1	0.142513	1	2.31815e-05	0.182197	1.06369e-06	0.042787	0.146778	1.56981e-05	0.807208	3.48363e-06	0.14088
PID_IL12_STAT4PATHWAY	MSigDB:C2.curated.gs.canonical.pathways	33	33	0	0.227912	0.547189	0.2249	Yes	Yes	1	1	1	1	1	1	1	1	1	1	1	1	1	1	0.00271198	0.0433938	2.30792e-06	0.0983889	0.0862365	0.00343412	1	0.00578507	0.471891
PID_IL23PATHWAY	MSigDB:C2.curated.gs.canonical.pathways	37	37	0	0.176205	0.63504	0.188755	Yes	Yes	0.00255708	0.0469451	0.699386	0.000196954	1	0.950517	0.0248296	0.130625	1	0.000688982	1	1	0.0354439	0.138222	9.49741e-08	0.0953014	1.02006e-07	0.0410857	0.137854	1.32692e-06	0.607565	0.00152146	0.555266
PID_IL27PATHWAY	MSigDB:C2.curated.gs.canonical.pathways	26	26	0	0.120482	0.736446	0.143072	Yes	Yes	0.834739	0.139983	0.234223	0.731485	0.429504	1	0.258281	0.0765535	0.224027	0.247575	1	0.0206882	0.230394	0.799993	3.45158e-06	0.0382767	1.54958e-06	0.0202115	0.0990797	1.19069e-05	1	1.02839e-05	0.227466
PID_INTEGRIN_CS_PATHWAY	MSigDB:C2.curated.gs.canonical.pathways	26	26	0	0.111948	0.779116	0.108936	Yes	Yes	0.661519	0.078986	1	0.944944	1	1	1	0.395106	1	0.357344	1	1	1	0.050074	0.599603	0.473134	0.696404	2.53077e-07	5.44059e-08	0.916247	0.635238	3.04008e-07	7.14387e-05
PID_INTEGRIN1_PATHWAY	MSigDB:C2.curated.gs.canonical.pathways	66	66	0	0.290663	0.414659	0.294679	Yes	Yes	1	1	1	1	1	1	1	1	1	1	1	1	1	1	0.00311891	0.0138644	0.00345889	0.0108486	1.37292e-08	0.140193	1	3.32046e-16	9.70382e-05
PID_INTEGRIN2_PATHWAY	MSigDB:C2.curated.gs.canonical.pathways	29	29	0	0.165161	0.672189	0.162651	Yes	Yes	1	1	1	1	1	1	1	1	1	1	1	1	1	1	8.72646e-05	0.481836	1.41093e-05	0.00464984	0.549375	0.000226574	0.845188	0.0353504	0.494048
PID_INTEGRIN3_PATHWAY	MSigDB:C2.curated.gs.canonical.pathways	43	43	0	0.21988	0.560743	0.219378	Yes	Yes	1	1	1	1	1	1	1	1	1	1	1	1	1	1	0.763558	0.898612	0.783973	0.00080959	3.09431e-07	1	0.0759989	2.88999e-07	0.00129322
PID_MYC_ACTIVPATHWAY	MSigDB:C2.curated.gs.canonical.pathways	79	79	0	0.216867	0.588855	0.194277	Yes	Yes	0.000149279	1	1	1	1	1	0.00245684	1	0.833068	8.07921e-05	0.761766	1	0.00123391	1	5.22127e-38	3.53577e-11	5.31253e-32	8.83197e-09	5.05553e-20	1.93796e-25	0.00475934	1.44121e-72	2.30057e-25
PID_PI3KCIPATHWAY	MSigDB:C2.curated.gs.canonical.pathways	49	49	0	0.187249	0.626506	0.186245	Yes	Yes	1	1	1	0.0270545	1	1	0.787528	0.109515	0.0424566	1	1	1	0.57962	1	0.556079	0.321349	8.5152e-05	0.0866824	0.00282078	0.546789	0.658157	0.371949	0.254239
PID_PLK1_PATHWAY	MSigDB:C2.curated.gs.canonical.pathways	46	46	0	0.26506	0.471888	0.263052	Yes	Yes	0.00157025	1	1	1	1	1	0.0114032	0.799993	1	0.00118567	1	1	0.0060392	0.128006	8.08035e-32	1.64487e-10	2.20087e-22	2.10046e-08	6.7795e-24	2.49782e-22	0.0301621	3.5806e-72	7.39055e-19
PID_SYNDECAN_1_PATHWAY	MSigDB:C2.curated.gs.canonical.pathways	46	46	0	0.232932	0.518574	0.248494	Yes	Yes	0.527288	1	0.658971	1	1	1	0.610732	0.612899	0.775048	0.793781	1	1	0.85184	0.817807	0.415833	0.074332	0.0582815	0.000399085	3.05065e-06	1	1	1.15398e-07	0.000139863
PID_TCR_PATHWAY	MSigDB:C2.curated.gs.canonical.pathways	66	66	0	0.325803	0.407129	0.267068	Yes	Yes	1	0.200535	0.000109791	0.170474	1	1	0.953601	0.042794	0.00349209	0.561269	1	1	0.636036	1	0.0362185	0.131714	0.000276933	0.0080301	0.0262832	0.0156182	0.744849	0.290149	0.904679
PID_TXA2PATHWAY	MSigDB:C2.curated.gs.canonical.pathways	57	57	0	0.175703	0.646586	0.177711	Yes	Yes	1	1	1	1	1	1	1	1	1	1	1	1	1	1	3.01218e-05	0.0459678	3.27858e-07	0.00942359	0.638805	9.80382e-05	0.96507	0.000111478	0.322337
PID_UPA_UPAR_PATHWAY	MSigDB:C2.curated.gs.canonical.pathways	42	42	0	0.166165	0.668675	0.165161	Yes	Yes	1	1	1	1	1	1	1	1	1	1	1	1	1	1	0.425817	0.707367	0.515189	0.000127143	9.9649e-05	0.0269526	0.0058083	0.227689	0.0197679
PLASARI_TGFB1_TARGETS_1HR	MSigDB:C2.curated.gs.CGP	40	34	6	0.113454	0.742972	0.143574	Yes	Yes	0.0805704	1	0.74082	0.94614	0.700414	1	0.788603	0.0567919	1	0.0358399	1	1	0.462314	0.108905	6.4961e-09	0.0124059	0.0903464	0.00875629	4.64171e-14	0.00013074	0.845433	3.17834e-28	0.000864758
POOLA_INVASIVE_BREAST_CANCER	MSigDB:C2.curated.gs.CGP	422	288	134	0.426205	0.187249	0.386546	Yes	Yes	0.0213157	1	1	0.075143	0.572187	1	0.0172991	1	1	0.0249181	1	1	0.0634305	1	0.000186938	8.56603e-07	1.4418e-07	0.142535	0.420833	2.30765e-05	0.197617	5.46086e-08	0.321639
POSITIVE_REGULATION_OF_CELL_PROLIFERATION	MSigDB:C5.GO.bp	149	149	0	0.147088	0.695281	0.157631	Yes	Yes	0.0556935	1	1	0.0779489	1	1	0.148303	1	1	0.0281335	1	1	0.306279	1	7.59616e-15	0.00387222	1.17684e-16	0.00271231	0.00152607	1.78117e-13	0.219796	1.104e-08	0.320028
POSITIVE_REGULATION_OF_IMMUNE_RESPONSE	MSigDB:C5.GO.bp	29	29	0	0.10994	0.756526	0.133534	Yes	Yes	0.442678	1	0.856994	0.254849	1	1	0.481265	0.00913995	0.485679	0.367321	1	1	0.457122	0.153791	2.35563e-06	0.0223303	7.36915e-07	0.00060252	0.000540374	4.7025e-06	1	4.2845e-06	0.158605
POSITIVE_REGULATION_OF_IMMUNE_SYSTEM_PROCESS	MSigDB:C5.GO.bp	51	51	0	0.203815	0.582831	0.213353	Yes	Yes	0.54334	0.00187818	0.0982791	0.0183371	0.695881	0.233475	0.0866937	0.0957299	0.591613	0.179789	1	1	0.105058	0.138511	5.11828e-05	0.00117202	6.22569e-08	0.366937	0.0170159	0.000646976	0.750464	2.11812e-08	0.305145
POSITIVE_REGULATION_OF_MULTICELLULAR_ORGANISMAL_PROCESS	MSigDB:C5.GO.bp	66	66	0	0.200803	0.589357	0.209839	Yes	Yes	0.152728	1	0.000601875	0.0811048	1	1	0.284503	0.0289378	0.041181	0.151688	1	1	0.229041	1	0.000387807	0.00763961	5.08553e-08	0.0815287	0.0196876	0.00140622	1	2.20112e-05	0.408901
POSITIVE_REGULATION_OF_RESPONSE_TO_STIMULUS	MSigDB:C5.GO.bp	41	41	0	0.14006	0.714859	0.14508	Yes	Yes	0.418283	1	0.253571	0.0284897	0.882715	1	0.410872	0.258281	0.35797	0.0429045	1	1	0.192523	1	3.03745e-13	0.118083	7.93504e-11	0.0166683	0.0605345	9.14959e-12	0.658971	4.0357e-10	0.348122
POTTI_ADRIAMYCIN_SENSITIVITY	MSigDB:C2.curated.gs.CGP	74	74	0	0.143072	0.728414	0.128514	Yes	Yes	1	1	0.938191	0.317216	1	1	1	1	1	1	1	1	1	1	0.0234258	0.588366	0.340535	2.10449e-11	9.88024e-10	0.00101424	0.0719254	6.45063e-05	4.80794e-06
POTTI_TOPOTECAN_SENSITIVITY	MSigDB:C2.curated.gs.CGP	128	128	0	0.25502	0.480422	0.264558	Yes	Yes	0.818047	0.136858	0.30815	0.887232	1	1	0.817569	0.711302	0.48639	1	1	1	0.666626	0.285143	0.00900586	0.251261	0.0602329	4.65186e-08	1.1231e-12	0.649552	0.845433	4.40561e-19	3.71818e-08
PRAMOONJAGO_SOX4_TARGETS	MSigDB:C2.curated.gs.CGP	103	52	51	0.1501	0.699297	0.150602	Yes	Yes	0.0312469	1	0.741352	1	1	1	1	0.392649	1	0.0164033	1	1	1	0.478318	6.0208e-19	2.43515e-08	3.25133e-17	3.60444e-11	1.05178e-23	9.84282e-13	0.073133	3.79972e-61	8.89255e-21
Prat.2010.Claudin_Low_Subtype	Literature	760	417	343	0.416165	0.214859	0.368976	Yes	Yes	1	1	1	1	1	1	1	1	1	1	1	1	1	1	2.16929e-42	0.00189392	1.52036e-10	1.38413e-06	0.639112	5.87624e-28	0.496976	7.85148e-13	0.5855
PRC2_EZH2_UP.V1	MSigDB:C6.onco.signatures	389	195	194	0.201305	0.596888	0.201807	Yes	Yes	0.119631	0.107615	0.580673	1	1	1	0.273579	0.705	0.623797	0.055107	1	1	0.0365082	0.740868	1.14938e-24	0.013277	1.20129e-16	0.00335183	1.52642e-14	4.1809e-15	0.231857	3.02047e-52	1.30778e-13
PROTEINACEOUS_EXTRACELLULAR_MATRIX	MSigDB:C5.GO.cc	98	98	0	0.307731	0.390562	0.301707	Yes	Yes	1	1	1	1	1	1	1	1	1	1	1	1	1	1	1.02114e-14	0.666326	1.37247e-07	0.0457433	2.64083e-10	1.09512e-08	0.650754	7.82367e-27	3.05648e-06
PUJANA_BRCA_CENTERED_NETWORK	MSigDB:C2.curated.gs.CGP	117	117	0	0.360944	0.324799	0.314257	Yes	Yes	0.0388749	1	0.371362	1	0.929438	1	0.241081	0.0992239	1	0.0118908	1	1	0.0999997	0.0129658	1.91254e-27	4.71693e-08	2.5647e-21	0.00682965	1.27842e-19	3.23715e-15	0.00272647	1.33578e-56	1.05893e-14
PUJANA_BRCA2_PCC_NETWORK	MSigDB:C2.curated.gs.CGP	423	423	0	0.394578	0.235442	0.36998	Yes	Yes	0.0387317	1	0.488659	1	0.9974	1	0.239658	0.0992239	1	0.0132025	1	1	0.0940805	0.0129658	2.4511e-28	3.45008e-08	2.5647e-21	0.00653022	1.27842e-19	3.23715e-15	0.00542201	3.08336e-57	5.05964e-15
PUJANA_BREAST_CANCER_LIT_INT_NETWORK	MSigDB:C2.curated.gs.CGP	101	101	0	0.216867	0.575301	0.207831	Yes	Yes	0.00626064	1	0.335139	1	1	1	0.0348405	1	1	0.0046817	0.757037	1	0.0420088	1	5.03262e-31	6.64027e-07	6.84572e-24	2.67988e-13	5.12694e-23	8.93247e-20	0.211754	2.80737e-69	4.99653e-24
PUJANA_BREAST_CANCER_WITH_BRCA1_MUTATED	MSigDB:C2.curated.gs.CGP	65	56	9	0.334839	0.399096	0.266064	Yes	Yes	0.00340152	1	1	1	0.670968	1	0.00994503	0.184448	0.576106	0.00288365	1	1	0.00511285	0.223665	1.15884e-33	4.15878e-17	6.15679e-27	7.14651e-05	1.78292e-13	9.64312e-26	1.62604e-05	7.95709e-65	1.02034e-15
PUJANA_CHEK2_PCC_NETWORK	MSigDB:C2.curated.gs.CGP	779	779	0	0.424197	0.183233	0.39257	Yes	Yes	1	1	1	1	1	1	1	1	1	1	1	1	1	1	2.86158e-23	0.00472291	7.37916e-21	0.0452801	2.04971e-13	1.66701e-13	0.695649	4.54268e-45	1.05118e-13
PUJANA_XPRSS_INT_NETWORK	MSigDB:C2.curated.gs.CGP	168	168	0	0.372992	0.288655	0.338353	Yes	Yes	0.00241242	1	0.0422349	1	1	1	0.0200335	0.140728	1	0.000244176	1	1	0.00370446	0.0390539	2.56474e-35	7.56434e-10	1.48279e-22	1.40962e-07	5.11748e-23	5.98634e-22	0.017912	2.57607e-67	5.27472e-18
PYEON_CANCER_HEAD_AND_NECK_VS_CERVICAL	MSigDB:C2.curated.gs.CGP	222	193	29	0.264056	0.470884	0.26506	Yes	Yes	0.0252994	1	1	1	1	1	0.249263	0.850368	0.619839	0.0357564	1	1	0.219796	1	1.13147e-23	5.49692e-07	7.67511e-19	2.62184e-11	2.2154e-26	2.90151e-15	0.0465049	5.22329e-64	5.54152e-23
PYEON_HPV_POSITIVE_TUMORS	MSigDB:C2.curated.gs.CGP	108	98	10	0.229418	0.542169	0.228414	Yes	Yes	0.00283014	1	1	1	1	1	0.0185176	0.850822	0.813201	0.00280066	0.110106	1	0.0209178	0.767145	5.66527e-39	8.16951e-12	1.10046e-21	3.2711e-12	2.36584e-23	5.39247e-25	0.0928677	6.5763e-71	1.06371e-21
QI_PLASMACYTOMA	MSigDB:C2.curated.gs.CGP	359	259	100	0.363454	0.334839	0.301707	Yes	Yes	0.904629	0.00117	0.000426235	0.005873	1	1	0.40094	0.00124996	0.014684	0.591286	0.347284	0.0146794	0.31281	0.0242586	0.00245684	0.0391	1.63752e-07	0.278852	0.125804	0.00183261	0.686272	0.000523261	0.452349
RAAGNYNNCTTY_UNKNOWN	MSigDB:C3.motif.TFT	145	145	0	0.124498	0.763554	0.111948	Yes	Yes	0.897488	1	1	1	1	1	1	1	1	0.75434	1	1	1	1	1.14307e-05	0.00263404	5.28919e-06	8.73626e-13	1.09282e-14	8.65041e-06	0.508942	0.00282861	5.54256e-05
RACCACAR_V$AML_Q6	MSigDB:C3.motif.TFT	261	261	0	0.167671	0.664659	0.167671	Yes	Yes	1	0.350972	0.206673	1	1	1	1	1	0.00942158	1	0.142319	1	1	1	0.359305	1	0.00192114	1.15398e-07	1.2324e-13	1	0.623019	5.63656e-13	2.16449e-06
RADAEVA_RESPONSE_TO_IFNA1	MSigDB:C2.curated.gs.CGP	62	52	10	0.28012	0.444277	0.275602	Yes	Yes	0.292432	1	1	1	1	1	1	1	1	1	1	1	1	1	0.00158579	0.000595352	0.0369276	0.897105	0.0195673	0.0466116	0.152384	3.73697e-09	0.570187
RADMACHER_AML_PROGNOSIS	MSigDB:C2.curated.gs.CGP	78	78	0	0.150602	0.725402	0.123996	Yes	Yes	1	1	1	0.737822	1	1	1	1	0.593594	1	0.89773	1	1	1	0.0265103	0.168691	0.281463	1.14441e-09	3.43837e-12	0.0809649	0.750058	2.05091e-12	1.42759e-07
RAF_UP.V1	MSigDB:C6.onco.signatures	390	196	194	0.313253	0.417671	0.269076	Yes	Yes	0.00108888	1	1	0.422331	0.854088	1	0.0459582	1	1	0.000747146	1	1	0.0515058	1	1.4957e-37	4.41233e-08	1.13185e-22	4.70084e-10	0.00439105	2.82569e-43	0.00013428	2.74919e-22	0.0654904
RAMASWAMY_METASTASIS	MSigDB:C2.curated.gs.CGP	127	66	61	0.144076	0.706325	0.149598	Yes	Yes	0.00737333	1	1	1	1	1	0.0458078	0.929537	1	0.00246683	1	1	0.0275231	0.847385	4.44042e-21	8.28588e-12	4.40738e-17	1.98679e-10	4.96885e-31	2.71929e-12	0.00393413	9.91272e-66	2.08477e-21
RB_P130_DN.V1	MSigDB:C6.onco.signatures	272	133	139	0.163655	0.664659	0.171687	Yes	Yes	0.0341	0.759018	1	1	1	1	0.0192954	1	1	0.0469778	1	1	0.00365743	1	3.11398e-14	0.00872477	1.34236e-10	0.343099	1.89449e-09	1.2606e-08	0.0678633	3.56525e-35	2.75317e-07
REACTOME_ACTIVATION_OF_ATR_IN_RESPONSE_TO_REPLICATION_STRESS	MSigDB:C2.curated.gs.reactome	38	38	0	0.264056	0.481426	0.254518	Yes	Yes	0.0114749	1	1	1	1	1	0.0719254	0.0127906	0.287584	0.0163024	1	1	0.0481714	0.0495231	3.23206e-18	2.02846e-08	3.45294e-13	1.26105e-06	2.6879e-17	4.24868e-15	0.444693	7.7263e-55	4.86749e-13
REACTOME_ACTIVATION_OF_NF_KAPPAB_IN_B_CELLS	MSigDB:C2.curated.gs.reactome	64	64	0	0.221386	0.553715	0.2249	Yes	Yes	0.00803553	1	1	1	1	1	0.0217104	0.918441	0.53637	0.00103781	0.850086	1	0.00957041	0.479514	6.87037e-25	6.99726e-11	8.99468e-31	8.21374e-10	1.15515e-22	1.66288e-15	0.015956	7.29422e-72	1.93648e-27
REACTOME_ACTIVATION_OF_THE_PRE_REPLICATIVE_COMPLEX	MSigDB:C2.curated.gs.reactome	31	31	0	0.268072	0.488454	0.243474	Yes	Yes	0.0134391	1	0.722386	1	1	1	0.0692125	0.0252734	0.178	0.0113875	1	0.10388	0.0142551	0.201235	1.09271e-22	9.5675e-10	3.66157e-20	0.000346139	9.61237e-20	5.3927e-17	0.00720797	7.2684e-60	1.30827e-15
REACTOME_ADAPTIVE_IMMUNE_SYSTEM	MSigDB:C2.curated.gs.reactome	539	539	0	0.338855	0.357932	0.303213	Yes	Yes	0.793602	1	1	0.516748	0.945975	1	0.590923	1	1	0.138166	1	1	0.784828	1	1.00161e-06	0.0432925	1.11667e-06	0.114302	0.0534308	2.6721e-05	0.986072	1.40014e-09	0.0177527
REACTOME_ANTIGEN_ACTIVATES_B_CELL_RECEPTOR_LEADING_TO_GENERATION_OF_SECOND_MESSENGERS	MSigDB:C2.curated.gs.reactome	29	29	0	0.214859	0.573795	0.211345	Yes	Yes	0.829941	1	1	0.918441	1	1	0.860528	1	1	0.439848	1	1	0.742336	1	1.3506e-14	1	2.80227e-10	0.00735981	0.215086	2.77661e-14	0.902403	1.11773e-06	0.172724
REACTOME_ANTIGEN_PROCESSING_CROSS_PRESENTATION	MSigDB:C2.curated.gs.reactome	76	76	0	0.269076	0.463353	0.26757	Yes	Yes	0.235702	1	1	1	1	1	0.160257	1	1	0.0158442	1	1	0.0822226	1	1.14244e-08	0.00175038	3.60201e-07	1	0.0771685	9.48e-06	0.322886	5.69919e-14	0.0967896
REACTOME_ANTIGEN_PROCESSING_UBIQUITINATION_PROTEASOME_DEGRADATION	MSigDB:C2.curated.gs.reactome	212	212	0	0.181225	0.63504	0.183735	Yes	Yes	0.00401627	1	1	0.130846	1	1	0.0190839	0.185851	0.848588	0.002117	0.838999	1	0.0049468	0.0931158	7.77997e-17	3.66846e-07	2.03703e-16	5.99483e-07	5.61301e-20	1.91857e-09	0.132116	9.92159e-58	3.35595e-17
REACTOME_APC_C_CDC20_MEDIATED_DEGRADATION_OF_MITOTIC_PROTEINS	MSigDB:C2.curated.gs.reactome	73	73	0	0.255522	0.49749	0.246988	Yes	Yes	0.361156	1	0.697374	0.31344	1	0.495591	0.552215	1	0.555347	0.368961	1	1	0.615326	0.00994104	5.54912e-12	7.11359e-09	5.8422e-13	3.42915e-05	3.42225e-14	1.79248e-06	0.0384737	1.24151e-44	2.57198e-12
REACTOME_APC_C_CDH1_MEDIATED_DEGRADATION_OF_CDC20_AND_OTHER_APC_C_CDH1_TARGETED_PROTEINS_IN_LATE_MITOSIS_EARLY_G1	MSigDB:C2.curated.gs.reactome	72	72	0	0.264056	0.48243	0.253514	Yes	Yes	0.00254909	1	1	1	1	1	0.00463684	0.0206152	0.325671	0.000898394	1	1	0.00183895	0.0310358	2.85453e-28	8.00359e-12	1.50044e-23	5.76486e-07	4.92332e-20	2.49387e-21	0.00702066	2.8111e-66	6.10154e-20
REACTOME_APOPTOSIS	MSigDB:C2.curated.gs.reactome	148	148	0	0.194779	0.618976	0.186245	Yes	Yes	0.00311288	1	1	1	1	1	0.0455414	0.954845	1	0.000480348	1	1	0.0174941	1	8.71467e-38	5.13803e-12	2.20796e-30	3.68319e-08	3.76939e-21	8.19064e-26	0.00376405	1.33194e-73	4.75832e-24
REACTOME_ASSEMBLY_OF_THE_PRE_REPLICATIVE_COMPLEX	MSigDB:C2.curated.gs.reactome	65	65	0	0.262048	0.468373	0.269578	Yes	Yes	0.00513204	1	1	1	1	1	0.00794719	0.398152	1	0.000746284	1	1	0.00314744	0.24731	1.23106e-34	2.46526e-12	4.75531e-20	1.5847e-11	1.08603e-22	8.56943e-22	0.0132754	4.1744e-70	2.60116e-18
REACTOME_AUTODEGRADATION_OF_CDH1_BY_CDH1_APC	MSigDB:C2.curated.gs.reactome	57	57	0	0.233936	0.537149	0.228916	Yes	Yes	0.00368974	1	1	1	1	1	0.0419633	0.899974	0.644453	0.00208707	1	1	0.0255468	1	8.63756e-27	3.33383e-12	9.684e-32	2.07644e-09	5.73298e-24	4.40939e-19	0.00315673	5.72064e-72	1.3589e-26
REACTOME_AUTODEGRADATION_OF_CDH1_BY_CDH1_APC_C	MSigDB:C2.curated.gs.reactome	64	64	0	0.24247	0.523092	0.234438	Yes	Yes	0.038559	1	1	1	1	1	0.0951445	0.735683	0.976434	0.0106053	1	1	0.0409522	0.120602	1.78843e-24	7.54084e-10	1.08531e-25	4.29729e-09	5.01914e-23	9.8682e-15	0.00653022	2.39708e-69	3.44206e-24
REACTOME_AUTODEGRADATION_OF_THE_E3_UBIQUITIN_LIGASE_COP1	MSigDB:C2.curated.gs.reactome	51	51	0	0.242972	0.508032	0.248996	Yes	Yes	0.0137199	1	1	1	1	1	0.0521591	1	1	0.00294348	1	1	0.0220583	0.269418	1.40653e-27	1.6955e-10	2.5654e-30	3.9773e-09	2.67292e-24	2.958e-18	0.038737	1.63017e-72	6.56866e-26
REACTOME_AXON_GUIDANCE	MSigDB:C2.curated.gs.reactome	251	251	0	0.208835	0.571285	0.21988	Yes	Yes	1	1	1	1	1	0.695605	0.334867	1	1	0.730145	1	1	0.31516	1	0.507301	0.0341719	0.318425	0.00137508	2.31712e-07	0.802308	0.947031	9.03608e-11	0.000440577
REACTOME_CDC20_PHOSPHO_APC_MEDIATED_DEGRADATION_OF_CYCLIN_A	MSigDB:C2.curated.gs.reactome	63	63	0	0.251004	0.493474	0.255522	Yes	Yes	0.0101113	1	1	1	1	1	0.0978569	0.945295	1	0.00321668	1	1	0.0656272	1	3.1823e-28	3.30752e-10	2.04551e-27	2.36253e-09	3.30899e-25	1.67546e-19	0.250598	7.70952e-69	2.75917e-23
REACTOME_CDK_MEDIATED_PHOSPHORYLATION_AND_REMOVAL_OF_CDC6	MSigDB:C2.curated.gs.reactome	48	48	0	0.246988	0.498494	0.254518	Yes	Yes	0.0198382	1	1	1	1	1	0.0901779	1	1	0.0068675	1	1	0.0322015	0.132684	7.68222e-29	5.01358e-11	7.78844e-30	2.87038e-09	1.57669e-23	1.25363e-17	0.0152251	1.30577e-72	1.3589e-26
REACTOME_CDT1_ASSOCIATION_WITH_THE_CDC6_ORC_ORIGIN_COMPLEX	MSigDB:C2.curated.gs.reactome	56	56	0	0.244478	0.50251	0.253012	Yes	Yes	0.014508	1	1	1	1	1	0.0346941	0.247275	1	0.00528133	1	1	0.0145712	0.0379893	7.18078e-29	9.82207e-12	3.53731e-30	3.5692e-10	9.40429e-23	1.33224e-18	0.0527054	5.72893e-72	1.3589e-26
REACTOME_CELL_CYCLE	MSigDB:C2.curated.gs.reactome	421	421	0	0.370984	0.259036	0.36998	Yes	Yes	0.199508	0.0282298	1	1	0.262102	1	0.379742	0.0350902	0.678849	0.146609	1	1	0.205704	0.239835	1.72393e-26	0.00222605	9.66825e-20	2.6719e-06	3.96344e-15	1.88693e-17	0.34409	1.55208e-52	3.76787e-16
REACTOME_CELL_CYCLE_CHECKPOINTS	MSigDB:C2.curated.gs.reactome	124	124	0	0.300201	0.39759	0.302209	Yes	Yes	0.00314888	1	1	1	1	1	0.00305597	0.119537	1	0.000779136	1	1	0.000942572	0.0258755	2.24274e-24	3.79124e-14	2.05755e-24	5.17066e-10	3.08787e-22	9.30077e-16	0.0146295	1.67461e-68	2.69015e-23
REACTOME_CELL_CYCLE_MITOTIC	MSigDB:C2.curated.gs.reactome	325	325	0	0.375	0.259036	0.365964	Yes	Yes	0.0224812	1	0.187087	1	1	1	0.241849	0.00223485	0.796719	0.00571347	1	1	0.080199	0.00178688	4.21736e-26	5.56985e-08	3.81909e-22	4.10666e-05	1.64142e-21	2.6243e-14	0.014807	3.43761e-61	1.50452e-18
REACTOME_CELL_SURFACE_INTERACTIONS_AT_THE_VASCULAR_WALL	MSigDB:C2.curated.gs.reactome	91	91	0	0.196787	0.614458	0.188755	Yes	Yes	0.140193	1	1	0.212514	1	1	0.343735	1	1	0.0828353	1	1	0.489556	1	1.54796e-10	0.122225	1.04456e-09	0.0119683	0.000986382	2.31108e-10	0.217463	3.84776e-07	0.270861
REACTOME_CHEMOKINE_RECEPTORS_BIND_CHEMOKINES	MSigDB:C2.curated.gs.reactome	57	57	0	0.23243	0.540161	0.22741	Yes	Yes	0.971678	0.00293551	0.00153205	0.0313488	0.216442	1	0.104573	0.0440513	0.0668977	0.349431	0.803346	1	0.069958	0.149782	0.00447577	0.01838	1.78314e-06	0.948351	0.0183942	0.0223448	1	6.05808e-06	0.129338
REACTOME_CHONDROITIN_SULFATE_DERMATAN_SULFATE_METABOLISM	MSigDB:C2.curated.gs.reactome	49	49	0	0.13755	0.712349	0.1501	Yes	Yes	0.982075	1	0.199293	1	1	1	0.941854	1	1	0.951222	1	1	1	1	0.00157068	0.100206	0.18488	0.007191	1.1623e-08	0.405091	1	4.70127e-14	0.00149382
REACTOME_CHROMOSOME_MAINTENANCE	MSigDB:C2.curated.gs.reactome	122	122	0	0.277108	0.466365	0.256526	Yes	Yes	0.0245297	1	0.0368474	1	0.620306	1	0.191992	0.0399408	0.550567	0.00804918	1	1	0.0577303	0.065656	8.04204e-24	7.27216e-11	7.77425e-26	5.10542e-10	1.05727e-23	1.42284e-15	0.0236476	1.19032e-67	4.76822e-25
REACTOME_CLEAVAGE_OF_GROWING_TRANSCRIPT_IN_THE_TERMINATION_REGION_	MSigDB:C2.curated.gs.reactome	44	44	0	0.13504	0.730422	0.134538	Yes	Yes	0.000908993	1	1	1	1	1	0.00388361	0.151624	0.96507	0.00112861	1	1	0.00077901	0.00942489	2.77833e-38	4.51567e-14	1.45852e-18	9.60353e-10	8.45009e-25	1.62738e-22	0.0466116	1.91169e-69	1.16054e-17
REACTOME_COLLAGEN_FORMATION	MSigDB:C2.curated.gs.reactome	58	58	0	0.281627	0.439257	0.279116	Yes	Yes	1	1	1	1	1	1	1	1	1	1	1	1	1	1	1	1	1	1	0.375358	1	1	0.282571	1
REACTOME_CROSS_PRESENTATION_OF_SOLUBLE_EXOGENOUS_ANTIGENS_ENDOSOMES	MSigDB:C2.curated.gs.reactome	48	48	0	0.222892	0.539157	0.237952	Yes	Yes	0.00804918	1	1	1	1	1	0.0544629	1	1	0.0010995	0.765041	1	0.0220759	0.812972	7.77397e-29	2.35663e-11	1.41088e-30	4.13547e-07	3.02564e-21	1.36869e-19	0.0271613	1.5098e-70	5.73562e-24
REACTOME_CYCLIN_E_ASSOCIATED_EVENTS_DURING_G1_S_TRANSITION_	MSigDB:C2.curated.gs.reactome	65	65	0	0.25753	0.480924	0.261546	Yes	Yes	0.377834	0.0354853	0.644955	0.222418	1	0.495591	0.530194	1	0.435834	0.325556	1	1	0.614705	0.00462564	2.16777e-12	5.58932e-09	3.83811e-14	3.08197e-05	2.24443e-14	1.43244e-06	0.0362049	1.01074e-45	5.12778e-13
REACTOME_CYTOKINE_SIGNALING_IN_IMMUNE_SYSTEM	MSigDB:C2.curated.gs.reactome	270	270	0	0.326807	0.385542	0.287651	Yes	Yes	0.107457	1	1	0.000656433	0.93128	1	0.0504188	1	1	0.00372402	1	1	0.0258618	1	3.98885e-11	5.23833e-05	1.3987e-12	0.227894	0.00524174	3.83538e-11	0.10948	1.05442e-15	0.051281
REACTOME_DEPOSITION_OF_NEW_CENPA_CONTAINING_NUCLEOSOMES_AT_THE_CENTROMERE	MSigDB:C2.curated.gs.reactome	64	64	0	0.232932	0.548695	0.218373	Yes	Yes	1	1	1	1	1	1	1	1	1	1	1	1	1	1	5.60265e-15	5.89661e-06	1.03993e-15	0.0207737	8.4322e-14	1.01699e-10	0.516748	5.02797e-42	2.40772e-11
REACTOME_DESTABILIZATION_OF_MRNA_BY_AUF1_HNRNP_D0	MSigDB:C2.curated.gs.reactome	53	53	0	0.25	0.512048	0.237952	Yes	Yes	0.0105356	1	1	1	1	1	0.0300804	1	0.756627	0.00307658	1	1	0.0107715	0.571244	4.4269e-32	5.4686e-11	4.94569e-26	7.86912e-10	6.8394e-22	6.35631e-22	0.00724113	1.70175e-71	2.29959e-24
REACTOME_DEVELOPMENTAL_BIOLOGY	MSigDB:C2.curated.gs.reactome	396	396	0	0.198293	0.600904	0.200803	Yes	Yes	1	1	1	0.914725	1	0.735651	0.631963	0.916132	0.389641	0.791435	0.908965	1	0.263799	1	0.0698686	0.0087679	0.273781	0.000642052	4.27458e-08	0.125891	0.145633	3.72279e-13	0.000448008
REACTOME_DNA_REPAIR	MSigDB:C2.curated.gs.reactome	112	112	0	0.206827	0.588353	0.204819	Yes	Yes	0.0278613	1	1	1	1	1	0.141927	0.107207	0.629238	0.0203449	1	1	0.0808116	0.0676455	1.6866e-17	3.04724e-09	7.4385e-13	2.26479e-10	1.62015e-26	6.98436e-11	0.0268137	8.51293e-61	1.69658e-18
REACTOME_DNA_REPLICATION	MSigDB:C2.curated.gs.reactome	192	192	0	0.370984	0.264558	0.364458	Yes	Yes	0.0293616	1	0.294218	1	1	1	0.24498	0.050753	1	0.0082525	1	1	0.0995267	0.00138363	2.31548e-27	4.29357e-08	6.4965e-22	0.0064684	8.2091e-20	6.01393e-15	0.00283336	3.77287e-57	1.95307e-15
REACTOME_DNA_REPLICATION_PRE_INITIATION	MSigDB:C2.curated.gs.reactome	76	76	0	0.287149	0.428715	0.284137	Yes	Yes	0.0490293	1	0.302378	1	0.0607247	1	0.00622217	0.0941661	0.882811	0.00914159	1	1	0.000919181	0.392344	1.83669e-19	1.96541e-11	6.6772e-23	4.89304e-05	9.81527e-19	5.37332e-12	0.0498549	3.58641e-59	2.02639e-18
REACTOME_DNA_STRAND_ELONGATION	MSigDB:C2.curated.gs.reactome	30	30	0	0.270582	0.4749	0.254518	Yes	Yes	0.00620905	1	1	1	1	1	0.0181432	0.00358581	0.16402	0.00272692	1	1	0.00655876	0.0958175	3.77491e-24	1.33264e-11	1.12472e-22	3.08704e-07	3.61045e-24	8.43581e-17	0.212771	5.61698e-67	2.59748e-19
REACTOME_DOWNSTREAM_EVENTS_IN_GPCR_SIGNALING	MSigDB:C2.curated.gs.reactome	448	448	0	0.197791	0.606928	0.195281	Yes	Yes	0.614624	0.0303392	1	0.87669	1	1	0.662355	0.0920609	0.941907	0.403291	1	0.19648	0.809632	0.124642	0.000426532	0.52929	1.33059e-05	0.00036578	1.09808e-06	2.68077e-06	0.819703	0.000130995	0.107592
REACTOME_DOWNSTREAM_TCR_SIGNALING	MSigDB:C2.curated.gs.reactome	37	37	0	0.162651	0.658133	0.179217	Yes	Yes	0.962869	1	0.0154161	0.172526	1	1	0.848996	1	0.507183	0.591359	1	1	0.699279	1	0.0698394	0.053274	0.00108319	0.0326068	0.0698394	0.0637513	1	0.39273	0.630573
REACTOME_E2F_MEDIATED_REGULATION_OF_DNA_REPLICATION	MSigDB:C2.curated.gs.reactome	35	35	0	0.155622	0.693775	0.150602	Yes	Yes	0.00620094	1	1	1	1	1	0.00671434	0.401596	0.916797	0.00126188	0.987649	1	0.00509105	0.847385	6.05136e-22	8.50398e-12	3.29801e-24	2.45549e-07	3.91392e-24	2.11727e-14	0.0719257	6.99686e-68	4.86464e-21
REACTOME_ELECTRON_TRANSPORT_CHAIN	MSigDB:C2.curated.gs.reactome	75	75	0	0.258534	0.476908	0.264558	Yes	Yes	1	1	0.695605	0.258286	0.786295	1	0.730046	1	0.862562	1	0.86346	1	0.723482	1	0.104215	0.000181091	1	0.0027227	6.3685e-06	0.0493166	0.982605	0.000252026	0.0187149
REACTOME_ER_PHAGOSOME_PATHWAY	MSigDB:C2.curated.gs.reactome	61	61	0	0.265562	0.473394	0.261044	Yes	Yes	0.00534444	1	1	1	1	1	0.00888968	1	0.198668	0.000181485	0.988801	1	0.00197868	1	3.04765e-19	3.64628e-12	7.01886e-22	0.00067882	7.70991e-12	4.69518e-13	0.044587	4.1212e-49	1.31945e-13
REACTOME_EXTENSION_OF_TELOMERES	MSigDB:C2.curated.gs.reactome	27	27	0	0.22992	0.545683	0.224398	Yes	Yes	1	1	1	1	1	1	1	1	1	1	1	1	1	1	8.4097e-25	0.50377	1.20504e-14	1	1.2722e-08	9.79725e-18	1	3.41395e-38	5.20209e-07
REACTOME_EXTRACELLULAR_MATRIX_ORGANIZATION	MSigDB:C2.curated.gs.reactome	87	87	0	0.278614	0.442269	0.279116	Yes	Yes	1	1	1	1	1	1	1	1	1	1	1	1	1	1	0.0344337	0.0286736	1	0.0370375	0.0647163	0.0442271	0.828204	0.091686	0.0775531
REACTOME_FORMATION_OF_PLATELET_PLUG	MSigDB:C2.curated.gs.reactome	186	186	0	0.204819	0.605924	0.189257	Yes	Yes	1	0.147157	1	0.786333	1	1	0.476165	0.120254	1	0.916459	1	1	0.593515	0.0542356	1	0.0116938	0.36511	3.31811e-06	2.17674e-08	0.344012	0.638108	8.30369e-09	8.6426e-05
REACTOME_G_ALPHA_I_SIGNALLING_EVENTS	MSigDB:C2.curated.gs.reactome	195	195	0	0.176707	0.644578	0.178715	Yes	Yes	0.224847	0.0376123	0.0829794	0.00519882	1	1	0.0632474	0.141682	0.226988	0.198183	0.869025	0.0608358	0.134155	0.579195	2.17675e-08	0.0136232	2.51504e-10	0.0100951	0.0155755	7.17436e-09	0.45624	7.11757e-07	0.545017
REACTOME_G1_S_TRANSITION	MSigDB:C2.curated.gs.reactome	112	112	0	0.307229	0.398594	0.294177	Yes	Yes	1	1	1	1	1	1	1	1	1	1	1	1	1	1	1.21543e-19	1.08389e-09	4.38024e-16	1.61291e-08	1.71023e-18	9.16144e-12	0.166709	1.1194e-53	3.91327e-17
REACTOME_G2_M_CHECKPOINTS	MSigDB:C2.curated.gs.reactome	45	45	0	0.28012	0.449799	0.27008	Yes	Yes	0.00199838	1	1	1	1	1	0.006766	0.0628096	0.642049	0.00187988	1	1	0.00278914	0.0711904	2.06841e-19	5.38247e-12	3.57292e-17	2.26046e-10	1.92763e-22	6.43787e-11	0.019738	3.62446e-65	1.71092e-21
REACTOME_GASTRIN_CREB_SIGNALLING_PATHWAY_VIA_PKC_AND_MAPK	MSigDB:C2.curated.gs.reactome	205	205	0	0.11496	0.768072	0.116968	Yes	Yes	0.317516	0.108007	0.371209	1	1	0.936735	0.690287	0.681802	1	0.163598	1	1	0.954457	0.55623	0.00294348	0.0389236	4.55923e-07	2.75843e-06	6.38619e-08	0.000392311	0.203396	0.202879	0.0558838
REACTOME_GENERATION_OF_SECOND_MESSENGER_MOLECULES	MSigDB:C2.curated.gs.reactome	27	27	0	0.272088	0.470382	0.25753	Yes	Yes	1	8.13486e-05	0.00571828	0.0126962	0.777098	0.516085	0.47665	0.00195484	0.132264	0.83396	1	1	0.494463	0.0673443	0.0013644	5.54951e-05	3.52606e-07	0.564436	0.0165442	0.000942514	0.373762	3.25801e-08	0.127259
REACTOME_GLUCOSE_REGULATION_OF_INSULIN_SECRETION	MSigDB:C2.curated.gs.reactome	161	161	0	0.247992	0.51004	0.241968	Yes	Yes	0.37456	1	1	0.589479	1	1	0.0574406	1	1	0.269861	0.742005	1	0.0682944	1	6.06076e-06	5.84628e-09	0.00913676	8.51466e-07	1.00829e-14	0.00237147	0.311907	5.31158e-25	8.70754e-08
REACTOME_GLYCOSAMINOGLYCAN_METABOLISM	MSigDB:C2.curated.gs.reactome	111	111	0	0.157631	0.673695	0.168675	Yes	Yes	1	0.976592	0.543658	0.802153	1	1	1	1	0.803342	1	1	1	1	1	0.11572	1	0.244733	9.00854e-10	9.64777e-10	0.514736	0.232919	1.86579e-11	1.43176e-07
REACTOME_GPCR_DOWNSTREAM_SIGNALING	MSigDB:C2.curated.gs.reactome	805	805	0	0.213855	0.569277	0.216867	Yes	Yes	0.812885	0.941357	0.490737	0.6779	1	0.247028	0.573799	0.766099	0.774639	0.280246	0.733731	1	0.432036	1	0.000444123	0.754459	2.32038e-05	0.000606239	0.000353434	0.000412645	0.544759	0.916214	0.683172
REACTOME_GPVI_MEDIATED_ACTIVATION_CASCADE	MSigDB:C2.curated.gs.reactome	31	31	0	0.125	0.74749	0.12751	Yes	Yes	1	1	1	1	1	1	1	1	1	1	1	1	1	1	0.00373805	0.105151	4.154e-05	0.00103643	0.221753	0.00100327	0.887679	0.00380994	0.0235313
REACTOME_HEMOSTASIS	MSigDB:C2.curated.gs.reactome	466	466	0	0.207329	0.573795	0.218876	Yes	Yes	0.764235	0.164185	1	0.713825	1	1	0.636365	1	0.402462	0.394199	1	1	0.878309	1	0.00749393	0.36277	0.000268757	0.00809064	0.0016144	0.0126767	1	0.168396	0.52714
REACTOME_HIV_INFECTION	MSigDB:C2.curated.gs.reactome	207	207	0	0.269578	0.463353	0.267068	Yes	Yes	0.00025325	1	1	1	1	1	0.007774	0.83994	0.892566	0.000152404	1	1	0.00208335	0.750729	4.48721e-39	1.29806e-10	1.49996e-25	1.14074e-08	2.82069e-23	3.81057e-23	0.0139345	1.03646e-72	6.45414e-22
REACTOME_HIV_LIFE_CYCLE	MSigDB:C2.curated.gs.reactome	125	125	0	0.225904	0.557229	0.216867	Yes	Yes	0.00239781	1	1	1	1	1	0.00604077	1	0.577653	0.00353203	0.479512	1	0.00841948	0.434503	5.72103e-30	2.42619e-12	1.19443e-22	2.94235e-11	1.99199e-28	3.92031e-17	0.0521236	1.30577e-72	4.75832e-24
REACTOME_HOST_INTERACTIONS_OF_HIV_FACTORS	MSigDB:C2.curated.gs.reactome	132	132	0	0.264056	0.472892	0.263052	Yes	Yes	0.00049129	1	1	1	1	1	0.00735165	0.792455	0.987946	0.000132165	1	1	0.00284338	0.771663	9.1414e-35	2.42944e-12	1.36652e-27	6.51161e-10	1.40583e-26	5.26898e-22	0.043741	1.33194e-73	4.99653e-24
REACTOME_IL_3_5_AND_GM_CSF_SIGNALING	MSigDB:C2.curated.gs.reactome	43	43	0	0.135542	0.698293	0.166165	Yes	Yes	0.355588	1	1	0.3756	1	1	0.308902	1	1	0.215102	1	1	0.47989	1	1.4904e-09	0.00280438	2.08541e-12	0.0652911	0.0316914	7.71526e-09	0.258286	2.89095e-09	0.224893
REACTOME_IMMUNOREGULATORY_INTERACTIONS_BETWEEN_A_LYMPHOID_AND_A_NON_LYMPHOID_CELL	MSigDB:C2.curated.gs.reactome	70	70	0	0.351406	0.339357	0.309237	Yes	Yes	0.24731	1	1	1	1	1	1	1	1	0.0404268	1	1	1	1	1.72227e-06	4.59178e-05	5.57647e-10	0.0249928	0.35245	7.80803e-06	0.355513	1.44275e-05	0.415901
REACTOME_INNATE_IMMUNE_SYSTEM	MSigDB:C2.curated.gs.reactome	279	279	0	0.236446	0.550201	0.213353	Yes	Yes	0.987072	0.358617	1	1	1	1	0.713178	1	1	0.501625	1	1	1	1	2.07535e-07	0.0246988	1.07992e-06	0.00017213	0.0250906	1.45974e-05	1	1.51202e-07	0.128137
REACTOME_INTEGRIN_CELL_SURFACE_INTERACTIONS	MSigDB:C2.curated.gs.reactome	79	79	0	0.188755	0.618976	0.192269	Yes	Yes	1	1	1	0.502509	1	1	0.82645	0.766352	0.301806	1	0.827322	1	0.415531	1	0.0739369	0.339486	0.816919	9.14388e-08	5.32308e-09	0.171859	0.741459	1.00488e-10	1.39683e-05
REACTOME_INTERFERON_ALPHA_BETA_SIGNALING	MSigDB:C2.curated.gs.reactome	64	64	0	0.308735	0.38504	0.306225	Yes	Yes	0.603394	1	1	0.688401	1	1	0.782392	1	1	0.108679	1	1	0.0542538	1	9.11421e-07	0.391588	7.98111e-05	0.394007	0.0824567	0.000998013	1	4.56648e-10	0.0416773
REACTOME_INTERFERON_GAMMA_SIGNALING	MSigDB:C2.curated.gs.reactome	63	63	0	0.306225	0.410643	0.283133	Yes	Yes	1	0.0191777	0.0900968	0.56181	1	0.839441	0.695953	0.199749	0.330552	0.327762	1	0.0149329	0.772278	1	2.89956e-06	0.0100406	1.73558e-07	1	0.247004	0.000283417	0.529072	1.57435e-09	0.0790454
REACTOME_INTERFERON_SIGNALING	MSigDB:C2.curated.gs.reactome	159	159	0	0.332831	0.368474	0.298695	Yes	Yes	0.576083	1	1	1	1	1	0.51572	1	1	0.342977	1	1	0.666626	1	0.0118357	0.0466237	9.30677e-06	0.716217	0.579407	0.0937062	0.859513	1.31466e-05	0.0488572
REACTOME_KINESINS	MSigDB:C2.curated.gs.reactome	24	24	0	0.202811	0.590863	0.206325	Yes	Yes	0.00754594	1	0.448029	1	1	1	0.00367287	0.0961743	1	0.00329137	0.966866	1	0.0014783	0.0726526	6.55362e-31	1.12746e-12	1.57512e-22	2.34488e-12	5.15112e-25	1.9057e-17	0.0156459	9.004e-70	1.99397e-22
REACTOME_LATENT_INFECTION_OF_HOMO_SAPIENS_WITH_MYCOBACTERIUM_TUBERCULOSIS	MSigDB:C2.curated.gs.reactome	33	33	0	0.104418	0.797189	0.0983936	Yes	Yes	1	0.145407	1	1	1	1	1	1	1	0.5113	1	1	1	1	4.00001e-06	0.00260396	3.27284e-05	0.595372	0.0621242	0.00992651	0.313793	2.51186e-11	0.0174108
REACTOME_M_G1_TRANSITION	MSigDB:C2.curated.gs.reactome	81	81	0	0.293675	0.424197	0.282129	Yes	Yes	0.003904	1	1	1	1	1	0.0106665	0.123917	0.618018	0.00107709	1	1	0.00712016	0.42207	2.69046e-25	1.63779e-11	1.65377e-26	1.77995e-07	2.58277e-20	6.19535e-17	0.0614625	2.33849e-64	1.55516e-22
REACTOME_MEIOSIS	MSigDB:C2.curated.gs.reactome	116	116	0	0.192269	0.62751	0.180221	Yes	Yes	0.0932022	1	1	1	1	1	0.405856	0.0254405	0.649747	0.198047	1	1	0.418609	0.0583695	3.8131e-16	1.60263e-07	2.47507e-18	6.9734e-11	2.63561e-19	2.61809e-08	0.258974	1.50872e-59	4.17157e-23
REACTOME_METABLISM_OF_NUCLEOTIDES	MSigDB:C2.curated.gs.reactome	71	71	0	0.150602	0.702811	0.146586	Yes	Yes	0.0702632	1	1	1	1	1	0.00240798	1	1	0.06758	1	1	0.00192605	1	4.31144e-33	0.0334435	2.96729e-10	0.00664768	4.16999e-11	3.5242e-19	0.0632732	1.16333e-41	0.0021973
REACTOME_METABOLISM_OF_AMINO_ACIDS	MSigDB:C2.curated.gs.reactome	162	162	0	0.168675	0.672691	0.158635	Yes	Yes	0.0423894	1	1	1	1	1	0.0393148	0.732236	1	0.014764	1	1	0.00295249	0.360895	3.61269e-12	1.36709e-11	6.18535e-19	2.18801e-07	2.05366e-19	5.75445e-08	0.00257923	1.65562e-53	1.54142e-19
REACTOME_METABOLISM_OF_CARBOHYDRATES	MSigDB:C2.curated.gs.reactome	247	247	0	0.133032	0.720884	0.146084	Yes	Yes	0.0423272	1	1	0.684584	1	1	0.131593	1	1	0.0663772	1	1	0.339871	1	2.07382e-16	0.000712283	1.00623e-08	0.0123899	0.99291	2.34532e-14	9.26676e-05	1.49037e-12	0.777487
REACTOME_METABOLISM_OF_MRNA	MSigDB:C2.curated.gs.reactome	284	284	0	0.322791	0.358434	0.318775	Yes	Yes	0.422122	1	1	0.877634	1	0.991489	0.475223	1	1	0.449157	1	1	0.432936	1	4.43661e-06	0.0610339	0.000301429	0.329791	0.00111917	0.00457565	0.440935	5.2574e-15	0.00450063
REACTOME_METABOLISM_OF_NON_CODING_RNA	MSigDB:C2.curated.gs.reactome	49	49	0	0.215361	0.577811	0.206827	Yes	Yes	0.00960941	1	1	1	1	1	0.0506339	0.560931	1	0.00636882	1	1	0.0122472	0.118696	2.23369e-37	3.21377e-09	3.73096e-17	6.44405e-07	6.69294e-20	3.97384e-20	0.022226	1.16758e-66	2.99682e-15
REACTOME_METABOLISM_OF_NUCLEOTIDES	MSigDB:C2.curated.gs.reactome	72	72	0	0.156627	0.699297	0.144076	Yes	Yes	0.00333297	1	1	0.274486	1	0.709592	0.0243389	1	1	0.00129988	1	1	0.0140729	1	1.77194e-14	2.4071e-11	2.1279e-13	1.55712e-06	1.78499e-15	7.60414e-11	0.00564142	6.32399e-51	1.72403e-12
REACTOME_METABOLISM_OF_RNA	MSigDB:C2.curated.gs.reactome	330	330	0	0.334337	0.336847	0.328815	Yes	Yes	0.0149706	1	1	0.425142	1	1	0.16902	0.712487	1	0.0177315	1	1	0.134595	1	4.3358e-22	1.08934e-07	1.10773e-23	5.80639e-07	5.23446e-20	1.01273e-10	0.201408	5.79674e-60	1.64036e-19
REACTOME_MITOCHONDRIAL_PROTEIN_IMPORT	MSigDB:C2.curated.gs.reactome	58	58	0	0.170683	0.664659	0.164659	Yes	Yes	0.0136121	1	1	0.117687	1	1	0.0103222	0.227934	1	0.00793603	1	1	0.0034412	0.0473071	7.44267e-15	8.64748e-07	9.68347e-14	1.24343e-07	7.74871e-22	4.20536e-08	0.179896	2.57362e-51	8.80703e-16
REACTOME_MITOTIC_G1_G1_S_PHASES	MSigDB:C2.curated.gs.reactome	137	137	0	0.300703	0.40512	0.294177	Yes	Yes	0.0685776	1	0.699463	1	1	1	0.140141	0.283745	1	0.0424094	0.851172	1	0.0904263	0.078332	4.40357e-28	2.86041e-08	4.35231e-20	0.000107313	7.21442e-19	8.97259e-17	0.0670932	3.82766e-58	1.0022e-14
REACTOME_MITOTIC_M_M_G1_PHASES	MSigDB:C2.curated.gs.reactome	172	172	0	0.363454	0.279116	0.35743	Yes	Yes	0.0327045	1	0.919072	1	0.414456	1	0.0945626	0.0342329	0.629463	0.016739	1	1	0.0332264	0.201235	1.43612e-28	1.87034e-08	2.06348e-17	0.0059237	2.23192e-17	4.91966e-19	0.0225183	1.08127e-54	9.30694e-11
REACTOME_MITOTIC_PROMETAPHASE	MSigDB:C2.curated.gs.reactome	87	87	0	0.326807	0.35994	0.313253	Yes	Yes	0.021905	1	0.631508	1	0.859623	1	0.0139413	0.0325363	0.535566	0.0109912	1	0.305341	0.00181509	0.0734993	2.33637e-33	0.00091908	5.03646e-25	2.45408e-08	3.04689e-17	2.9756e-21	1	1.96745e-60	6.10154e-20
REACTOME_MRNA_SPLICING_MINOR_PATHWAY	MSigDB:C2.curated.gs.reactome	45	45	0	0.162149	0.685241	0.15261	Yes	Yes	0.0125203	1	1	1	1	1	0.0332828	1	0.357465	0.00272692	0.649239	1	0.00745113	0.0490235	1.00933e-30	1.87584e-08	1.20413e-25	1.32728e-08	6.45228e-24	1.57971e-19	0.384984	6.70554e-71	1.43357e-22
REACTOME_MUSCLE_CONTRACTION	MSigDB:C2.curated.gs.reactome	48	48	0	0.157631	0.680221	0.162149	Yes	Yes	1	1	1	1	1	1	1	0.248848	1	1	1	1	0.758161	0.328256	0.0602115	0.0324414	0.000294665	1.44793e-06	6.8781e-16	0.393199	1	8.23485e-21	1.36709e-07
REACTOME_NCAM1_INTERACTIONS	MSigDB:C2.curated.gs.reactome	39	39	0	0.143072	0.718876	0.138052	Yes	Yes	0.771663	1	1	1	1	1	1	1	1	1	1	1	1	1	0.577569	0.932932	0.823963	0.0251488	1.41203e-05	1	0.364541	1.18554e-06	0.0153476
REACTOME_ORC1_REMOVAL_FROM_CHROMATIN	MSigDB:C2.curated.gs.reactome	67	67	0	0.257028	0.4749	0.268072	Yes	Yes	0.00519999	1	1	1	1	1	0.00725293	0.291215	1	0.000857141	1	1	0.00258201	0.213022	3.51273e-31	3.01326e-13	5.92264e-21	2.55135e-11	3.61448e-21	5.56479e-18	0.000351085	2.7211e-71	3.49963e-20
REACTOME_P53_DEPENDENT_G1_DNA_DAMAGE_RESPONSE	MSigDB:C2.curated.gs.reactome	57	57	0	0.24498	0.51004	0.24498	Yes	Yes	0.00372284	1	1	1	1	1	0.0202313	1	0.842504	0.00125047	1	1	0.00695349	0.204456	1.00185e-33	7.35091e-11	8.07422e-28	1.19758e-08	3.39577e-21	5.16744e-21	0.00424018	5.72893e-72	1.99238e-23
REACTOME_P53_INDEPENDENT_DNA_DAMAGE_RESPONSE	MSigDB:C2.curated.gs.reactome	43	43	0	0.23745	0.514056	0.248494	Yes	Yes	0.0010525	1	1	1	1	1	0.00104896	0.676581	1	0.000237953	1	1	9.65901e-05	0.115852	1.1496e-29	2.89937e-11	2.59847e-26	7.46701e-09	3.88978e-21	5.74649e-20	0.016767	2.0602e-71	2.45301e-23
REACTOME_P53_INDEPENDENT_G1_S_DNA_DAMAGE_CHECKPOINT	MSigDB:C2.curated.gs.reactome	51	51	0	0.250502	0.493976	0.255522	Yes	Yes	0.00559157	1	1	1	1	1	0.00242246	0.253382	1	0.0034757	1	1	0.000500978	0.0347523	2.67022e-28	1.66271e-11	8.04041e-22	5.64339e-09	8.86224e-20	2.70518e-16	0.0920879	1.79811e-68	2.53235e-21
REACTOME_PLATELET_ACTIVATION	MSigDB:C2.curated.gs.reactome	167	167	0	0.189257	0.621988	0.188755	Yes	Yes	1	1	1	0.871843	1	1	0.308133	0.409899	1	1	1	1	0.466719	0.119304	0.630505	0.0121632	0.110433	4.10256e-07	9.60221e-09	0.950813	0.843292	2.97374e-11	1.03902e-06
REACTOME_PLATELET_ACTIVATION_SIGNALING_AND_AGGREGATION	MSigDB:C2.curated.gs.reactome	208	208	0	0.193273	0.61998	0.186747	Yes	Yes	0.769086	0.407194	0.441777	1	1	1	1	0.33906	1	0.883671	1	1	1	1	0.00900835	1	0.000133806	4.51595e-06	2.44001e-06	0.00101112	0.938005	1.16239e-05	0.000452857
REACTOME_PLATELET_DEGRANULATION	MSigDB:C2.curated.gs.reactome	86	86	0	0.175201	0.65261	0.172189	Yes	Yes	1	0.894103	1	0.793939	1	1	0.912507	1	1	0.917598	1	1	0.619108	0.925034	0.00265614	0.574994	0.15728	3.22135e-09	1.12917e-15	0.485485	0.120086	2.29881e-19	6.20547e-08
REACTOME_PREFOLDIN_MEDIATED_TRANSFER_OF_SUBSTRATE_TO_CCT_TRIC	MSigDB:C2.curated.gs.reactome	28	28	0	0.144076	0.712851	0.143072	Yes	Yes	2.96195e-05	1	1	1	1	1	5.28964e-05	1	1	0.000123992	1	1	1.24799e-05	1	5.72001e-41	2.02466e-05	2.6249e-22	0.000140287	7.59616e-15	7.47727e-28	0.0804512	1.7969e-61	4.02256e-13
REACTOME_REGULATION_OF_APC_ACTIVATORS_BETWEEN_G1_S_AND_EARLY_ANAPHASE	MSigDB:C2.curated.gs.reactome	71	71	0	0.253514	0.48996	0.256526	Yes	Yes	0.0446847	1	0.695993	0.0228632	0.934672	0.561436	0.289847	0.012209	0.847385	0.0070341	1	1	0.110293	2.51009e-05	1.49649e-14	2.8219e-08	7.30461e-14	3.37883e-05	1.13244e-15	4.50421e-08	0.0453171	8.0159e-49	3.41389e-12
REACTOME_REGULATION_OF_APOPTOSIS	MSigDB:C2.curated.gs.reactome	58	58	0	0.219378	0.560241	0.220382	Yes	Yes	0.00135051	1	1	1	1	1	0.0097965	1	1	0.000544635	1	1	0.00090405	0.520105	9.81771e-35	6.52227e-13	4.63085e-27	8.20639e-08	1.7519e-22	1.87501e-21	0.00847943	1.22751e-70	4.15511e-22
REACTOME_REGULATION_OF_MITOTIC_CELL_CYCLE	MSigDB:C2.curated.gs.reactome	85	85	0	0.27259	0.450803	0.276606	Yes	Yes	0.00074153	1	1	1	1	1	0.002333	0.506429	1	0.000361797	0.770975	1	0.00162563	0.257067	5.1593e-30	7.75339e-12	1.01901e-26	2.2777e-09	5.28327e-21	7.25553e-20	0.0111981	3.54039e-71	2.08928e-23
REACTOME_REGULATION_OF_MRNA_STABILITY_BY_PROTEINS_THAT_BIND_AU_RICH_ELEMENTS	MSigDB:C2.curated.gs.reactome	84	84	0	0.21988	0.562751	0.217369	Yes	Yes	0.00219115	1	1	1	1	1	0.00791183	1	1	0.000568249	1	1	0.0029942	0.943021	1.81683e-31	1.05267e-09	3.6068e-27	5.17873e-09	2.04815e-23	2.11375e-20	0.0513852	2.80045e-72	2.12619e-23
REACTOME_REGULATION_OF_ORNITHINE_DECARBOXYLASE	MSigDB:C2.curated.gs.reactome	47	47	0	0.235944	0.51757	0.246486	Yes	Yes	0.00795607	1	1	1	1	1	0.0463188	1	1	0.00103715	1	1	0.0195608	0.846828	7.13791e-28	1.73018e-11	4.05485e-31	1.14834e-10	3.93659e-25	9.95823e-19	0.00680866	5.07093e-73	2.69619e-27
REACTOME_REGULATION_OF_ORNITHINE_DECARBOXYLASE_ODC	MSigDB:C2.curated.gs.reactome	49	49	0	0.245984	0.51004	0.243976	Yes	Yes	0.00709351	1	1	1	1	1	0.0405677	0.610729	1	0.00248556	1	1	0.0150692	0.254427	2.96325e-30	4.67239e-11	2.75701e-27	1.1258e-07	7.01208e-22	2.33097e-20	0.00939494	4.11133e-70	2.6659e-23
REACTOME_RESPIRATORY_ELECTRON_TRANSPORT	MSigDB:C2.curated.gs.reactome	79	79	0	0.25502	0.483936	0.261044	Yes	Yes	0.902614	1	0.717646	0.398934	0.107044	1	0.421054	1	1	0.977248	0.75434	1	0.412431	0.830089	0.0902516	0.000468808	1	0.000419769	2.20078e-06	0.280034	0.752087	2.32488e-06	0.00374465
REACTOME_RESPIRATORY_ELECTRON_TRANSPORT_ATP_SYNTHESIS_BY_CHEMIOSMOTIC_COUPLING_AND_HEAT_PRODUCTION_BY_UNCOUPLING_PROTEINS_	MSigDB:C2.curated.gs.reactome	98	98	0	0.272088	0.451305	0.276606	Yes	Yes	0.885479	1	1	0.0247147	0.468793	0.621877	0.183663	0.972852	0.855272	0.467793	0.593952	1	0.0665105	1	0.11095	0.000477065	0.177021	0.000692098	7.76124e-05	0.16953	0.499978	1.01229e-10	0.000585527
REACTOME_RNA_POL_II_TRANSCRIPTION	MSigDB:C2.curated.gs.reactome	105	105	0	0.201305	0.608936	0.189759	Yes	Yes	0.00873536	1	1	1	1	1	0.041222	1	1	0.00776505	1	1	0.0255914	0.542074	1.18891e-32	4.4227e-12	2.598e-21	7.46842e-10	1.4601e-23	2.33024e-18	0.0108016	7.923e-70	3.74986e-21
REACTOME_S_PHASE	MSigDB:C2.curated.gs.reactome	109	109	0	0.312751	0.376506	0.310743	Yes	Yes	0.0114692	1	1	1	1	1	1	1	1	1	1	1	1	1	4.95734e-13	7.9796e-07	4.18868e-16	0.049606	2.68454e-11	4.30515e-10	0.616925	1.3217e-37	7.45152e-11
REACTOME_SCF_BETA_TRCP_MEDIATED_DEGRADATION_OF_EMI1	MSigDB:C2.curated.gs.reactome	51	51	0	0.245984	0.507028	0.246988	Yes	Yes	0.0103405	1	1	1	1	1	0.015463	0.368029	1	0.00285819	1	1	0.006933	0.119267	2.80475e-27	5.52727e-10	5.92281e-21	5.42883e-08	1.5155e-20	6.787e-16	0.0732176	2.76295e-69	2.97831e-19
REACTOME_SCF_SKP2_MEDIATED_DEGRADATION_OF_P27_P21	MSigDB:C2.curated.gs.reactome	52	52	0	0.262048	0.475904	0.262048	Yes	Yes	0.00310798	1	1	1	1	1	0.0270996	1	0.866752	0.000919181	1	1	0.0114646	0.549259	3.66398e-35	2.8351e-10	1.57725e-27	3.22984e-08	3.95494e-23	1.30121e-22	0.00911074	1.44121e-72	2.75917e-23
REACTOME_SCFSKP2_MEDIATED_DEGRADATION_OF_P27_P21	MSigDB:C2.curated.gs.reactome	56	56	0	0.261546	0.47741	0.261044	Yes	Yes	0.00272835	1	1	1	1	1	0.000403951	0.307183	1	0.00109807	0.546434	1	0.000407255	0.167784	1.36575e-30	1.69921e-13	1.96883e-23	2.87703e-11	4.7225e-21	5.83987e-17	0.00618925	1.6722e-71	1.56685e-22
REACTOME_SIGNALING_BY_GPCR	MSigDB:C2.curated.gs.reactome	920	920	0	0.218373	0.562249	0.219378	Yes	Yes	0.301986	0.680354	0.694621	0.324713	1	0.542074	0.0916277	0.356435	0.78528	0.0548256	1	0.0144782	0.105115	1	6.76356e-06	1	7.03462e-05	0.00012758	0.000881237	2.70837e-05	1	0.000945841	0.197814
REACTOME_SIGNALING_BY_ILS	MSigDB:C2.curated.gs.reactome	107	107	0	0.200803	0.604418	0.194779	Yes	Yes	0.570436	1	0.00484443	0.383221	1	1	0.532222	1	0.708026	0.190295	1	1	0.520568	1	2.50122e-08	0.114237	9.91344e-10	0.0219349	0.0937311	4.7958e-08	0.881994	0.000133056	0.615523
REACTOME_SIGNALING_BY_PDGF	MSigDB:C2.curated.gs.reactome	122	122	0	0.12249	0.758534	0.118976	Yes	Yes	0.566067	1	1	0.16671	1	1	0.112879	1	1	0.263714	1	1	0.0359738	1	1.74278e-06	0.0162666	1.43244e-06	0.012226	2.22201e-08	0.00083296	0.56146	4.33329e-22	7.33424e-07
REACTOME_SIGNALING_BY_THE_B_CELL_RECEPTOR_BCR	MSigDB:C2.curated.gs.reactome	126	126	0	0.215361	0.573293	0.211345	Yes	Yes	0.0676362	1	1	0.000848023	1	1	0.0309057	1	1	0.00654156	1	1	0.0377013	1	7.90827e-11	2.14063e-05	1.49118e-10	1	0.00277701	6.97233e-09	0.467687	2.87068e-19	0.0147586
REACTOME_SIGNALING_IN_IMMUNE_SYSTEM	MSigDB:C2.curated.gs.reactome	366	366	0	0.368976	0.304217	0.326807	Yes	Yes	1	1	1	1	1	1	1	1	1	0.381082	1	1	0.780726	1	1	1	0.185239	0.154495	0.122047	1	0.62459	0.250479	0.223452
REACTOME_SMOOTH_MUSCLE_CONTRACTION	MSigDB:C2.curated.gs.reactome	25	25	0	0.212851	0.564759	0.22239	Yes	Yes	0.185114	0.441603	0.269466	0.434952	1	1	0.276609	0.311261	0.242982	0.102749	0.847183	0.359296	0.0850258	0.63596	3.56948e-08	0.00040675	6.81914e-07	5.80957e-13	1.33302e-30	0.000424991	0.702716	2.55938e-41	2.23662e-16
REACTOME_SRP_DEPENDENT_COTRANSLATIONAL_PROTEIN_TARGETING_TO_MEMBRANE	MSigDB:C2.curated.gs.reactome	179	179	0	0.338855	0.324297	0.336847	Yes	Yes	1	1	1	1	0.311632	1	1	1	1	1	1	1	1	1	0.0717913	1	0.924529	0.0620941	0.349833	0.235072	0.529157	0.176649	0.209024
REACTOME_SYNTHESIS_OF_DNA	MSigDB:C2.curated.gs.reactome	92	92	0	0.296185	0.401606	0.302209	Yes	Yes	0.00672347	1	1	1	1	1	0.0198691	0.36989	1	0.00423172	0.976734	1	0.00271604	0.0611916	4.20876e-26	4.45128e-15	2.38055e-25	1.08671e-11	3.92816e-26	2.15744e-16	0.0106443	2.77236e-70	2.77722e-25
REACTOME_TCA_CYCLE_AND_RESPIRATORY_ELECTRON_TRANSPORT	MSigDB:C2.curated.gs.reactome	141	141	0	0.258534	0.478916	0.26255	Yes	Yes	0.117383	1	0.246948	0.256874	0.438453	0.642459	0.0382136	0.790261	0.394011	0.215424	0.857127	1	0.0670134	0.319806	3.07928e-07	7.33232e-05	0.000146237	0.00145112	3.0161e-12	0.00609144	0.490692	1.00933e-30	2.90796e-06
REACTOME_TCR_SIGNALING	MSigDB:C2.curated.gs.reactome	54	54	0	0.246988	0.518574	0.234438	Yes	Yes	1	0.0495231	0.00345743	0.488358	0.793519	1	0.915675	0.060492	0.0175944	0.769493	1	1	0.757962	0.0721514	0.0783649	0.061648	0.00120243	0.225419	0.0770845	0.115917	0.735651	0.0241716	0.225034
REACTOME_TELOMERE_MAINTENANCE	MSigDB:C2.curated.gs.reactome	75	75	0	0.23243	0.546185	0.221386	Yes	Yes	0.0396738	1	1	1	1	1	0.00935491	0.17824	1	0.0209722	1	1	0.006715	0.189967	1.21578e-23	1.64606e-13	9.70415e-22	3.13023e-10	2.50572e-22	9.2262e-13	0.000446716	1.93679e-67	1.43058e-22
REACTOME_THE_ROLE_OF_NEF_IN_HIV1_REPLICATION_AND_DISEASE_PATHOGENESIS	MSigDB:C2.curated.gs.reactome	28	28	0	0.121486	0.719378	0.159137	Yes	Yes	0.520529	0.00418305	0.0146342	0.0724007	0.30048	1	0.112442	0.0207766	0.0579531	0.0636617	1	1	0.0424432	1	0.000350723	0.000378514	2.72596e-08	0.382799	0.132328	6.65512e-05	0.690461	5.16541e-07	0.305145
REACTOME_TRANSCRIPTION_COUPLED_NER_TC_NER	MSigDB:C2.curated.gs.reactome	45	45	0	0.171687	0.660141	0.168173	Yes	Yes	0.0281715	1	1	1	1	1	0.158128	0.176513	1	0.0238886	1	1	0.0940991	0.334157	2.8469e-13	4.35488e-09	2.75462e-12	3.40574e-06	6.90492e-19	8.22947e-07	0.116649	8.32652e-52	5.79546e-15
REACTOME_VIF_MEDIATED_DEGRADATION_OF_APOBEC3G	MSigDB:C2.curated.gs.reactome	52	52	0	0.247992	0.49749	0.254518	Yes	Yes	0.0164105	1	1	1	1	1	0.0394889	1	1	0.00401864	1	1	0.0175565	0.584581	1.29047e-27	8.63992e-11	7.82061e-32	2.84649e-09	5.77718e-22	4.65552e-18	0.00564149	2.5233e-72	1.3589e-26
RECEPTOR_ACTIVITY	MSigDB:C5.GO.mf	583	583	0	0.263554	0.4749	0.261546	Yes	Yes	0.219368	0.0225741	0.0676362	0.906377	1	1	0.564661	0.162384	0.62258	0.262078	1	1	0.667526	0.480663	0.0621665	1	0.000696811	1.3851e-05	6.03165e-12	0.00168773	1	0.00687488	0.0666043
RECEPTOR_BINDING	MSigDB:C5.GO.mf	377	377	0	0.186747	0.633534	0.179719	Yes	Yes	0.274286	0.0637265	1	1	1	1	0.618019	1	0.76449	0.100806	1	0.419408	0.886197	0.519812	0.216902	0.0376072	6.94208e-05	5.0776e-06	1.70146e-06	0.0512748	0.515673	0.776382	0.0862509
REGULATION_OF_BIOLOGICAL_QUALITY	MSigDB:C5.GO.bp	419	419	0	0.11998	0.763052	0.116968	Yes	Yes	1	0.101025	0.19183	0.888158	0.962163	1	0.805504	0.392063	0.631006	0.551581	1	1	0.691811	1	0.0089099	0.63279	1.52648e-05	0.00345777	0.000128198	0.00774212	1	0.00324376	0.14383
REGULATION_OF_CELL_CYCLE	MSigDB:C5.GO.bp	182	182	0	0.200803	0.598896	0.200301	Yes	Yes	0.0128591	1	1	1	1	1	0.17079	0.979891	1	0.00704453	0.927506	1	0.0937876	1	4.55725e-36	1.12533e-07	1.79394e-29	7.07235e-05	2.01836e-19	1.37633e-23	0.328562	4.43411e-71	1.31229e-20
REGULATION_OF_CELL_PROLIFERATION	MSigDB:C5.GO.bp	308	308	0	0.192771	0.609438	0.197791	Yes	Yes	0.0158714	1	1	0.314797	0.998165	1	0.0840991	1	1	0.00860814	1	1	0.118865	1	2.38008e-26	0.0173895	7.32176e-14	5.18172e-08	0.00118685	4.77387e-21	0.085167	2.00183e-11	0.162533
REGULATION_OF_IMMUNE_RESPONSE	MSigDB:C5.GO.bp	33	33	0	0.113956	0.76004	0.126004	Yes	Yes	0.339074	1	1	0.0483077	0.759905	1	0.328463	0.0662671	0.690461	0.303155	1	1	0.463438	1	1.65156e-09	0.0953014	1.5847e-08	0.0301821	0.00232377	7.5625e-09	1	3.92336e-09	0.638602
REGULATION_OF_IMMUNE_SYSTEM_PROCESS	MSigDB:C5.GO.bp	67	67	0	0.208333	0.574799	0.216867	Yes	Yes	0.198668	1	1	0.0648242	0.370008	1	0.0830178	0.603797	0.383245	0.0486494	0.677374	1	0.102683	1	7.64449e-08	0.000862639	5.85497e-12	0.0234327	1	3.40718e-06	0.508563	1.41273e-10	0.00949296
REGULATION_OF_LYMPHOCYTE_ACTIVATION	MSigDB:C5.GO.bp	35	35	0	0.169177	0.643072	0.187751	Yes	Yes	0.0822411	1	1	0.0125793	0.823872	1	0.0732323	1	0.516714	0.0314223	1	1	0.0294872	1	9.79601e-11	0.000606481	2.34364e-13	0.0533465	0.00261372	1.60679e-10	0.353113	1.7542e-09	0.268677
REGULATION_OF_MITOSIS	MSigDB:C5.GO.bp	41	41	0	0.241466	0.522088	0.236446	Yes	Yes	0.000775038	1	1	1	1	1	0.000367583	0.736789	0.838999	0.000991624	0.944371	1	4.26735e-05	0.167886	2.09518e-40	6.58148e-09	4.37393e-18	8.38411e-11	4.56941e-22	3.54809e-27	0.162471	2.49077e-65	5.45293e-12
REGULATION_OF_MULTICELLULAR_ORGANISMAL_PROCESS	MSigDB:C5.GO.bp	151	151	0	0.173193	0.642068	0.184739	Yes	Yes	0.0732323	0.0978618	0.473199	0.00158306	0.789545	1	0.079048	0.380063	0.765161	0.0119402	1	1	0.0728625	0.203554	1.1755e-07	0.00416584	1.22991e-10	0.0381852	0.00018711	1.51016e-07	1	9.10372e-09	0.432471
REGULATION_OF_RESPONSE_TO_STIMULUS	MSigDB:C5.GO.bp	59	59	0	0.139056	0.709839	0.151104	Yes	Yes	0.178272	1	1	0.00431102	0.460537	1	0.225328	0.204588	0.632851	0.110408	1	1	0.248278	1	3.83405e-10	0.0352164	1.02308e-08	0.000839561	0.0128687	1.46289e-08	1	6.37271e-08	0.810118
REGULATION_OF_T_CELL_ACTIVATION	MSigDB:C5.GO.bp	28	28	0	0.147088	0.677209	0.175703	Yes	Yes	0.161711	0.0526254	0.182006	0.0431896	0.669061	1	0.0969378	0.356917	0.41272	0.0191301	1	0.0140355	0.0656684	0.376396	1.93387e-10	0.0065655	1.66561e-10	0.0908903	1	5.02698e-10	1	5.9012e-09	0.190648
REICHERT_MITOSIS_LIN9_TARGETS	MSigDB:C2.curated.gs.CGP	28	28	0	0.314759	0.366466	0.318775	Yes	Yes	0.00281852	1	1	1	1	1	0.0178156	1	1	0.00179475	1	1	0.00592065	0.550361	1.80289e-36	1.74673e-14	1.7345e-27	2.09981e-10	1.26597e-23	9.16989e-20	0.0141775	7.27889e-73	7.92328e-25
REN_ALVEOLAR_RHABDOMYOSARCOMA	MSigDB:C2.curated.gs.CGP	506	98	408	0.336847	0.302209	0.360944	Yes	Yes	0.97529	0.52005	1	0.87484	0.985597	1	0.326051	0.665208	0.866351	0.76368	0.455373	1	0.327751	0.494521	0.000332921	0.266754	0.0170962	0.0103065	2.59336e-07	0.0523704	1	7.37185e-17	0.000504475
REN_BOUND_BY_E2F	MSigDB:C2.curated.gs.CGP	61	61	0	0.336345	0.334337	0.329317	Yes	Yes	0.00725937	1	1	1	1	1	0.0282393	0.527298	1	0.00933932	0.528852	1	0.00900835	0.0684675	1.42585e-19	1.38972e-11	1.10037e-21	3.56138e-10	4.29217e-23	5.63099e-10	0.165107	2.62017e-65	2.45301e-23
RESPONSE_TO_BIOTIC_STIMULUS	MSigDB:C5.GO.bp	120	120	0	0.139558	0.707329	0.153112	Yes	Yes	0.24671	1	1	0.595438	0.511311	1	0.254341	1	1	0.0404446	1	1	0.173544	1	0.00218607	0.0227915	1.53441e-08	0.00426514	0.0577776	0.0211502	0.683892	4.14894e-07	0.0011397
RESPONSE_TO_EXTERNAL_STIMULUS	MSigDB:C5.GO.bp	312	312	0	0.26004	0.47992	0.26004	Yes	Yes	0.464503	0.121117	1	0.169383	0.765971	1	0.220614	0.561416	0.942157	0.190325	1	1	0.375924	1	3.29394e-09	0.314288	3.66848e-08	0.00259264	0.00022662	2.90251e-07	1	3.05613e-06	0.499305
RESPONSE_TO_OTHER_ORGANISM	MSigDB:C5.GO.bp	83	83	0	0.162149	0.668675	0.169177	Yes	Yes	0.731008	0.998431	1	0.0734042	0.99564	1	0.700023	1	0.00769841	0.0462815	1	1	0.177976	1	0.0103603	0.0090482	1.75926e-07	0.047446	0.0113189	0.0162449	1	0.00298998	0.490187
RESPONSE_TO_VIRUS	MSigDB:C5.GO.bp	50	50	0	0.160141	0.678213	0.161647	Yes	Yes	0.0641983	1	1	0.0373183	1	1	0.0940805	1	0.677706	0.0118398	1	1	0.0694792	1	1.01053e-05	0.000426235	2.32263e-09	0.0288241	0.140262	1.06333e-05	0.237635	5.52137e-07	0.123184
RESPONSE_TO_WOUNDING	MSigDB:C5.GO.bp	190	190	0	0.276104	0.465361	0.258534	Yes	Yes	1	1	1	1	1	1	1	1	1	0.726539	1	1	1	1	0.00132802	0.193002	2.83603e-09	1.29345e-06	1.22576e-05	0.00214152	0.869698	0.0287474	0.00831269
RGAGGAARY_V$PU1_Q6	MSigDB:C3.motif.TFT	502	502	0	0.213353	0.556225	0.230422	Yes	Yes	0.984412	0.0997635	0.331573	1	0.633553	1	1	1	0.641473	0.534287	1	0.354197	1	1	0.00325362	0.593515	8.55363e-05	0.00146056	3.56293e-07	0.00232838	1	0.0568582	0.806791
RHEIN_ALL_GLUCOCORTICOID_THERAPY	MSigDB:C2.curated.gs.CGP	440	78	362	0.320281	0.363454	0.316265	Yes	Yes	0.00399062	1	0.341113	0.316521	0.535652	1	0.0473573	1	1	0.000742615	1	1	0.0233844	0.82745	3.82867e-24	1.02432e-09	2.33242e-23	1.74975e-06	2.31461e-21	4.53195e-15	0.034574	1.05844e-63	4.834e-19
RHODES_CANCER_META_SIGNATURE	MSigDB:C2.curated.gs.CGP	64	64	0	0.25251	0.486446	0.261044	Yes	Yes	0.00160383	1	1	1	1	1	0.0016123	0.0704297	1	0.000641758	0.96128	1	0.00113218	0.0293287	1.2202e-27	7.41875e-12	1.19796e-21	9.16424e-08	3.95212e-19	9.57588e-15	0.0231536	7.20062e-67	9.87371e-20
RHODES_UNDIFFERENTIATED_CANCER	MSigDB:C2.curated.gs.CGP	69	69	0	0.375	0.275602	0.349398	Yes	Yes	0.00117071	1	1	1	1	1	0.0134584	0.98814	1	0.000168757	1	1	0.00724928	1	1.37795e-36	3.99133e-12	7.96741e-29	1.38385e-08	4.74622e-22	1.17829e-24	0.0201531	3.37702e-70	2.13906e-23
RIBONUCLEASE_ACTIVITY	MSigDB:C5.GO.mf	25	25	0	0.107932	0.769076	0.122992	Yes	Yes	0.000160978	1	1	1	0.890269	1	0.000174419	0.517129	1	2.63254e-05	0.171212	1	0.00010297	0.262547	1.95967e-41	2.76248e-11	1.44664e-26	1.75443e-08	9.92056e-17	2.71144e-32	0.00539088	1.70656e-69	2.05418e-17
RIBONUCLEOPROTEIN_COMPLEX	MSigDB:C5.GO.cc	143	143	0	0.259538	0.48745	0.253012	Yes	Yes	0.0248203	1	1	1	1	1	0.0801031	1	0.635558	0.0287691	1	1	0.0602765	0.303135	5.67071e-27	5.40237e-08	2.36278e-22	1.62758e-09	7.09896e-25	3.62615e-15	0.248905	1.45754e-68	1.12526e-22
RICKMAN_METASTASIS	MSigDB:C2.curated.gs.CGP	605	344	261	0.294177	0.410141	0.295683	Yes	Yes	0.33923	0.128731	1	1	1	1	1	0.721275	1	0.020374	1	1	1	0.943193	8.20134e-18	0.00429415	1.3726e-08	0.0416456	0.279464	1.51715e-12	0.0281698	5.77652e-14	0.344699
RICKMAN_TUMOR_DIFFERENTIATED_MODERATELY_VS_POORLY	MSigDB:C2.curated.gs.CGP	136	121	15	0.128514	0.723896	0.14759	Yes	Yes	0.62104	1	0.806729	1	1	1	1	0.979972	1	0.809147	1	1	1	0.704187	3.4534e-29	0.0597021	1.67115e-10	0.000677029	8.71099e-10	4.53905e-18	0.104324	1.47705e-36	4.15855e-06
RICKMAN_TUMOR_DIFFERENTIATED_WELL_VS_POORLY	MSigDB:C2.curated.gs.CGP	618	236	382	0.256526	0.456827	0.286647	Yes	Yes	0.796456	0.0588538	1	1	1	1	1	0.362022	1	0.994489	1	1	1	0.144676	6.56218e-10	1	0.000441495	0.00412308	1.78483e-11	0.000207129	0.326553	4.95292e-22	5.91599e-05
RODWELL_AGING_KIDNEY	MSigDB:C2.curated.gs.CGP	632	487	145	0.373996	0.246486	0.379518	Yes	Yes	0.0173931	1	0.731995	0.00286339	1	0.391611	0.020679	1	0.0592975	0.00183282	0.541672	0.0126243	0.0161391	1	1.31292e-08	0.000745599	2.44123e-11	0.325604	0.230206	4.41127e-07	0.678849	1.60908e-11	0.0630918
RODWELL_AGING_KIDNEY_NO_BLOOD	MSigDB:C2.curated.gs.CGP	372	222	150	0.288153	0.404618	0.307229	Yes	Yes	0.200415	1	1	1	1	1	0.649309	1	0.199792	0.142225	1	1	1	1	2.62725e-12	0.945927	0.00526272	0.000252456	1.69763e-05	1.14745e-07	0.673473	5.37417e-10	0.0774047
Rody.2009.Lymphocyte_Specific_Kinase	Literature	43	43	0	0.401606	0.231928	0.366466	Yes	Yes	0.262797	0.0203294	0.0111833	0.0603725	0.797959	1	0.142679	0.00493874	0.183439	0.155883	1	1	0.150586	0.0845286	0.00204454	0.000165837	6.32687e-07	0.0188904	0.0644958	0.000449036	0.166423	3.2176e-06	0.134132
ROSS_AML_WITH_CBFB_MYH11_FUSION	MSigDB:C2.curated.gs.CGP	52	52	0	0.235442	0.523092	0.241466	Yes	Yes	0.782061	1	1	0.986646	0.527158	1	0.785749	1	1	0.747699	1	1	1	1	0.914437	0.0247392	0.285016	0.000119534	0.0673291	0.116028	0.332067	0.976421	0.053609
ROSS_AML_WITH_MLL_FUSIONS	MSigDB:C2.curated.gs.CGP	78	78	0	0.158635	0.687751	0.153614	Yes	Yes	0.469028	0.232047	0.612642	1	1	1	0.942404	0.957288	0.0646099	1	1	1	1	0.669698	0.00243895	0.734423	0.0121664	0.0561992	2.37632e-05	0.340871	0.396544	1.94137e-09	0.00727134
Ross-Innes.2012.ESR1_Core_Binding_Events	Literature	150	150	0	0.261044	0.483936	0.25502	Yes	Yes	0.00266359	1	1	1	1	1	0.207091	1	1	0.000606641	1	1	0.0956031	1	1.93868e-45	0.0109912	7.66219e-28	3.34399e-10	0.186118	1.52365e-50	0.0755017	1.56945e-18	0.10607
ROSTY_CERVICAL_CANCER_PROLIFERATION_CLUSTER	MSigDB:C2.curated.gs.CGP	140	140	0	0.398594	0.176707	0.424699	Yes	Yes	0.0449265	1	1	0.28356	1	1	0.168748	1	1	0.00729801	1	1	0.0444489	1	1.26113e-16	1.61698e-08	1.57891e-12	0.000171136	1.2735e-20	1.37651e-10	0.0578354	1.70073e-52	1.14451e-11
ROY_WOUND_BLOOD_VESSEL	MSigDB:C2.curated.gs.CGP	72	50	22	0.214859	0.577309	0.207831	Yes	Yes	1	0.104655	1	0.450017	1	1	0.838773	0.573987	1	0.787931	1	1	0.564416	0.271449	7.27142e-10	0.711584	0.00132848	0.0243246	5.53949e-10	1.11547e-05	0.529072	2.25571e-23	0.000219395
ROZANOV_MMP14_TARGETS	MSigDB:C2.curated.gs.CGP	301	266	35	0.245984	0.487952	0.266064	Yes	Yes	0.333793	1	0.978703	1	1	1	0.30092	1	0.681004	0.629674	1	1	0.793628	1	0.198893	1	0.0864283	5.43704e-08	1.99388e-13	0.287951	0.942452	2.00814e-09	0.000266861
ROZANOV_MMP14_TARGETS_SUBSET	MSigDB:C2.curated.gs.CGP	33	33	0	0.254016	0.505522	0.240462	Yes	Yes	0.828112	1	1	0.538627	1	0.90468	0.768578	1	1	1	1	1	0.796924	1	0.230464	0.243972	0.728889	0.0022127	2.78892e-05	0.0788456	0.0942518	0.000286831	0.0689834
RPS14_DN.V1	MSigDB:C6.onco.signatures	379	192	187	0.322289	0.360944	0.316767	Yes	Yes	0.130564	0.0253948	1	1	1	1	0.437839	0.762536	0.32524	0.351735	1	1	0.203295	0.943526	4.79357e-11	0.00440641	1.56399e-07	7.77926e-07	4.85518e-18	3.02658e-06	0.503732	1.23569e-40	4.43544e-12
RTAAACA_V$FREAC2_01	MSigDB:C3.motif.TFT	919	919	0	0.215361	0.577309	0.207329	Yes	Yes	0.0261005	0.0171004	0.461862	1	1	1	0.103064	0.0925564	0.107817	0.0622805	0.743675	0.11214	0.0448775	0.441828	7.45104e-21	1.17237e-06	1.23706e-17	5.96518e-08	1.99922e-24	1.84817e-12	0.165907	2.53848e-59	1.83998e-18
RUIZ_TNC_TARGETS	MSigDB:C2.curated.gs.CGP	295	153	142	0.310743	0.371988	0.317269	Yes	Yes	0.00505196	1	1	1	1	1	0.00829664	0.284185	1	0.00106134	0.617995	1	0.0101398	0.694742	8.78847e-23	1.23764e-10	1.76872e-26	2.23357e-07	3.52144e-22	7.62527e-16	0.24498	6.64243e-65	2.24592e-22
RUTELLA_RESPONSE_TO_HGF	MSigDB:C2.curated.gs.CGP	653	418	235	0.159137	0.672691	0.168173	Yes	Yes	0.897905	1	1	1	1	1	1	1	1	1	1	1	1	1	0.161022	6.86713e-05	7.58198e-05	0.854821	1	0.0356337	0.199318	6.97481e-06	0.441927
Saal.2007.PTEN_Mutation	Literature	136	84	52	0.331827	0.366466	0.301707	Yes	Yes	0.0110556	1	1	1	1	1	0.0140364	0.00235924	0.799993	0.00826379	1	1	0.00632111	0.00199838	1.31168e-25	1.23119e-07	8.51104e-14	1.36307e-06	3.21155e-18	6.39748e-17	0.429504	3.47947e-58	1.57283e-12
SAGIV_CD24_TARGETS	MSigDB:C2.curated.gs.CGP	69	23	46	0.0988956	0.798193	0.102912	Yes	Yes	1	1	1	1	1	1	1	1	1	0.500157	1	1	1	1	0.0497768	0.299408	1	0.0172233	6.72662e-06	0.970038	0.501315	2.20561e-05	0.114074
SANA_RESPONSE_TO_IFNG	MSigDB:C2.curated.gs.CGP	163	78	85	0.2751	0.462349	0.26255	Yes	Yes	0.994065	0.362418	1	0.020305	1	1	0.290047	0.558966	1	0.444675	1	1	0.134507	1	0.228998	0.054751	0.0331732	0.12798	0.281785	0.18443	1	0.0937311	0.855404
SANA_TNF_SIGNALING	MSigDB:C2.curated.gs.CGP	173	83	90	0.240462	0.514558	0.24498	Yes	Yes	0.402115	1	1	0.342605	1	0.957234	0.306907	1	1	0.110684	1	1	0.237387	1	0.000158199	0.00014463	1.76102e-05	0.20713	2.88832e-05	0.00136763	0.749012	1.40939e-15	0.000916791
SANSOM_APC_TARGETS	MSigDB:C2.curated.gs.CGP	492	126	366	0.282631	0.414157	0.303213	Yes	Yes	1	0.542378	0.890596	0.306071	1	1	1	0.993634	0.00580115	0.262358	1	0.117282	0.596593	0.909522	1.58785e-06	0.554119	0.0023426	0.0132753	0.0143249	2.13726e-07	1	0.000295106	0.788029
SANSOM_APC_TARGETS_REQUIRE_MYC	MSigDB:C2.curated.gs.CGP	210	210	0	0.239458	0.521586	0.238956	Yes	Yes	0.476925	0.120426	0.507449	1	1	1	0.20886	1	0.325952	0.639475	1	1	0.111829	0.269702	2.5607e-27	0.110863	1.06492e-13	0.00543857	4.38181e-11	1.32497e-16	0.282888	6.13607e-43	1.58943e-09
Sansregret.2011.CUX1_Transcriptional_Targets	Literature	25	25	0	0.299699	0.409639	0.290663	Yes	Yes	0.000489596	1	1	1	1	1	0.0012644	0.399581	0.5919	0.000143392	1	1	8.2815e-05	0.465888	8.83127e-38	3.11193e-14	1.42858e-20	1.43951e-08	2.71078e-18	1.60846e-23	0.00195049	4.03355e-70	3.64859e-16
SARRIO_EPITHELIAL_MESENCHYMAL_TRANSITION	MSigDB:C2.curated.gs.CGP	334	180	154	0.337851	0.334337	0.327811	Yes	Yes	0.0221556	1	1	0.151899	1	1	0.0932988	1	1	0.003957	1	1	0.0246434	1	6.76577e-18	2.97527e-08	1.16375e-11	1.45531e-05	6.44681e-23	4.02911e-10	0.084497	6.68726e-56	3.8333e-12
SASAI_RESISTANCE_TO_NEOPLASTIC_TRANSFROMATION	MSigDB:C2.curated.gs.CGP	50	50	0	0.277108	0.441767	0.281124	Yes	Yes	0.864994	1	0.652048	1	1	1	1	1	1	0.618931	1	1	0.935666	1	1.16385e-10	0.0768404	0.000204487	0.000291717	2.42387e-12	4.91047e-06	0.659509	1.36851e-26	3.98948e-07
SASAKI_ADULT_T_CELL_LEUKEMIA	MSigDB:C2.curated.gs.CGP	176	176	0	0.258534	0.492972	0.248494	Yes	Yes	1	1	1	1	1	1	1	1	1	1	1	1	1	1	1.07583e-15	6.94889e-08	1.35749e-11	1.32723e-05	2.98538e-16	4.91682e-09	0.0225926	1.81254e-51	1.33285e-11
SATO_SILENCED_BY_METHYLATION_IN_PANCREATIC_CANCER_1	MSigDB:C2.curated.gs.CGP	419	419	0	0.204819	0.584337	0.210843	Yes	Yes	0.0481923	1	1	1	1	0.00992648	0.134666	0.275688	1	0.0690691	1	1	0.244402	0.435493	0.000199211	0.496202	0.00031759	1.1876e-05	4.15883e-10	0.000470947	0.496354	0.00358374	0.127259
SCHLOSSER_MYC_TARGETS_REPRESSED_BY_SERUM	MSigDB:C2.curated.gs.CGP	159	159	0	0.304719	0.393072	0.302209	Yes	Yes	0.0307718	1	1	0.692296	1	0.511187	0.0901036	1	1	0.0317025	1	1	0.184102	1	1.03736e-14	4.54624e-08	3.69536e-15	0.000167733	1.5652e-12	3.60785e-12	0.00941322	1.07522e-46	2.14326e-12
SCHOEN_NFKB_SIGNALING	MSigDB:C2.curated.gs.CGP	34	34	0	0.179719	0.629016	0.191265	Yes	Yes	0.980406	1	1	1	1	1	1	1	0.301699	1	1	1	1	1	0.120471	0.870112	0.0385667	7.54044e-08	3.43306e-16	0.523322	0.795315	1.47096e-11	0.000122889
SCHUETZ_BREAST_CANCER_DUCTAL_INVASIVE	MSigDB:C2.curated.gs.CGP	435	351	84	0.412149	0.151104	0.436747	Yes	Yes	0.21712	0.0530069	1	0.835281	0.470694	1	0.262358	0.216651	1	0.0939638	1	1	0.131714	0.210709	0.000641597	0.583889	0.0809266	0.215864	0.000337812	0.0645125	0.132116	4.38685e-11	0.0213462
Schuetz.2006.Breast_Cancer_Invasiveness	Literature	423	340	83	0.410141	0.153112	0.436747	Yes	Yes	0.154466	0.0719921	1	0.452317	0.470694	1	0.0682597	0.22747	1	0.0601471	1	1	0.0240991	0.2519	0.000714448	0.461908	0.102782	0.260973	0.000121797	0.073453	0.0878537	3.80011e-11	0.0360995
SCHUHMACHER_MYC_TARGETS	MSigDB:C2.curated.gs.CGP	87	80	7	0.272088	0.479418	0.248494	Yes	Yes	0.0104749	1	1	0.758639	0.513252	1	0.00387257	0.205896	0.73319	0.014626	0.603265	1	0.00427918	0.0347754	4.40068e-26	7.64434e-08	1.41683e-19	5.65374e-05	1.10759e-17	4.41245e-18	0.144229	2.73869e-57	1.90013e-15
SCIAN_CELL_CYCLE_TARGETS_OF_TP53_AND_TP73	MSigDB:C2.curated.gs.CGP	31	9	22	0.233936	0.521586	0.244478	Yes	Yes	0.00213502	1	1	1	1	1	0.00187205	0.299305	1	0.00111498	1	1	3.46247e-05	0.0102848	3.19497e-37	2.4048e-13	1.28721e-16	3.07209e-13	1.88014e-20	1.74223e-23	0.0079562	3.29225e-66	5.20532e-15
[truncated: 5,005 more rows]
